# Supplementary material for: DBDNMF: A Dual Branch Deep Neural Matrix Factorization method for drug response prediction
Source: PLoS Comput Biol. 2024 Apr 4;20(4):e1012012. doi: 10.1371/journal.pcbi.1012012 (PMC11020650; doi:10.1371/journal.pcbi.1012012)
Supplement: S1 Data — (XLSX) [file pcbi.1012012.s001.xlsx]

## Sheet: Fig (1)
0.7124		3.0302	0.08719	0.1101	0.2136	1.6364	0.289	0.2107	1.0238	3.8685	0.2672		3.9955	0.6516		5.6488	0.1247	0.264	1.0814	1.3531	1.4418	0.2496
1.6723	0.1278	3.0622	0.9168	0.5246	0.7904	0.6198	0.8545	0.08479	0.4765	5.0999	0.8047	4.389	3.8462	2.8355	0.6272	5.7297	2.8096	0.9326	0.8884	1.3712	0.8447	0.245
1.1852		5.0587	1.0796	0.6577	0.8625	1.9068	0.9563	1.1448	2.8994	4.3045	1.1898		5.2619	1.294		5.9528	1.3092	1.4854		1.7799	1.8371	0.8748
0.9948	0.5269	3.535	0	1.089	0	0.8491	0.1933	0.1657	0.8562	3.6088	0.7932	3.3621	3.4983	0.9413	0	7.0226	0.5872	0.5155	1.6212	1.1746	0.6844	1.92
1.5436	0.5869	3.782	0.3701	0.1402	0.2235	1.2147	0.9721	0.3791	1.7839	4.0279	0.4203	4.5677	4.4574	2.221	0.7454	5.5687	1.1495	0.07659	1.2339	1.3417	1.3518	0.2919
1.7665	2.1147	3.6605	1.8775	1.5649	2.772	1.8525	2.0731	3.6396	2.0536	5.983	1.8187	5.5188	5.3689	2.5862	2.4569	7.7957	2.5412	1.5218	3.4219	3.2246	2.6279	1.6441
1.4376	0.7575	2.9596	0.669	1.5596	0.7115	2.1677	0.2945	0.06305	1.2662	3.5201	0.1058	1.8827	3.1708	1.9489	0.9353	4.0875	0.6281	0.338	2.1399	0.7222	0.9248	1.8863
0.5954	0.5356	3.3045	0.361	1.0403	0.04249	0.4241	0.5546	0		3.109	0.552	3.0887	3.3734	1.0241	0	3.5178	0.3118		1.4951	0.5023	0.847	0.08267
1.2929	0.9183	3.522	0.6963	0.5409	0.952	1.1074	0.9068	0.5398	1.4867	4.7205	0.6724	2.8908	4.0707	3.4454	1.4771	5.3468	2.4031	2.0835	2.2858	1.5978	0.8724	0.4567
0.3189	0.6024	3.6759	0	0.2543	0.01872	0.05208	0.2865	0.408	0.2085	4.2886	0.4669	3.8186	3.8954	2.7382	0.08833	5.4703	1.5453	0.403	1.9139	0.6554	0.661	0.07583
1.5025		3.5825	2.5567	0.7194	0.8426	1.186	0.5288	0.118	1.6647	3.9825	0.1737		3.6427	0.5292		6.9527	0.1191	0.2288		1.5204	1.6828	0.5181
0.3615	0	2.4662	0.08666	0	0.2102	0.2508	0.4959	0.03331	1.0122	4.0075	0.2818	2.5153	2.649	0.5436	0	4.6157	0.2375	0.01494	1.3704	1.4006	1.1598	0.08293
0.5525	1.727	3.5747	0.6474	0.3485	0.364	0.714	0.5515	0.293	0.968	3.6206	2.0935	2.8739	2.586	0.5889	0.8348	4.3533	0.117	0.05216	2.2706	1.2913	2.2652	0.3697
1.0006	0.02046	4.747	0.2003	0.1202	0.1101	0.793	0.5221	0.06193	1.3466	4.3673	0.05127	3.5949	3.1484	2.4465	0	7.1679	1.8154	0.7129	0.9206	0.8825	0.858	0
0.6375	0.2846	3.7077	0.2471	0.8241	0.6099	1.3531	0.3606	0.1745	1.2858	4.4124	0.4373		4.6056	1.3819	0.009649	5.6539	1.548	0.1243	1.4631	0.7365	0.4621	0.8588
0.6674	0.4157	4.7559	0.03508	0.6209	0.9955	0.3709	1.3639	0.7732	1.3352	4.5095	0.9908	4.4446	4.6525	3.6018	0.6759	6.5225	2.5348	0.3847	2.0551	1.9146	1.8416	0.2241
1.4484	0.521	3.5625	0.4121	0.1527	0.4491	0.9057	0.7175	0.02134	0.8069	4.6373	0.6118	3.9345	3.2038	4.8148	0.1961	6.0932	3.2996	2.9645	2.2543	1.8735	1.0899	0.2889
1.6406	0.6661	2.9712	0.08954	0.6707	0.4832	0.4962	0.4691	0	0.4353	3.6981	0.6549	1.7063	1.8717	3.1106	0.2405	4.9753	1.8637	0	1.4266	1.3264	1.2616	0.4884
1.599		3.6758	0.1048	0.005817	0.5932	0.9435	1.6086	0.2549	1.4081	4.71	0.3025		5.4861	0.6163	0.2491	7.0239	1.3769	0.7895	1.9556	1.734	0.7322	0.1029
0.6207		2.0636	0.1702	0.8437	0.4761	1.2189	0.4836	0	1.8791	4.5464	0.6473		3.7264	1.2671		3.9915	0.6881	0.3817	2.388	0.9626	0.95	1.2474
1.8822	7.0051	3.2142	1.7146	1.1767	1.5865	4.0457	3.0952	2.1997	3.0741	6.3121	2.1035	5.8889	6.526	1.7295	0.7632	6.7188	1.2336	1.0265	2.4329	2.8218	2.0343	1.0818
2.8999	1.5625	5.2887	1.0553	1.233	1.1689	0.3323	1.3265	1.279	1.295	5.9291	0.9786	3.7332	4.6146	2.9921	0.6168	6.5985	1.6147	0.4187	1.805	3.1165	1.5766	1.0362
0.3505	0.1972	4.0092	0.5684	0	0.8132	0.4755	0.02807	0.09343	1.8901	3.5863	0.1933		1.4581	0.7369	0.6144	5.5767	0.6207	0.3717	1.095	0.2236	1.06	0.3018
1.3966	0.2155	3.4197	0.2758	0.411	0.02477	0.6383	0.6001	0.1851	1.1518	4.1905	0.4228	2.2418	1.5994	2.611	0	4.0922	2.1312	0.2848	1.5547	1.4991	0.5118	0.2484
0.7651	0.873	4.2668	0.3374	3.5677	0.1964	0.2328	0.7979	0.8391	1.1876	5.0888	0.6273		3.8426	0.04551	0.9007	6.6977	0.09979	0.6038	1.5268	0.1526	0.7107	0.491
2.3462	1.1455	3.6128	0.308	1.5453	1.3676	2.1758	0.9735	1.2846	1.748	4.8869	0.6914	4.4041	4.0091	2.1609	0.9395	6.414	1.531	0.6054	2.1786	2.4489	2.1487	1.1176
1.3166	0.7336	3.4746	0.8851	0.3482	0.7133	1.54	0.6353	0.4889	0.698	4.3878	1.5503	3.9819	3.6587	2.855	0.3853	6.704	2.518	1.2235	2.1509	1.6747	0.9213	0.3177
0.3316	0	3.8043	0.03856	0	0.1665	1.9092	0	0	2.0069	3.844	0.2804		3.7961	2.3201	0.8172	6.3787	1.4573	0.2138	0.6449	0.175	0.6067	0
0.898	0.00241	3.6219	0.1644	0.1757	0.01861	0.2464	0.4398	0.1492	0.8398	4.0883			3.1375	0.8653	0.2396	5.1868	0.3552	0.1107	0.6164	0.6489	1.2289	0.04175
0.3433	0	2.9811	0	0.6501	0.001908	0.05539	0.8768	0	0.468	4.6797	0	4.7396	4.1211	0	0.2911	7.1153	0.05747	0.005313	0.8231	0.4967	1.0673	0.01175
0.8428	0.1648	3.5976	0.4072	0.3646	0.1399	2.0535	0.9159	0.02918	1.9715	5.8478	0.1112	4.8923	4.5194	0.06714	1.1151	6.5657	0.113	0.6149	1.2478	0.6416	1.7212	0.3595
0.5273	0.3956	1.0525	0.4686	0.6681	0.2088	1.181	0.5166	0.2981	0.8072	4.53	0.4714	2.4196	2.1888	0.4673	0.1474	4.959	0.01832	0	0.9371	0.7985	0.1317	1.3084
0.7015	0.5231	3.7846	0.4139	3.3811	0.2468	0.8074	0.2296	0.7397	0.5179	5.1333	0.8083		0.1767	0.5865	1.0329	3.3674	0.1287	0.1735	0.6517	0.3988	0.3351	0.3156
1.0007	0.641	4.799	0.1106	1.0001	0.2901	0.8363	0.533	0.1532	0.9727	3.7698	0.5889	3.4086	4.1961	0.1503	0	5.817	0.2601	0.4886	2.1067	0.7964	1.0845	0.2467
0.7268		3.4843	0.8834	1.2981	0.8451	1.5541	0.5536	0.3731	1.2382	3.9718	0.3544		2.8842	2.8579		5.4667	1.9699	0.8857		1.6433	1.1114	0.7307
1.3449	0.7346	2.2767	0	1.4312	0.4036	2.0615	0.7279	0.00776	1.9499	4.6721	0.2239		1.3702	2.6013	0.7911	3.4819	1.6091	0.4087	1.1062	1.4705	0.527	1.128
0.8161	0.1393	6.5863	0.1914	0	0	0	0.261	0.04038	0.4507	2.4495	0.3158	2.0384	2.2885	3.2117	0.07469	3.1892	1.8523	1.2483	1.1826	0.6679	0.3908	0.286
1.5387		5.2974	0.7496	0.5676	0.4562	0.7807	0.5101	0.555	1.4222	5.2321	0.7144		2.6169	2.4419	0.4059	2.9957	1.5726	0.4982	1.1223	1.0644	0.2617	0.4533
1.1466	0.03836	1.6136	0	0.7662	0.1525	1.4118	0	0.1271	1.2657	3.6886	0.4486	0.5537	1.1215	1.8386	0.1423	4.8113	1.2769	0.4033	1.5667	0.729	0.9492	1.0932
2.0875		3.5	1.5377	1.4973	0.6988	1.8817	1.1889		2.5282	4.1571	0.6577		1.9431	2.2204		4.9761	1.2348	0.5977		2.8724	1.5021	1.7747
0.9409		4.0906	0.7764	1.8794	0	1.5346	0.5558	0	3.4375	4.4571	0.3294		3.8619	2.6201	0	7.1184	2.3452	0	1.0867	0.5994	0.5781	2.316
1.2703	0.5266	4.3291	0.3361	0.4327	0.0222	0.6972	0.8664	0.7571	0.305	4.6055	0.301	2.9043	3.1338	0.1878	0.1654	5.5828	0.149	0.359	1.7244	1.4006	1.7102	0.6947
1.3703	0.07419	3.6877	0.04997	1.9052	0.1528	1.7728	0.2923	0.09294	1.7151	4.751	0.04859	2.8611	2.4477	2.3533	0.2048	5.3918	1.7048	0.2709	2.3477	0.9655	0.322	2.0234
0.1548	0.1917	3.3698	0.195	0.3518	0.3751	0.2008	0.08662	0.01624	0.3933	3.5222	0.05791	1.8093	1.9735	2.1985	0.04588	4.1905	1.6146	0	1.5971	0.8478	0.6033	0.04256
0.561	0.4743	2.0534	0.1975	2.6066	0.4135	2.3703	0.4668	0.4371	1.8192	4.5124	0.5152		3.0826	1.8058	0.3678	3.2082	2.3689	0.003985	0.8645	1.1636	0.4078	1.1767
1.511		3.0328	0.4372	0.1923	0.106	1.5736	0.7092		0.7187	4.0829	0.8441		3.0781	3.2483		6.5055	1.5986	1.0378		2.1373	0.79	0.4963
0.4276	0.4371	3.1786	0.3651	0.146	0.07149	0.1606	0.1829	0.5617	0.3685	5.0138	0.1544	3.1566	1.0891	0.238	0.2178	4.3906	0.06316	0.07136	0.8191	0.1146	0.494	0.003827
1.657	0.7497	3.905	0.1632	0.6047	0.7347	1.7225	1.1095	0	1.9235	3.4812	0	1.5901	1.2993	3.115	0.3713	3.4066	1.5237	0.3741	0.8736	2.4551	0.2457	0.399
0.6584	0.207	2.1995	0	0.02975	0.01784	0.6927	0.6175	0.01432	0.2382	3.6763	0.06255	2.2248	1.728	0.586	0.1407	4.0347	0.103	0.06697	0.7917	1.0183	0.3645	0.08698
0.7503		3.4189	0.7094	2.3087	0.5473	1.8014	0.3273	0	2.3861	4.7212	0.1157		2.4283	2.5956		3.4061	2.0146	0.2626	0.7362	1.8427	0.6354	1.8156
0.8222	0.3245	3.2799	0.5543	2.0464	0.28	1.1383	0.1746	0	1.3301	5.1254	0.6945	2.9906	2.8476	0.8246	0.08206	5.8572	0.7278	0.3171	2.3918	1.4133	1.0597	1.207
2.0767		5.2114	0.86	0.4609	1.1585	2.3748	1.0766	0.7484	1.6859	5.65	0.5689		3.3596	5.6249		5.9257	5.5723	0.3921	1.0626	2.3225	0.6549	0.4165
0.6551	0.2173	3.8812	0.8997	0.07477	0.7237	0.6352	0.8737	0.02719	2.3858	4.9845	0.3438	4.4997	4.9059	0.6039	1.0214	6.7624	0.5656	0.1793	1.6558	1.1676	1.0475	0.4621
1.7816	1.8126	2.7723	1.0465	1.1025	0.9275	0.6859	2.1796	1.6798	0.4901	6.2657	1.0556	4.3505	4.9621	1.7988	2.5923	5.9152	1.5946	0.8152	2.7366	3.3446	2.3624	1.1118
1.3266	0.8895	4.4923	0.2519	0.1412	0.2836	0.8254	0.7973	0	0.3262	5.0094	0.8047		3.1666	5.7584	1.4388	5.1776	4.1926	2.6493	2.4944	2.0928	0.7751	0.1882
1.5025	0.6001	5.7504	0.5538	0.1875	0.9422	0.4195	1.3255	0.8434	1.0471	4.8613	1.204		4.4189	5.6956	0.9274	7.0778	4.57	3.1984	2.1484	2.9966	0.9085	0.6326
2.0584	0.8088	2.8034	0.2699	0.5138	0.0876	0.4243	0.7197	0.1274	0.8505	4.3094	0.7374	2.9318	2.5752	0.01305	0.846	3.9828	0.02962	0.2642	2.8689	2.7318	1.1074	0.6266
1.0687	0.2982	4.2419	0.2274	1.1779	0.827	0.8386	0.4238	0.4075	1.8722	3.3188	0.8591	1.9174	1.8377	3.1372	0.4865	2.7143	1.8733	0.4074	1.3644	1.4769	0.6609	1.1618
0.9348	0.5391	3.984	0.486	0	0.6993	0.1354	0.4152	0.3375	0.311	4.6206	0.4606	2.1461	2.2206	4.7338	0.4765	4.5201	3.3142	2.2166	2.4244	0.853	0.6854	0.4867
1.4813		3.2321	0.7811	0.3423	0.8776	0.4347	0.5903	0.8445	0.7398	3.9221	0.2976		3.1862	2.757		5.4766	2.4876	1.3751		1.3744	1.2564	0.9611
0.4341		1.9816	0.225	0.549	0.3313	0.7688	0.2549	0.1163	1.1032	2.7717	0		1.1709	1.8902		2.6619	1.1293	0.3126	0.9254	0.1953	0.5431	1.1257
0.7416	0.1142	2.3346	0.02301	0.1227	0.08275	0.2272	0.3596	0	0.3283	4.0549	0.8032	2.9901	3.0968	0.5205	0	5.2187	0.02408	0	1.2001	0.6334	0.3707	0.03604
0.7664	0.5619	1.9673	0.04829	0	0.3907	0.7234	0.4279	0.107	1.206	3.6326	0.2473	2.342	2.0789	0.02419	0.2948	2.8757	0.07562	0.5288	0.848	1.4239	0.9151	0.05132
0.5949	0.1649	2.0498	0	0	0.01026	0.6355	0.2841	0.2596	0.7451	3.29	0.09018		1.1671	0.9822	0	3.7749	0.1949	0.1145	1.4015	1.1179	0.4967	0.258
0.7917	0.2486	3.6005	0.02801	0.05	0.2397	0.2739	0.2733	0	0.6998	4.8071	0.3994	3.9651	3.9107	0.01505	0.01077	5.9369	0.3316	0.2072	0.9778	0.7283	0.5918	0.2287
0.868	0.3488	2.7457	1.0773	0.2992	0.8056	1.475	0.468	0	0.6038	3.7393	0.7186	3.4461	3.2015	2.9241	0.3863	5.3756	3.1418	1.8659	2.5702	1.4749	0.6195	0.3955
1.2612	1.2823	5.2371	2.3361	1.0422	0.8865	1.4715	3.7305	2.1438	2.052	5.957	1.989	5.873	5.916	1.3118	1.6378	7.3422	1.4402	1.2475	2.3549	5.9893	1.3471	0.473
0.3942	0.5156	2.8606	0.8825	0.432	0.6081	1.1993	0.1087	0.1327	1.5655	3.7515	0.08576		1.4964	1.2996	0.9828	5.6996	1.0097	0.1153	0.6876	0.5406	0.2191	0.8498
0.3032	0	2.603	0.3604	0.2054	0.4608	0.3462	0.7844	0	0.6306	3.8051	0.04339	1.8847	1.5358	1.3384	0.5503	5.3135	1.1426	0	1.3524	0.4276	0.7372	0.1756
2.3798	0.8476	2.2019	0.8946	0.2177	0.3314	0.3061	2.1489	0.6133	1.016	4.5845	0.7432		3.1123	0.4387	0.8691	5.5617	0.7486	0.06617	1.6543	1.8487	1.145	0.4546
2.0396	1.7965	4.3378	1.3201	1.1878	1.4534	1.4458	1.8184	2.7093	2.6292	6.0713	2.8625	5.5641	5.3652	0.8781	1.2261	5.1909	0.1338	1.3751	2.2879	1.9472	2.0445	0.9251
0.9597	0.07206	4.4163	0.2331	0.7691	0.02354	1.391	0.6584	0.08201	1.5505	4.9332	0.3253	3.5571	2.9817	1.3267	0.05875	6.0946	0.864	0.2992	2.4128	1.4144	1.2529	0.9805
1.0623		4.6153	3.0544	0.9329	1.2495	0.7536	0.1697	0.6583	1.2011	5.597	0.04952		3.3122	4.1181		6.3835	3.5067	0.09542		1.0057	1.2647	1.4945
1.0303	0.3182	2.5251	0.7433	0.2499	0.1726	1.5087	0.3304	0.06135	1.1811	4.0163	0.2679		3.1845	0.9204	0.7713	5.6514	0	0.1546	1.5524	0.408	0.7231	0.3605
0.1471	0.1786	1.8256	0.2933	0.4862	0.1515	0.2212	0.2978	0	0.8445	3.2919	0.06314		3.6914	0.04767	0.227	5.2538	0.003172	0.1945	0.4712	0.1913	0.4745	0.2757
1.2742	0.3761	3.9338	1.6816	0.6902	0.1442	0.64	4.497	0.1243	0.8671	4.4037	0.3943	3.5052	3.8903	4.3938	1.1729	5.7392	2.6304	0.07623	1.6179	1.6407	0.3913	0.2728
0.5889	0.2116	1.8778	0.333	1.0358	0.1986	1.4942	0.2181	0	0.7584	3.3759	0.3326	2.2955	1.6699	1.3875	0.03832	2.0256	1.1417	0	0.8661	0.4804	0.3328	0.5729
0.7541	0.3452	3.5096	0.7263	0.7549	0.3282	1.2611	0.6233	0.2789	0.9214	4.9716	0.3749	2.2524	1.9984	0.09919	0.6936	5.55	0.0802	0	1.4292	1.2299	0.7954	0.09867
1.1699	0.08193	2.2269	0.2856	0.5927	0.2278	0.6374	0.3743	0.09827	1.2608	3.2021	0.5223	1.9361	2.5609	1.0839	0.09228	3.8972	0.8452	0.2946	1.9322	1.7014	0.696	0.463
0.2644	0.09143	2.7526	0	0.9129	0	1.3038	0.1799	0		4.9402	0.326	2.605	2.1093	0.9157	0	3.8972	0.3168		2.0174	0.4506	0.7044	0.8427
1.1647	6.0634	4.667	0.9357	0.3354	0.9154	4.2714	3.0185	2.0652	3.3257	5.6418	1.7046	5.2348	5.2851	4.5392	1.5487	7.0443	3.654	1.0564	2.7795	2.3065	1.6864	0.8905
0.6604	0.1392	2.6637	0.08131	0.4058	0.146	0.6256	0.4521	0.02041	0.4015	3.5731	0.3369	0.9262	0.741	0.557	0.03136	4.0051	0.2629	0	0.5043	0.698	0.4259	0
0.366		3.0835	0.2601	0.05121	0.1307	0.05565	0.3971	0.04943	0.4975	4.7008	0.38		4.441	3.051	0.2855	5.3368	1.9236	0.8935	1.8373	0.1766	0.419	0.09704
1.5524		3.4977	2.2772	1.2909	0.7388	1.8504	1.3171		1.3919	4.7936	0.4498		6.209	0.9489		6.5069	0.5129	0.8378		1.9378	1.7331	0.6877
3.0325	0.9395	3.7075	0.8031	0.6322	0.8868	0.2391	1.3331	1.9436	1.9454	6.4753	1.2146	3.0544	1.2153	3.7848	0.4814	6.7817	3.2726	0.3779	3.882	3.0508	2.3468	0.6618
0.5665	0.7939	5.1603	0.2629	1.9562	0.141	1.9008	0.4794	0.3693	1.9234	4.0829	0.05019		3.2542	2.2958	0.4639	4.7772	2.4745	0.2541	1.672	0.9511	1.2244	1.5452
0.9502		4.4951	0.806	0.3622	0.2397	1.3435	0.2194	0.401	1.5508	5.2069	1.0666		1.564	1.9272		4.4367	1.0491	0.6619	1.4073	1.3489	1.7745	0.3636
2.1301	0.4601	1.7438	0.2678	0.6817	0.3852	1.7494	0.2888	0.1524	1.3519	3.5401	0.6551	1.2757	0.7803	2.2864	0.0499	4.3524	1.8458	0.1328	1.4192	1.5291	1.356	0.8677
1.7872	0.5674	3.2302	0.6601	1.2718	0.6556	0.7462	0.7552	0.4818	1.0411	5.3635	0.8658	3.2033	2.9272	4.4245	0.6448	6.0134	2.7378	1.8445	2.7873	1.2092	1.6598	0.996
2.2898	0.6602	4.5407	0.6015	0.4741	1.2915	0.983	1.1658	0.9484	1.2123	5.5697	1.2294	4.6555	4.0509	2.1278	1.3601	6.559	1.9268	0.5567	2.3576	2.1525	1.5069	0.3828
0.4365		4.4662	0.8114	0.2117	1.068	1.4516	0.6586	0.008315	0.485	3.8386	1.1492		4.218	0.689		5.9752	0.06311	0.1487	1.6359	0.6709	1.3881	0
0.4895		3.711	0.5998	0	0.332	0.2102	0.07498	0	0.4886	3.8201	0.1068		1.2313	0.3018		5.015	0.2266	0.154		0.1636	0.445	0.1358
0.8205	0.256	2.3449	0	0.2394	0.2416	1.0036	0.7245	0.1654	1.0373	4.0893	1.0509	4.2248	4.8979	2.272	0.3521	4.6277	0.6831	0.845	2.6337	1.6221	1.5132	0.4303
0.7879	0.8356	2.1792	0.04114	0.8684	0.4031	1.2041	0.4585	0	1.6699	4.2403	0.2187		1.9017	1.2638	0.2167	4.0593	0.06857	0	0.5924	1.487	0.3855	0.9732
1.3274	0.5817	3.4082	1.8311	0.756	0.1651	1.1414	1.1702	0.5029	1.2443	4.6095	0.497	4.69	4.6049	2.0909	0.9603	6.5265	1.3028	1.5137	2.8929	2.0993	1.2355	0.6055
0.5457		3.6972	0.4336	0.216	0.5693	0.5236	1.0878	0.2226	1.2145	4.6003	0.4663		2.6126	0.7663		5.6551	0.6094	0.6865		1.8359	0.7001	0.1787
0.5312	0	3.1344	0.4683	0.004152	0.08879	0.7487	0.2727	0	0.9848	3.4086	0.1598	1.5352	1.297	0.624	0.1815	5.0009	0.2219	0.06015	1.283	0.6572	0.4925	0.1201
1.0074	1.8129	2.8214	0.4665	0.2367	1.2758	2.0087	0.9777	0.9562	2.0812	5.0557	0.4338	5.1588	5.0562	1.2719	1.6975	6.7581	0.5534	0.1942	1.0915	2.4579	1.5745	0.3789
0.4519	0.5618	4.1075	0.5117	0.05188	1.2492	0.6725	1.5929	0.06108	1.1921	4.3444	0.1642		2.6745	0.01881	0.7428	5.2411	0.2843	0.6343	1.4272	1.8596	1.4453	0.2662
0.4855		3.2458	0.1362	0.7284	0.3702	0.6418	0.1488	0	1.1713	3.5884	0.3296		3.1222	1.1893		6.1217	0.2773	0.1449	1.0923	1.0078	0.5869	0.8434
0.2086	0.1172	1.2846	0.4499	0	0.4677	0.3754	0.05411	2.2908	0.8999	3.683	0.2117		1.8545	0.5391	0.3664	5.8226	0.4582	0.1792	0.5931	0.4494	0.3913	0.1981
0.7086		2.6091	0.4523	0.3471	0.1969	1.8946	0.2731	0.4006	1.5061	2.8148	0.3345		2.5762	0.56		5.4493	0.6753	0.3832		0.4094	0.7068	0.5515
1.1557	0.3714	3.8606	1.0101	0.6883	0.5754	0.9268	0.6549	0	0.9135	4.8063	0.827		2.5426	1.8382	0.1374	5.2761	1.4084	0.5192	1.6292	1.3415	0.8745	0.3449
0.4023	0.1617	2.8103	0.3944	0.3181	0.09049	0.4595	0.03085	0	0.5531	3.2022	0.2041	2.4213	0.8191	0.2342	0.312	2.7161	0	0.01235	0.2124	0	0.2215	0.1893
1.0001	1.0867	4.1444	0.1681	1.4366	0.5461	2.0485	1.0815	0.2743	1.305	4.4637	0.8092		4.6446	2.1571	0.3205	6.8819	1.6198	0.2989	2.0956	1.8193	0.8257	2.1
0.8125	0.5581	4.5797	0.2587	2.0762	0.2675	1.6338	0.493	0.09828	1.3526	3.7483	0.4548		1.2184	1.6269	1.2174	5.6339	0.9032	0.02614	1.2052	0.5027	0.2642	0.8402
0.5445	0.3039	4.7694	0.1044	1.9085	0	2.2272	0.01164	0.05828	3.2719	3.8509	0	1.7352	2.0685	0.7479	0.1876	2.4629	0.7347	0.7655	1.1716	0.9348	0.3062	2.6857
0.8118	0.7678	3.4326	0	1.8224	0.1393	2.3879	0.531	0.6167	3.0689	3.8515	0.3675	2.5662	1.7052	1.7547	0.6659	5.8944	0.1997	0.08633	1.8457	1.5185	0.6712	3.7373
0.9276		4.7402	1.1856	0.1527	0.09813	0.4591	0.2043	0.4521	0.9367	4.1851	0.5025		2.2173	1.5458		5.8639	0.7028	0.5668	1.5482	1.0325	0.3747	0.1511
0.6342	0.09552		0.3011	0.4479	0.1928	1.1856	0.2215		0.7121	4.3664	0.08142	1.8327	1.5781	5.0257	0.3011	4.1463	3.7803	0	0.5951	0.8885	0.191	0.2732
0.6154	0.09364	3.0273	0.1703	0.6068	0.1437	0.571	0.2158	0	0.8561	4.4205	0.5751	2.2185	2.4964	2.1081	0.0002795	5.4912	1.2257	0.05906	0.7232	0.9657	0.6686	0.3408
0.3367	0.01119	1.8194	0.7086	0.07474	0.0682	0.3899	0.5792	0	0.5071	3.9946	0		4.1192	0.3694	0.1592	3.5376	0.1545	0.2376	0.1753	0.8875	0.2193	0.02019
0.8091		3.074	0.4763	0.956	0	2.8997	0.3058	0.7494	3.1181	4.0611	0.5981		1.736	0.7286		4.5217	0	0.3699		1.5033	0.1211	4.4132
0.5664	0.2101	3.4601	0.6267	0.3587	0.5542	0.2996	0.678	0.05555	0.3113	4.9122	0.8268	3.3454	3.2013	3.6651	0.1507	6.4469	1.9489	0.171	2.0303	1.092	0.6307	0.2184
1.1814	0.6787	2.6346	0.2077	1.0195	0.02414	0.9084	0.3213	0.01443	0.2839	3.1759	1.1377	2.7435	2.7169	1.4088	0.2188	3.1674	0.6149	0.1654	2.4916	0.9206	1.1809	0.4596
1.389		3.7408	0.6999	0.6625	0.3302	0.5385	0.8361		0.3995	4.3193	0.9484		5.7676	4.6897		6.7594	2.7557	0.7874		1.4183	1.2701	0.8709
1.0021	3.0468	4.9797	1.2229	2.4691	1.6096	2.1889	1.0024	2.4531	2.0527	4.718	0.1197	3.8757	3.7682	3.6834	3.2073	6.3132	1.4415	0.3534	2.0498	1.7956	1.6516	1.6374
0.2402	0.6752	3.7984	0.9897	1.59	0.1366	1.6659	0.5081	0.7341	2.1857	5.4317	0.7036	2.922	3.6883	3.6687	0.6006	6.3134	3.233	0	2.8886	1.695	1.06	2.2608
0.8549	0.7392	2.8197	0	0.1152	0.3542	1.6748	0.2774	0.02586	0.4923	4.8108	0.6987		2.287	1.652	0.4081	4.9047	1.0471	0.2945	1.6598	0.614	0.8994	0.1217
1.3248	1.4282	2.9013	0.02138	0.6192	0.1361	2.6185	0.7286	1.054	1.7224	4.6043	0.9618	1.4273	2.025	2.6065	1.3735	3.9821	2.2178	0.3746	1.62	1.0383	1.218	1.0704
0.8731	0.2585	2.5866	0.1203	0.7347	0	1.5751	0.03693	0.7817	1.4384	3.7871	0.5294	1.7593	2.833	1.1822	0	5.4401	1.3455	0.1457	2.0805	0.8138	1.4313	0.7614
0.1955	0.5323	4.6862	0.5421	0.4616	0.1335	0.1751	0.7284	0.06052	0.5306	4.4044	0.852	3.2408	2.7943	0.1312	0.07914	5.8464	0.07603	0.215	2.5085	0.4049	0.8078	0
0.1996	0.1066	3.2777	0.03088	0	0.009183	0.04556	0.6056	1.0539	0.04773	4.4225	0.6413	3.771	3.4251	0.05466	0.1972	3.8476	0.03026	0.1145	2.0355	1.0285	0.3578	0.05487
0.8225	1.4706	2.4531	1.6126	1.1782	0.9376	0.7863	0.7721	0.7208	3.339	5.0758	1.2738	3.6618	3.0713	1.1049	1.186	4.1261	0.3154	0.9701	1.5241	1.1543	0.8098	0.7348
0.7872	0.3645	2.2799	0.2805	0.1414	0.4619	0.5733	0.1365	0.0872	0.6026	4.6644	0.3034		2.99	0.592	0.07361	5.1205	0.6032	0.09693	0.9991	0.6456	0.6331	0.4473
1.5664	0.6464	3.5814	0.4931	0.1116	0.5628	0.5329	0.6479	0.1852	0.881	4.4206	0.6187	1.5377	0.7921	2.6284	0	3.7909	1.026	0.2675	1.377	2.3426	1.5491	0.4963
1.529	0.239	5.3606	0.2249	0.2365	0.6041	0.3882	0.744	0.07509	0.8542	4.9398	0.2541	3.224	2.7849	3.9209	0.8202	4.8993	3.0232	1.1158	1.58	1.5851	0.9497	0.1433
0.5856	0.403	3.8485	0	0.0632	0.1962	0.596	0.7314	0.06468		4.431	0.6201	3.4329	3.8241	2.2657	0.4718	5.1752	0.9399		2.2513	0.8663	0.8956	0.2561
1.0097	0.7505	3.6359	0.05354	0.3305	0.176	0.801	1.0484	0.7627	1.5656	4.4176	0.4772	1.955	2.186	0	1.3939	6.2021	0.08234	0.2173	1.6065	2.0106	1.5571	0.2264
0.975	0.8973	2.1617	0.3423	0.7705	1.9892	0.8571	0.8985	1.0586	1.054	6.1876	1.3007		3.7783	0.7106	1.5875	5.0317	0.8535	0.1086	1.0966	1.496	0.3257	0.4083
0.454	0	2.4246	0.1938	0.2179	0.4264	0.7129	0.4765	0.02207	1.1876	3.723	0.2021	2.9701	2.7067	0.7281	0.09302	4.4677	0.3451	0.3563	0.8976	0.8922	1.1777	0.3112
0.8423	0.1366	3.5942	0.1807	0.3719	0.5281	1.5	0.4126	0	1.2425	4.42	0.5575	3.7736	3.7109	0.8906	0.04018	4.855	1.1747	0.5801	1.3733	0.8174	1.3732	0.5841
1.0301	0.2208	3.6072	0	0.3697	0.2093	0.1051	0.5299	0	0.02721	3.0692	0.2971	1.7798	2.0497	3.8973	0.3245	5.3291	2.9909	0.07445	0.4812	1.1591	0.475	0.3479
1.1052	0.5979	4.5134	0.5584	1.053	0.1048	1.3243	0.4672	0.1614	1.6382	4.588	1.3145	3.5353	3.8274	1.327	0.3092	6.5093	0.4484	0.4418	2.3833	1.707	1.8672	1.0646
0.5479	0.4549	3.4429	1.1388	0.7597	0.7641	0.1945	0.7702	0.2133	1.05	4.5348	0.06738	3.5016	2.6696	1.1514	0.7598	6.143	0.3858	0.1291	1.3312	0.6085	0.369	0.2068
1.5511	0.9597	3.905	1.1633	0.5041	0.6948	1.8324	1.77	0.1013	1.4355	4.6008	0.8845	2.3686	2.9519	3.3129	0.8548	5.5399	2.1314	0.8802	1.6427	1.966	0.8533	0.7557
1.3463		3.803	1.7663	1.3411	1.7918	1.8783	1.0399	1.3888	1.4523	3.7254	0.4414		3.3008	3.016		4.9936	2.0653	0.2772	0.9446	1.1629	0.8712	0.965
0.1625	0	3.6505	1.3842	0.08038	0.09112	0.07466	0.02076	0.006384	0.7905	4.2832	0.1337		1.1319	0.4783	0.4506	4.0841	0.4344	0.1002	0.8349	0.8478	0.5095	0.00911
0.969	0.1473	2.7954	0.1508	0.3933	0.5178	0.6296	0.5367	0.0003624	0.5163	3.8112	0.01333	2.3295	2.4773	2.213	0.2844	4.8987	1.0543	0.6301	1.4222	0.9395	0.6116	0.6342
0.2538	0.2575	3.8639	0	0.2025	0.4288	0.4801	0.4021	0	0.4577	4.1861	0.05614		1.2176	1.2618	0.4447	6.8292	0.2979	0.3128	1.2571	0.7075	1.1832	0.05836
0.7117	0.2585	4.354	0.05832	0.03881	0.2897	1.2891	1.0135	0.04761	0.2458	3.6994	0.2025	2.8785	3.1158	0.5807	0.277	5.9641	0.4306	0.1648	1.1058	1.7276	0.7687	0.07119
0.9336	0.1666	3.3577	0.2251	0.3009	0.4623	0.3278	0.4068	0.02135	0.5239	4.6716	0.09031	2.5234	2.2942	2.3595	0.294	3.3945	1.5491	0.752	1.2493	0.9149	0.5711	0.0222
1.4926		3.1048	0.9979	0.4988	0.6331	0.5674	0.7401	0.1671	0.6146	3.5883	0.04854		3.3782	0.44		5.2003	0.5233	0.2016	1.433	1.2524	0.9618	0.1266
0.6611	0.5616	2.0852	0.2776	0.2569	0.7555	1.6143	1.0025	0.4653	0.6129	3.1432	0.8671	2.0158	2.2844	1.4601	0.77	3.9177	0.3088	0.3302	1.6582	2.1115	1.4499	0.2265
0.845	0.8844	3.5069	1.221	0.5103	1.6156	1.7904	3.4785	0.7244	0.7248	4.7462	0.2575		3.0074	2.6193	0.6801	5.1829	1.5266	0.2152	2.2018	0.8022	0.7003	0.3248
0.3245	0.2082	3.2746	0	0.3614	0.6257	1.7451	0.846	0.1058	1.3798	3.5238	0.2793	0.9451	0.9675	3.6998	0.5099	3.1435	2.7227	0.09305	1.8703	1.623	0.6438	0.6797
0.5775	0.4101	4.6617	1.0402	0.1638	0.3651	0.5852	1.2078	0.01563	2.0391	4.6206	0.2267	2.2389	1.7592	1.11	0.9004	4.3812	0.6889	0.186	2.4224	1.7415	1.3392	0.3236
1.595	0.5659	4.9316	0.3071	0.1743	0.363	1.0993	0.9536	0.1685	1.383	4.298	0.4032	0.8084	1.4231	2.3665	0.44	4.7678	1.3702	0.1203	1.1536	2.5434	0.6529	0.2035
0.6128	1.1133	3.0948	0.1965	0.3417	0.0221	0.3408	0.7383	0.374	0.9044	3.8108	0.911		1.1193	1.2316	1.2294	2.9045	0.4916	1.198	2.7976	1.7504	2.1269	0.4755
0.2207	0.001392	3.9897	0.4376	0	0.2465	0.1732	0.2561	0.02243	1.6372	5.0778	0.1109	1.5988	1.5226	3.7454	0.3558	5.0763	2.825	0.5499	0.6888	0.2688	0.2364	0
0.07816	0.6022	5.1729	0.8439	0.1568	0.2051	0.5327	0.1208	0.445	1.4242	4.5715	0.08454		1.5029	3.25	0.5095	3.864	2.5274	1.2778	1.0122	0.2371	0.7845	0.1288
0.919	0.2055	3.4641	0.3612	0.2636	0.4258	0.7203	0.71	0.1918	0.7532	4.3351	0.6535	4.1102	3.7638	3.1033	0.2519	6.4682	2.5552	0.7113	2.182	0.8553	1.2664	0.3722
0.1172	0.2326	3.1995	0.2599	0.5269	0.3311	0.7791	0.03532	0.1213	1.682	3.2598	1.0356	3.5079	3.8791	0.2316	0	4.6615	0.0567	0.2626	0.6273	0.1918	0.5043	0.6125
0.472	0.05258	4.4626	0.3471	0.5864	0.9368	0.7877	1.4918	2.0354	0.7499	6.1087	1.8156		4.0798	0.9237	0.3291	6.6008	1.5451	0	1.7105	2.4755	0.2781	0.6185
0.6785		4.0847	0.2556	0.2133	0.4817	0.1531	0.8244	0.1955	0.6356	4.6286	0.1179		3.3672	2.4808	0.03595	6.7248	1.8734	0.07934	1.7451	0.5672	0.5673	0.02918
1.5118	0.06098	1.8151	0.008045	0.3532	0.3538	0.7165	0.2529	0.04266	1.0391	4.3308	0.1303	1.3475	0.7309	2.0249	0	1.967	1.1711	0	1.8252	1.032	0.6075	0.2642
0.9099	0.2472	3.2082	0.4499	1.0678	0.6192	1.657	0.765	0.04978	1.6519	3.9747	0.3819	1.5047	0.1703	1.0196	0.1599	3.9561	0.7726	0.5576	2.1599	1.6853	1.4078	1.4249
0.8903	0.8419	4.3186	0.2313	0.5575	0.5415	0.3266	0.6186	0.3225	0.8201	4.0197	0.6104	2.7864	2.9211	4.4659	0.01489	4.6768	2.8194	2.267	2.8681	1.1289	1.11	0.5338
1.8932	0.4398	5.3135	0.2648	0.8029	0.3962	0.9439	0.5708	0.1403	1.2904	4.5754	0.658	3.1076	2.4461	4.683	0.343	6.2246	4.148	1.6266	2.0208	2.1444	0.9653	0
0.3628	0.3396	3.6046	0.2262	0.7029	0.3646	0.08281	0.544	0.324	1.2156	3.9488	0.4565	2.0752	2.3615	2.3323	0.2356	4.1198	1.4631	0.2696	1.6195	0.7162	0.5208	0.4576
1.4368	0.2987	2.7021	0.1365	0.3326	0.1682	0.5394	0.4129	0	0.3792	3.2468	0.1994	2.3966	2.5865	0.2633	0.559	4.4053	0.1214	0.09978	1.0498	1.3823	0.9419	0.4804
0.5173	0.1507	2.5525	0.1855	0.1481	0.3224	0.7185	0.391	0	1.1563	3.932	0.1761	2.011	1.9046	2.2718	0.3721	4.484	1.6739	0.1687	0.9198	0.1825	0.7941	0.2869
2.0752	1.2267	4.9176	0.7677	1.1058	1.0421	2.4276	1.6044	0.618	2.3812	5.0741	0.15		4.3506	4.3231	1.2859	5.8226	2.1476	0	2.2658	2.8087	0.9989	1.4576
1.68	1.4199	3.4997	1.2301	0.7425	1.0177	1.2907	1.9154	0.7216	1.5493	6.2215	0.7262		4.0129	5.1608	0.6579	6.5788	4.2205	0.109	1.7692	1.8444	1.1536	0.7256
1.0362	0.5739	1.1265	0.6265	0.8124	0.3516	0.3366	0.5516	0.08142	0.8879	3.8931	0.8639	2.821	2.475	0.9959	0.2366	1.3967	0.1423	0.3496	2.2068	0.4315	0.5726	0.3108
1.4834	0.8076	3.0876	0.03001	0.4278	0.5574	0.6652	1.0685	0.2019	0.5995	4.655	0.7135	3.7394	2.9305	4.6732	0.9764	6.1199	3.6362	2.2723	2.0066	1.4119	0.6398	0.3618
0.7806	0.1603	2.3156	0.6169	0.08543	0.2199	1.3605	0.6601	0.09005	0.896	3.1685	0.2575	2.7698	2.5969	1.2794	0.08489	5.1485	0.575	0.187	1.7809	0.8205	0.7215	0.4376
0.3161	0.4447	2.6076	0.05415	0.8646	0.2323	1.9254	0.1002	0		4.0604	0.8575	2.3182	3.0213	1.8264	0.01444	3.7989	0.6622		1.889	0.568	0.8688	1.1493
1.8968	2	5.2425	2.4817	1.3837	0.4315	1.59	1.8964	2.1175	2.539	5.6788	0.4556		2.9373	3.5032	2.7932	6.4774	4.5529	1.0346	1.4441	0.4255	1.7889	2.1284
1.434	0.933	1.7962	0.4065	0.2626	1.9315	1.7157	1.4072	0.008973	0.6165	4.644	0.024		5.2822	0.7572	1.2198	7.4776	0.192	0.9383	1.7529	2.4557	1.5986	0
0.9805	0.2386	3.5373	0.1498	0.2847	0.01412	0.04946	0.1298	0.1943	0.7882	4.117	0.6293	3.1056	2.6856	5.61	0.09373	5.3262	3.8036	0.5122	3.249	0.4449	1.4256	0.5104
0.6813		4.4612	1.4672	0.9137	1.2014	0.8908	0.9138	0.5113	1.9159	5.2869	0.863		3.489	1.396		7.0334	1.2402	0.6903		1.4667	1.8453	1.7752
1.0009	1.0773	1.8467	0.4109	0.6966	0.7859	1.0161	0.711	0.08369	1.7474	4.4893	1.155	2.7861	3.464	0.2834	0.5512	3.3207	0.4444	0.04503	1.468	1.6908	1.2961	0.2581
0.8105	0.7994	3.4708	0.3662	0.7325	0.5093	0.734	0.8679	0.1958	0.794	4.8466	0.6781	4.5254	4.9511	1.4177	1.7991	6.3544	0.2557	1.2888	3.3988	1.1692	1.8216	0.3595
0.5417		2.8006	0.7733	0.07309	0.2029	0.321	0.2938	0.003353	0.8977	3.699	0		3.0246	0.7796	0.01258	3.7283	0.8117	0.05758	0.6166	0.3088	0.6612	0.3626
0.6633	0.4738	1.9145	0.02149	0.4059	0.1904	1.6623	0.4645	0.04782	1.7901	4.3211	0.1974	2.7736	2.203	0.9955	0.04275	3.9899	0.3716	0.2102	1.0566	0.3419	0.6265	0.4617
0.6781	0.5288	0.8741	0.6874	0.9322	0.4071	1.0493	0.4427	0.003237	1.4705	4.399	0.7286	3.466	4.2614	1.2402	0.1503	4.1514	0.9964	0.7605	0.9857	0.4165	0.1252	0.4773
1.2766		4.6117	0.0742	1.8201	0.1139	1.4841	0.3285	0.3826	2.5902	4.4314	0.3623		4.1015	2.5049		4.7876	1.1148	0.06765	1.0799	0.868	0.3701	1.4192
0.05775	0.02888	2.2829	0	0	0.1078	0.3986	0.1223	0.08491	1.0895	2.822	0.02019	0.5917	0.1861	0.1574	0.03619	2.9703	0	0.05661	0.3966	0.03916	0.1206	0.01655
1.6698		4.2024	1.4814	0.9747	0.8485	0.6958	0.7837		1.6495	4.4785	1.0576		3.2097	2.2898		6.0801	1.5053	0.8328		2.3994	1.8163	0.6282
1.2322	0.5389	1.9626	0.5548	0.5668	0.4878	0.4457	0.3298	0.5928	1.3901	3.0253	0		2.3488	1.0772	0.03892	4.1841	1.2776	0.6494	1.0853	0.7772	0.7762	0.1802
1.549	1.2189	1.6599	0.495	1.0099	0.7082	1.733	0.7615	0.4816	1.9067	3.1822	0.2538		2.2804	0.6151	0	5.2994	0.6264	0.2998	1.1065	1.3722	1.098	0.9895
0.4333		4.8857	0.4778	0.1097	0.9028	0.5545	1.1936	0.5642	1.6028	5.1923	0.4216		4.3234	0.8896		6.1947	0.1476	0.5751		1.377	1.4968	0.1292
0.2846	0.6152	2.0988	0.04249	0.143	0.3451	0.05758	0	0.5253	0.4424	5.2913	0.2965		3.6682	0.2912	0.6972	6.1963	0.1883	0	0.5594	0	0.2027	0.7337
1.4305	0.6397	4.8463	0.7479	0.1266	0.4729	0.6231	0.7331	0.7145	1.7263	4.4484	0.7113	3.4227	3.8976	1.7564	0.9204	6.0871	1.3179	0.5902	2.4805	2.6435	2.8243	1.0426
1.2993	0.9375	3.0827	1.009	0.9963	1.0682	2.5246	2.0558	1.2202	2.4584	5.4117	1.4882	5.0107	5.3756	0.7167	1.778	7.2847	1.273	1.4195	3.086	2.2342	2.0581	1.1054
1.0059	1.8695	5.1094	0.8275	1.2129	3.1439	1.5103	1.5846	1.8714	2.893	5.7298	1.21	5.795	5.7118	3.4643	2.6673	7.5086	3.1872	1.7807	4.4472	2.3725	2.8261	1.8084
1.4618	0.6065	2.73	0.6852	0.6687	0.6093	0.04896	0.5345	0.003384	1.459	4.8894	0.5472	2.933	2.5552	3.6445	0.4534	5.2658	2.493	1.433	2.2205	0.8642	0.7623	0.03277
0.4127	0.2728	3.853	0.2795	0.5346	0.5073	1.1537	0.7377	0.2999	1.3023	3.7029	0.1169	2.2827	2.841	2.4758	0.7226	6.0363	1.2031	0.615	2.2201	1.3825	0.6178	0.3822
0.2968	0.04111	3.0586	1.0762	0	0.1569	0.1212	1.2033	0	0.2015	4.2807	0.09596		2.6928	1.4693	0.4576	5.9128	0.7473	0.1536	1.0229	3.0368	0.3247	0
1.432	0.1021	3.0913	1.0764	0.454	0.3927	0.5777	0.719	1.226	0.03643	5.1266	0.4391	3.6338	4.1392	0.8127	0.4619	2.2649	0.7856	0	2.5356	1.9474	0.7243	0.01967
2.9271	0.3661	3.1529	1.0286	0.4323	0.1505	0.863	0.6391	1.9258	1.1093	5.5411	1.3176	2.5262	2.7252	4.076	1.4777	6.8236	4.2428	0.4897	1.2707	2.6193	0.4642	0.7388
1.5103	1.0794	4.3846	1.0151	0.1136	1.0186	1.2213	0.7177	1.192	1.161	6.4096	0.941	4.7985	4.5603	2.1986	1.2846	6.5453	1.9695	0.6096	2.2936	1.0007	1.5712	1.0277
1.5452		3.5166	1.0567	0.8691	0.6655	1.8387	1.1086	0.4722	0.6822	4.3288	0.6298		2.7719	2.7281		4.3827	1.938	0.06695		2.1776	1.29	1.3204
0.8817	5.6277	4.7185	1.9724	0.9807	0.644	3.2752	2.7737	1.3594	2.5777	5.8635	1.6803	4.4124	4.5702	3.6923	1.2449	7.0551	3.1959	0.3954	2.4167	2.1484	1.5281	0.6935
1.5188	0.5221	2.8221	0.3528	1.1427	0.4792	0.4174	0.3858	0.06147	1.2628	3.8736	0.4823		1.9144	1.0631	0.5574	4.0212	0.3826	0	1.2418	1.1325	0.6301	1.0481
0.6478	0.2995	3.6685	0.4237	0.233	0.9093	1.0054	0.7684	0.876	1.3015	5.6306	0.6616	5.0752	5.4387	0.4468	0.6872	7.3811	0.4438	0.828	2.7114	1.5231	1.8613	0.8743
0.7389		2.0176	0.4493	0.1516	0.203	0.499	0.7127	0.03601	0.5221	4.6979	0.4258		3.7898	0.9878		4.7326	0.4287	0.2889		1.6594	0.4625	0.2575
0.7337	0.6361	2.3487	0.6818	0.5561	1.2248	0	1.0949	0	3.3595	5.646	0.8453	2.8217	2.984	3.2569	0.8043	4.9233	1.3541	0.6241	2.8447	2.5558	3.1467	0.9725
3.717	1.8774	3.4416	1.1948	1.1746	0.7887	0.4197	1.9573	1.7798	0.8516	5.8292	0.9919	4.2888	4.8473	3.0813	1.9908	6.2541	2.674	0.2295	1.0632	4.532	0.5264	1.043
0.5976	0.5632	1.7971	0.7342	0.6419	0.9586	1.5831	0.7625	0.1714	1.6344	4.3321	0.6244	1.9354	1.4401	1.1681	0.7329	2.7287	0.406	0.3276	1.1131	0.3371	0.898	0.7291
0.3949	0.01426	4.2994	0.8383	0.4407	0.2796	0.01229	0.113	0	0.6459	4.6034	0	2.1382	2.1438	2.3614	0.1997	5.1202	1.2196	0	1.3711	0.3795	0.6439	0.1784
1.8889	1.5839	3.5771	1.5408	1.158	0.3706	0.7628	0.9584	1.3131	0.834	5.5777	1.6069	3.531	3.6748	2.3543	0.9088	6.5537	2.0524	0.1556	1.0642	2.7704	0.6123	0.2421
1.1574	0.1906	2.7651	0.3043	0.4486	0.834	1.6644	0.4754	0.7012	1.5469	3.2386	0.337	2.3962	2.4108	1.5562	0.7256	4.304	0.703	0.2211	1.3821	0.8743	1.2307	0.8457
0.8069	0.1628	2.2171	0.05675	0.7808	0.8298	2.8096	0.9416	0	2.2647	3.2458	0.4541	1.6298	2.3736	1.0423	0	3.9946	0.5113	0.5086	1.4841	1.8094	0.6557	0.505
3.2272	2.0814	5.4708	1.3851	1.0317	1.1197	0.3816	1.1346	0.9272	2.0596	5.3877	2.1886	3.367	2.9832	1.1908	1.8915	7.4167	1.1922	0.5022	2.4387	3.1159	2.8555	0.2748
2.4135	1.1375	4.355	0.4828	0.7467	1.1578	0.2465	0.4616	1.3154	1.1307	6.804	0.3402		3.8314	1.3436	2.4095	7.086	1.3018	0.4044	2.193	1.8171	1.2077	1.0481
2.0005	0.8691	3.7881	0.3177	0.9961	1.0225	0.1371	1.5335	0.816	1.2516	6.6543	0.8896	4.3181	4.5726	1.5045	2.0179	7.1779	0.708	0.02725	0.6449	2.8381	1.8328	1.1015
2.91	1.4553	3.5192	0.7987	1.361	0.3091	0.5543	1.6563	2.1505	0.6458	5.8871	1.2637	4.8773	5.0621	0.3285	1.8031	6.6117	0.7945	1.258	1.1614	3.5637	1.2422	0.2969
1.268	0.3225	2.789	0.6865	0.216	0.3687	0.6949	0.4066	0.2855	1.3425	3.6298	0.3099	2.4491	2.0429	0.5834	0.5809	5.2136	0.9356	0.5032	1.378	1.4364	0.7234	0.0282
0.8646	0.2903	4.1338	0.9126	0	0.4705	0	0.3137	0.4312	0.544	4.7173	0.4594	2.9539	3.3792	1.7332	1.0592	6.8034	1.1826	0.01322	1.4383	0.8137	0.8267	0.161
0.5156		3.6717	0.8163	0.2334	0.03943	0.2138	0.208	0.3271	1.0744	4.2741	0.0401		2.5993	1.9951		4.9409	1.1768	0.2596	0.5655	0.127	0.3008	0.1777
1.2942	0.5671	2.0891	0.5666	0.484	0.6712	1.0272	0.3542	0.8903	1.7264	3.703	0.1781	2.6355	3.0377	1.4195	1.0933	4.5833	1.062	0.3015	1.6155	1.3852	1.0118	0.5309
0.8602	0.764	2.6941	1.2709	0.06963	0.4614	0.4784	1.7782	1.3271	1.5751	5.8283	1.6474	4.3871	5.1368	5.0744	1.6632	6.1507	5.0531	0.6209	3.1142	1.7366	2.1507	0.6706
1.5709	0.2871	2.7758	0	0.2996	0.338	0.3689	0.393	0		3.2117	0.2155	1.234	1.099	3.2738	0.03334	4.8529	2.2262		0.894	1.6607	0.6834	0.1607
0.4973	0.4622	3.0933	0.008632	0.09769	0.8851	1.2097	0.4304	0	0.4319	3.5037	0.8425	1.5558	2.197	1.7013	0.341	4.864	0.1945	0.5426	1.4921	1.3057	0.4566	0.2328
1.0599	0.3059	4.4144	0.6425	0.212	0	0.4543	1.9426	0.7225	0.7623	3.9219	0.691	3.2093	2.3036	1.7523	0.5408	6.5694	1.0904	0.1093	1.5502	1.1314	0.9038	0.21
2.2083	1.1281	4.6858	1.1746	1.0477	0.9006	1.095	1.823	1.117	1.1913	5.3488	0.7751	5.1446	4.8915	3.7935	2.1291	6.2491	2.9897	0.7281	1.9702	2.6934	1.4316	0.8298
0.3537	5.016	3.8223	0.3105	0.5306	0.1017	3.0717	1.7159	0	3.12	4.7085	0	2.7764	3.1619	4.5708	0.7817	7.1048	3.3419	0.1505	2.0601	0	1.5403	0.5995
1.4503	1.27	2.2269	1.0637	1.5001	1.6904	2.0978	1.3399	0.6266	1.9356	3.8318	1.1985	2.4941	3.0771	2.5424	0.9905	3.8522	2.0402	0.5705	1.5177	3.0662	1.2387	0.9836
1.5614		4.1346	2.4325	0.2819	0.7415	0.9075	0.6022	0.1716	0.93	5.6512	0.6532		3.4304	1.6464		6.895	1.0501	0.1605		1.0759	1.3819	0.2845
1.627		1.6901	1.2101	2.2679	0.2324	1.8523	0.385		1.284	3.5643	0.1106		2.3975	1.9335		3.5397	0.1921	0.4187		0.808	1.4472	2.1105
0.4188		3.8432	0	0.5937	0.2893	0.3552	0.267	0.2318	0.8659	3.4319	0.08508		1.5052	0.5862		4.5075	0.08227	0.1422	0.8829	0.4303	0.5562	0.7703
1.2614		4.5305	0.4611	1.7008	0.4469	1.6671	1.0874		0.786	3.9365	0.3126		3.9397	0.3991		6.5708	0.3191	0.5049		1.0755	0.8789	1.55
0.9594	0.4685	2.8684	0.139	0.521	0.2538	1.2127	0.5526	0.03003	1.1229	3.8094	0.466	2.8093	2.9748	3.742	0.09123	5.8173	3.1061	0.8567	1.0124	1.2814	0.5281	0.9731
1.0965	0.5324	3.1735	0.704	1.1965	0.1933	1.2755	0.6978	0.1766	1.8618	4.147	0.2293	1.4083	0.9707	1.0033	0.2584	3.8109	0.4508	0.09375	0.822	1.2969	0.2454	0.4664
0.5514		2.76	0.3495	1.3231	0.353	1.4272	0.3047	0.7975	1.8158	3.3199	0.09899		2.1403	1.4853		5.5189	1.2877	0.3734		0.5987	0.5079	1.4667
1.3086		3.7623	0.6993	0.311	0.6075	0.348	0.1044	0.2331	0.2942	3.8037	0.6993		4.2576	0.04356		6.5046	0.2195	0.4983		0.5215	0.8546	0.3023
0.8652	0.6587	4.248	0.01816	1.037	0.2568	1.1904	0.2385	0	1.5278	3.219	0.4213	1.2647	1.2417	1.9066	0	5.3639	0.6335	0.2625	1.0794	1.0372	0.3085	1.2624
2.1382		4.2296	0.7026	1.3543	0.7199	1.6009	0.6366		1.4575	4.5453	0.6312		3.081	2.7093		5.5901	1.3876	0.7607		1.3801	1.5309	1.3994
1.0032	0.4161	3.2074	0.04629	1.7718	0.3145	0.3391	0.4875	0.1434	1.1217	4.3554	0.4845	4.4701	3.5181	1.5302	0.1368	6.4953	1.3015	0.3614	2.1702	0.8375	0.8761	1.0717
2.9187	1.9171	5.0957	2.1395	1.3522	0.7146	1.4398	2.4015	1.0836	0.791	6.2917	1.6377	4.9078	4.9954	1.4584	2.7606	6.817	0.7485	0.9127	3.0544	3.8758	2.0685	1.0643
0.5807	1.1117	2.9575	0.9671	0.6883	0.6954	0.2569	0.7745	0.6492	1.4684	4.663	1.1127	3.2757	3.0798	0.01169	1.2728	4.3178	0.4134	0.6253	2.5285	0.7929	1.1036	0.3904
0.6989	0.1196	2.7908	0.1752	0.2258	0.2632	0.2975	0	0.06129	1.1718	3.7921	0.05495		1.0455	1.719	0.2417	5.3331	0.9039	0.08837	0.9703	0.3709	0.6056	0.7528
0.6313	0.1693	2.8339	0.8282	0.1241	0.1545	0.2668	0.06502	0.09609	1.4051	4.1846	0.4543	2.0636	2.2263	0.16	0.1057	5.5755	0.5019	0.08282	1.366	0.8001	0.7523	0.26
1.4906	0.4477	5.1669	1.2814	0.369	0.1367	0.7022	1.6642	0.5255		4.2477	0.4215	2.4904	3.3191	0.7033	0.05377	5.1481	0.2497		1.8471	1.3576	1.2562	0.3233
1.2309	0.7352	4.0027	0.161	0.3739	0.8821	0.9273	0.8152	0.343	1.0302	3.9247	0.4278		1.7406	1.6776	0.6559	5.688	1.1769	0.1665	1.5223	1.6332	0.9104	0.4374
0.3336	0.3538	2.6406	0.04844	0.1664	0.08353	0.8153	0.6149	0.1343	1.4031	3.4407	1.0337	3.9008	2.8967	0.005301	0	6.1409	0.4429	1.1699	1.3319	1.7266	1.1322	1.0477
0.4342		4.0766	0.469	0.0391	0.5973	1.2245	0.6165	0.05401	0.9262	4.405	0.524		4.1702	2.7549	0.02421	4.9676	2.4416	1.0243	1.3366	1.1578	0.6485	0.09979
2.8798	2.2922	3.2781	0.6193	1.8908	1.3709	0.4225	2.432	1.3427	1.7224	4.8948	1.1561	2.5387	2.64	1.7369	2.2415	3.0682	1.3771	0.3489	1.0413	2.6661	1.0434	0
0.8263	0.5402	2.3211	0.2806	0.4413	0.08035	0.9965	0.7037	0.09287	1.5768	4.5721	0.1955		1.307	1.5646	0	2.9985	1.76	0.5484	0.8473	1.0933	0.3334	0.4793
1.3972		4.496	0.8759	0.04328	0.0771	0.2772	0.3309	0.8172	0.6636	4.8202	0.1615		3.1476	4.9922		5.834	4.2582	2.1759	1.4663	1.4321	0.6282	0.3804
2.5798	1.4159	4.3214	1.4464	2.1057	1.4657	0.9041	0.6926	0.8321	1.7525	5.166	0.9539	2.7359	4.0027	4.8546	1.3037	4.8331	2.6515	0.2252	2.0386	2.7267	1.9045	1.5967
1.5767	0.5356	5.2031	0.1787	0.9483	0.5896	0.5512	1.2301	0.5105	1.521	4.3637	1.1541	4.895	4.6107	2.6236	1.362	6.1904	2.0438	0.6577	2.4714	1.7623	1.7953	0.8666
1.9451	0.8515	3.2861	0.1069	1.8359	1.0448	1.1566	0.5817	0.1339	1.5094	4.4987	0.6557		3.9514	1.5501	0.6779	5.9003	1.1293	0.1109	1.674	1.7285	1.0585	1.5519
1.5363	1.1576	3.6466	0.269	0.5408	0.383	0.1187	0.5432	0	0.8149	4.7209	0.8727	2.1141	1.5046	6.4385	0.4133	3.8672	4.9654	3.0335	2.8473	1.2676	1.2525	0.2374
0.2977	0	3.4533	0.3541	0.0505	0.2049	0.09845	0.1444	0.1277	0.9237	3.7751	0.5503		4.4146	0.1658	0.7225	6.476	0	0.04864	0.0784	0.1041	0.096	0.0005163
0.913	0.1668	3.6897	0.02942	0.6464	0	0.8336	0.612	0.03493	0.8651	4.1673	0.4575	2.8648	2.5156	2.0873	0.06381	6.4269	0.7299	0	0.9551	1.0451	0.7375	0.05463
1.7882	0.1241	2.2316	0	0.4242	0.06679	0.03456	0.502	0.02904	0.2155		0	1.7724	0.9251	0.3616	0.1991	3.7399	0.5816	0.5813	0.01511	1.5781	0.3718	0.3573
0.7972	0.6589	0.8792	0.01494	0.1138	0.4724	0.5788	1.1257	0.4268	0.4384	4.2399	0.5498		3.6195	0.751	0.1157	3.8675	0.6353	0.0486	1.9967	1.1916	1.4616	0.2684
0.8511	0.182	3.1627	0.1795	2.3603	0.1267	1.7853	0.6365	0.02118	0.1716	3.7079	0.07455		1.9513	0.8343	0.4732	2.2575	0.7065	0.3373	0.8396	0.2732	0.3676	1.1964
0.5793	0.9927	3.8425	0	0.4949	0.3684	0.699	0.652	0.04379	0.09347	4.546	0.8087		1.0161	0.3595	0.9099	2.8461	0.3868	0.05878	1.4923	0.2655	1.1061	0.03477
1.3564	1.0356	2.9144	0.4811	0.5271	1.5895	0.9781	0.926	0.3488	1.1044	4.4665	0.6186	3.0189	3.6949	4.4123	1.7566	7.026	3.0278	1.7858	1.8795	2.255	0.4622	0.2052
1.1129	0.2853	2.2556	0.2029	0.2457	0.9866	0.6943	0.8252	0.06644	0.4278	3.1806	0.2087		2.5255	0.8916	0.4081	4.6231	0.8398	0.07696	1.4521	1.8553	0.8019	0.4275
1.1017	0.3012	5.5367	0.04652	1.582	0	0.1335	0.2967	0.1205	0.6659	5.7776	0.8147	3.9137	3.126	0.9213	0.2768	5.5396	0	0.1361	1.3141	1.0628	0.5439	0.1473
1.9311	0.6117	2.575	0.868	1.4168	0.9397	1.016	1.0025	1.5567	1.8697	3.384	0.8336	3.8767	3.7305	1.5386	0.903	6.075	0.9323	0.1516	1.9761	1.4916	1.6093	1.8648
1.2566	1.7814	2.8608	1.2391	0.5553	0.6171	1.79	1.1515	1.3348	1.7256	5.892	1.2061	4.3888	4.2652	2.2155	1.2437	4.882	1.2882	0.7567	2.5952	1.8072	1.6761	1.239
0.5139	4.4689	2.6177	0.2072	0.4225	0.26	2.3393	1.5732	0.2157	2.3796	4.4477	0.1151	2.651	2.9957	3.3323	0.1798	4.1212	1.6161	0.5659	2.2312	0.1	1.4739	0.3546
1.3099	0.654	2.0796	0.01668	0.6978	0.2398	0.9185	0.868	0.1198	1.7294	5.0633	0.7755	3.5391	2.6133	5.1399	0.2735	4.24	3.391	2.9418	2.1681	1.4747	0.9921	0.49
0.2815	0.3623	4.9795	0	0	0.2745	0.02141	0.6468	0.6185	1.1728	3.9164	0.2463		3.7506	0.1012	0.2707	5.6311	0.4372	0.02023	1.1019	0.6457	0.3533	0
0.3319	0	2.3806	0.4424	0	0	0.08418	0.3369	1.0702	0.6093	3.6394	0.4461	0.9154	0.4341	0.9748	1.0396	3.5542	0.3584	0.1847	0.9187	0.8891	0.2702	0.002914
0.5249	0.3222	3.2444	0.1629	0.8911	0.3682	0.7199	0.46	0.2754	1.5907	4.9023	0.4915	2.0817	2.3197	1.4506	0.4306	3.8856	0.5816	0.1392	1.5917	0.6407	1.2541	0.9432
0.9253		2.9064	0.453	0.4447	0.4547	1.1319	0.5073	0.4872	1.5118	3.909	0.583		4.5965	0.6229		5.9629	0.314	0.3759	1.9443	0.7959	1.3124	0.6176
0.7763		2.5464	0.8592	1.5418	0.5247	2.3456	0.658	0.3238	1.3823	4.2531	0.3111		2.5258	1.4756		6.2607	0.9563	0		0.5841	1.2325	1.5436
1.392	0.29	1.3119	0.02981	0.1513	0.2304	0.5506	0.4803	0	0.4585	3.6454	0.3812	2.8245	3.5973	0.6005	0.6379	5.9739	0.2346	0.1757	0.9168	2.2176	1.218	0.1603
2.06	2.5759	4.5868	1.8206	1.9384	1.5578	3.6528	1.7637	2.1037	1.6642	4.5822	1.8656	5.3433	6.0318	5.2407	2.1537	7.2501	3.026	0.9013	3.2481	3.4513	1.2846	1.1808
1.4882	0.259	4.5336	0.5045	0.429	0.23	1.5617	1.0965	0.02159	1.3838	5.4217	0.7994	3.4062	3.8799	3.7488	0.3324	5.7431	2.824	0.1083	1.3487	2.0974	0.735	0.07553
0.5617	0	4.9855	0.1203	0.8071	0.1098	0.05838	1.1621	0.007163	0.7281	5.6889	0.002441	4.7234	4.5568	0.249	1.0717	7.1403	0.2098	0.6648	2.1272	1.8164	1.6047	1.1327
0.7745	0.4704	4.5197	0.3775	0.2492	0.5714	0.3153	0.9347	0.1173	1.8715	5.7256	0		3.4198	0	1.0644	6.9625	0.3342	0.06624	0.8468	0.8332	0.2399	0.007088
0.5995	0.358	5.2123	2.14	0.2113	0.6576	0.5686	3.6422	1.7307	0.3538	4.163	0.8244	4.1061	4.3579	2.7494	0.307	5.8234	1.5757	0.0819	2.3323	0.5641	1.0145	0.18
0.3176	0.5522	2.6606	0	0.8744	0.7318	0.2042	0.5643	0	0.8105	4.0845	0.2289	3.4797	3.1009	0.777	0.6204	3.6733	0.5792	0.3992	1.1364	2.3151	0.6005	0.3438
1.2515	0.4273	3.2581	0.9258	0.6075	0.04665	0.2625	0	0.148	0.573	4.287	0.1997	1.4986	2.3142	0.899	0.302	3.5975	0.00429	0.05401	1.438	0.41	0.8439	0.3761
0.2712	0.08413	2.3529	0.08686	0	0.254	0.6568	0.2404	0	0.4348	3.2096	0.3726		0.8864	0.01472	0.1563	5.3376	0.2843	0.1972	0.3428	0.1734	0.0637	0
2.4006	0.838	3.7225	1.5495	0.8492	1.0518	0.4735	1.1504	1.8304	1.2083	5.5941	0.9686	3.8717	3.1229	2.9593	2.1591	4.819	2.179	0.333	1.4718	2.9462	1.0816	0.3782
1.5338	1.8004	3.3586	2.6088	1.4487	1.6592	2.4599	1.8084	1.6808	1.9845	5.9569	2.8323	5.5993	5.7389	1.74	2.7305	6.7558	1.4634	1.8282	3.5251	1.5482	2.0937	1.5452
2.5881	2.979	6.104	2.4402	2.3191	2.0047	2.5768	2.741	2.1439	1.3969	6.4125	5.7935	4.9124	5.6936	3.6304	2.0811	7.0911	2.892	1.403	3.289	4.6298	5.4525	2.0672
0.4603		3.875	1.1972	0.3634	0.1315	0.3816	0.1384	0.029	0.7898	5.0863	0.1042		2.2823	0.5833		6.6116	0.1858	0		0.5558	0.8975	0.2041
1.0837	0.6128	2.8561	0.06791	0.392	0.702	0.3467	0.9935	0.3831	0.8979	4.5306	0	2.5822	2.5565	0.6039	0.1568	4.6902	0.1261	0.06749	1.4205	1.9641	0.5424	0.2684
0.5041	0.5277	3.6676	0.3346	0.3716	1.0383	0.7174	0.8487	0.08544	1.103	4.4962	0.7464		3.1705	2.492	0.7796	5.3017	1.2301	0.8892	2.1076	1.6265	1.7164	0.3184
0.798	0.4625	4.7653	0.1776	0.5777	0.1314	1.2751	0.7133	0.3058	1.2426	4.9662	0.6078	4.6028	5.3324	0.6409	0.01538	6.7078	0.08808	0.0554	1.8268	1.9009	1.3784	0.662
0.5824	0.1775	1.0754	0	0.2613	0.06517	0	0.286	0.004055	0.3715	3.5793	0	3.195	2.8124	0	0	1.7118	0.4517	0.06505	0.6779	0	0.5458	0.06946
0.7336		3.8781	0.3567	0.3304	0.5254	1.4315	1.1355	0.6582	0.6619	4.6853	0.4457		4.8723	0.8311		5.3744	0.1612	0.581		1.5621	1.299	0.6025
0.6452	0	3.0332	0.2403	0.2531	0.3264	0	0.3619	0.7164	0.2687	5.3657	0.4186	4.533	4.1958	0.351	0.5989	4.6431	1.0545	0.136	0.4474	0.3275	0.3037	0.67
1.2383		3.5108	0.7558	0.2706	1.0899	1.4866	0.9098	0.4863	0.7984	3.6257	1.5557		3.8423	2.7295		5.549	3.1961	0.5758	2.203	1.9109	1.2805	0.7121
0.645	0.9951	4.4088	0.4951	0.4067	1.2283	1.137	1.0166	0.312	1.0475	4.3192	0.7501	3.5342	3.7848	1.4276	0.8939	6.0005	1.3757	0.3552	1.5553	1.3743	0.6937	0.1102
1.8219	0.05606	5.2972	0.5645	0.6303	0.2892	1.1726	1.3442	0.09673	1.0918	4.6373	0.6177	3.7968	2.9384	0.1421	0.343	6.0169	0.4363	0.03845	1.632	2.2016	1.3166	1.1779
0.9139	0.2995	2.7409	0.134	1.4545	1.3545	0.9871	1.1761	0.3069	0.7915	3.208	0.08526		0.9215	3.2706	1.143	4.4405	2.526	0.5632	2.1873	2.1361	0.8879	1.1241
0.5229	0	3.7468	0.2623	0.2469	0.03238	0.4326	0.3264	0.1539	0.6673	3.5689	0.1644	1.6349	1.0589	0.3876	0.001922	3.5616	0.486	0.4231	1.3576	0.2048	0.3892	0.2836
1.0647	0.286	3.2288	0.1891	0.3184	0.8828	0.4409	0.6033	0.0838	0.7126	2.8012	0.1783		0.08307	0.1998	0.4013	1.8457	0.5965	0.03817	0.9544	1.2603	0.98	0.1776
1.3221	0.6011	1.527	0.2685	0.918	0.7387	1.5767	1.035	0.6435	0.8584	4.3663	0.7917		3.7898	1.5472	1.0166	5.6099	1.2459	0.9667	2.3001	1.6053	0.7681	1.6905
1.463	0.7619	3.9417	0.4783	1.6056	1.1259	1.3679	0.8412	0.08039	0.5696	4.0278	0.3309		1.2867	2.844	1.0384	4.4458	2.263	0.547	1.2461	1.1256	0.6435	1.4163
0.3412	0.7787	2.4837	0.5504	0.3271	0.1988	0.5944	0.6256	0.2333	0.8635	4.8627	0.106		2.8858	1.7867	0.7369	5.8733	1.2459	0.01726	0.665	0.6507	0.9622	0.04829
1.078	1.4162	1.8947	0.1418	1.8562	0.8649	0.2443	0.673	0.3297	0.817	4.1316	0.5777		1.9441	0.8604	0.9064	5.9981	1.076	0.9942	2.1058	1.1125	0.4882	0.6008
0.4436	0.4834	4.5681	0.03316	1.0601	0.5891	1.9891	0.4561	0.6198	2.4608	3.4336	0.5556		1.4616	0.0898	0.1289	4.3317	0.3713	0.3035	1.2499	0.8811	0.7558	1.3557
0.8597	0.2314	2.669	0.2531	0.6165	0.5197	0.5989	0.7751	0.1886	0.2941	4.0816	0.2962		2.3495	0.4047	0.3582	4.2575	0.5348	0.03442	0.919	0.7857	0.845	0.2825
1.0145	0.456	4.712	0.2059	2.1425	0.4504	1.2167	0.806	0.3766	2.9569	3.9983	0.6144	3.2599	2.0451	3.8767	0.1308	4.4421	3.1254	0.2637	1.8098	1.7936	0.5551	2.2235
1.1923	0.8682	1.6738	0.636	1.678	0.9088	1.4733	0.9907	0	1.8628	4.5178	0.4801	3.1318	3.0734	2.3507	1.2313	3.8862	1.2609	0.1419	1.9118	1.4694	1.3123	1.42
0.8491	0.308	1.4558	0.1112	0.5385	0.2616	0.3515	0.3931	0.6287	0.7705	5.0687	0.1786	4.3177	4.8522	0.3607	0.1648	4.6718	0.333	0.1221	1.1519	0.1368	0.4787	0.1312
0.7496		4.6215	1.254	0.3413	1.1218	1.9617	0.815	0.689	2.1679	3.2273	1.7395		3.4943	0.92		6.0885	0.6057	0.9735		1.7164	1.7113	0.5767
1.1488	0.1523	4.2291	0	0.3039	0.679	0.3243	0.7983	0	0.8889	3.9704	0.3336		1.7974	2.7425	0.4562	5.8456	0.7937	0.4574	1.9411	1.6733	1.1431	0.2512
0.4367	0.1586	1.6359	0.08983	0.6214	0.6553	0.8634	0.04633	0	1.9546		0.04823		1.5681	1.1635	0.7979	3.6008	1.1445	0.02881	1.0381	0.3799	0.6117	0.4024
0.747	0.4445	3.0418	0.6647	1.0958	0.1337	1.719	0.1219	0	1.703	3.6257	0.2687	1.8317	1.5602	1.8229	0.09282	2.2967	0.08598	0.5941	1.5432	1.7076	0.6316	1.4395
0.4139	0.1953	5.2552	0.3796	0.1502	0.2402	1.1919	0.2831	0.0133	0.8455	4.8531	0.03571	3.1297	3.279	3.546	0.5238	6.0863	2.2654	0.1486	2.7444	0.8856	1.0848	0.4244
0.2859	0	4.244	0.5487	0.2708	0	0.4428	0	0.24	1.6975	3.797	0.04412		1.7644	1.4783	0.319	4.4533	1.3191	0.03804	0.3902	0.1488	0.1312	0.3705
1.0222	0.07336	3.3781	0.1393	0.3094	0.1706	0.5187	0.2606	0.2325	0.2174	3.3759	0.1468	1.7151	1.6636	1.2184	0	5.9467	0.4696	0.06596	1.6132	1.3584	0.7472	0.4621
0.6894	0.237	3.6954	1.1969	0.3635	0.06515	1.094	0.5123	0.1486	1.504	5.2809	0	2.9776	2.1728	2.6131	0.09706	4.9461	1.9691	0.4112	1.5606	1.2731	0.9052	0.6598
1.4571	0.612	3.4569	0.6195	0.3546	0.6613	0.4832	1.1931	0.03723	0.679	3.9486	0.006447		2.1324	1.0669	0.6846	4.676	0.3972	0	0.8588	1.0811	0.9905	0.1764
0.9753	0.3102	4.9167	0	1.2422	0.254	1.8416	0.4445	0.1499	1.7591	3.6894	0.5507	2.5802	4.0152	2.026	0.1732	5.1832	1.0569	0.2542	2.3273	0.8499	0.973	1.2982
1.5696	0.4418	2.8877	0.1986	0.4151	1.0087	1.8074	1.2299	0.04193	0.6648	3.936	1.0207		3.4086	1.2644	0.7472	4.3199	0.9725	0.2665	2.517	1.5411	1.0308	0.9973
0.4646	0.6032	2.2438	0.4189	0.8009	0.5763	0.6582	0.7718	0.6169	1.2854	4.3973	0.5017		1.0246	0.8872	0.1523	5.0352	0.5237	0.6078	0.981	2.1719	0.05448	0.4553
0.7475	0.8483	3.0497	0.3437	0.3981	0.4068	0.7401	0.423	0.2508	0.8015	3.572	1.0198		4.0293	4.1166	0.6578	5.5116	3.0122	0.7931	1.5063	1.1913	0.9215	0.4709
1.4213	0.9206	3.2255	0.3437	0.6736	0.1456	0.61	0.6209	0.6459	0.4266	5.3056	0.7736	3.8559	3.8351	0.9559	0.7345	5.7354	0.6744	0.2859	1.3993	1.3403	1.1127	0.1121
1.71	0.5732	4.996	0.7922	1.0545	0.3708	0.8178	0.618	0.3496	0.8166	4.8641	0.4757	3.6813	4.4313	4.4466	1.274	6.6492	3.0327	0.8008	2.0903	1.8716	1.0366	0.8959
0.9193	0.9569	4.5194	0.118	3.1451	0.3865	1.7978	0.5128	0.1361	1.8922	5.0943	0.1748	3.5838	4.5073	0.684	1.1408	6.47	0.3377	0.01563	1.4324	1.5386	0.8038	2.0307
0.4366	0.07936	1.7525	0.2135	0.03765	0.05811	0.1918	0.4162	0	0.4416		0.3295	0.9265	0.0547	0.2755	0.04726	2.1174	0.3521	0.7171	0.1744	0.4014	0.2366	0.198
0.7983	0.2487	2.7224	0.02345	0.3527	0.4886	0.9192	1.8879	0.003449	0.7584	4.2462	0.5604	3.0723	2.8877	1.5899	0.2845	5.1908	0.4632	0.1109	1.6848	4.0317	1.0651	0.8593
0.6322	0	2.0162	0	0	0.1363	0.2167	0.1941	0	0.2921	2.8671	0.5957		2.248	1.589	0.2601	3.207	0.3049	0	1.3318	0.7534	0.8242	0
0.8707	2.2442	5.2895	0.9438	1.7222	2.3462	2.0052	2.2926	0.8573	1.8289	4.8471	1.2132	4.9054	5.3799	3.2309	2.3797	6.627	2.8138	1.2174	3.5476	3.3459	2.4923	1.2231
1.3268	0.6261	4.2066	0.3608	0.4302	0.8491	0.7626	1.136	0.6998	1.2023	4.3584	0.3285		3.0649	2.1937	0.2654	6.5769	1.0566	1.1365	2.016	1.688	1.5173	0
0.5609	0.1556	2.3125	0.4396	1.0206	0.2141	0.528	0.2978	0.1334	0.6515	4.1274	0.1305	3.0533	1.3742	2.4795	0.7247	4.1579	1.2551	0.1747	0.9508	0.3241	0.1748	0.4111
0.7924	0.2073	3.558	0.3236	0.2728	0.8552	1.0389	0.4166	0.4763	0.6913	3.5626	0.7511	3.7125	3.3382	1.184	0.8849	5.6526	0.8245	0.7483	2.2147	1.2638	1.0808	0.7658
1.0399	0.2426	3.0959	0.2016	1.1902	0.4339	1.327	0.5851	0.1084	1.7242	4.0381	0.1132		1.549	1.8972	0.7641	3.249	1.3218	0.161	1.0461	1.4364	0.3888	1.7382
1.1076	0.1888	3.9905	0	1.3463	0.03799	1.5032	0.1449	0	1.4652	3.7953	0	2.5264	1.8001	3.5462	0	4.7617	2.4814	0.02021	1.2485	0.573	0.3026	1.9746
1.4275	0.7838	2.8736	0.115	3.3578	0.158	3.9472	1.2008	0.1035	4.1439	4.352	0.1257	2.9401	1.6078	1.436	0.02764	3.1413	0.5055	0.1538	0.828	2.8646	0.05104	4.0635
1.0482	0.4732	2.9418	0.1218	1.4357	0.3662	0.7506	0.8719	0.6911	1.6435	4.264	0.4633		2.0796	3.6668	0.5514	5.6597	2.4557	0.7734	1.9399	1.5223	1.3765	1.6179
1.1125	0.1257	2.8905	0.2391	0.4346	0.6243	0.7499	0.455	0.03189	0.8277	3.8005	0.2335	3.3047	2.5101	1.6923	0.5023	4.4553	1.6292	0.1424	0.9033	1.205	0.5299	0.3066
1.0809		4.2751	0.1941	0.1102	0.2963	0.1118	0.3076	0.6794	0.8723	4.002	0.1393		3.151	1.3956		4.9726	0.6252	0.1837	0.9633	0.8719	0.4967	0.06994
0.535	0.1169	2.9933	0	0	0.421	0.7849	0.2855	0.03915	0.832	4.0233	0.4904	3.2016	2.1326	0.1691	0.7981	5.9668	0.1026	0.07222	1.3047	0.8424	1.2327	0
0.6383	0.4237	3.5106	0.1305	0.7621	0.4385	0.8378	0.5612	0.08763	0.9695	4.0878	0.5832	2.9178	1.9146	0.8364	0.1026	5.4331	0.3785	0	1.1235	1.397	0.6619	0.4055
0.3716	0.5991	3.1829	0.5762	0.2396	0.3702	1.452	0	0.4379	1.1171	2.9629	0.8969		1.1787	0.8152	0.5271	4.6377	0.3915	0.3382	0.23	0.1524	0.1195	0.2912
0.7852	0.1037	3.3292	0.5756	0.1778	0	0	0.389	0	0.861	3.4858	0.07339		1.8313	0.5376	0.1045	4.2852	0.5544	0.03584	1.4552	0.5029	0.5932	0.04207
1.0875	0.5492	1.1851	0.6622	0.3394	0.07728	0.5857	0.7048	0.1818	1.225	5.3017	0.1372	2.6998	0.9602	0.2089	0.08016	2.5108	0.1862	0.3142	0.6757	0.8723	0.2489	0.09786
1.3035	0.5898	2.1313	0.1742	0.5375	0.4471	1.0985	1.1206	0.6485	1.3125	2.9172	0.2139	1.357	0.2574	2.9449	0.315	1.9411	1.7299	0.1817	0.4526	1.3735	0.29	0.3191
1.5524	0.6162	4.1782	0.4446	0.5944	0.1082	1.2293	0.7988	0.1817	1.3901	4.788	0.5534		2.1884	4.5513	0.797	4.5944	3.9755	0.1485	0.9015	1.389	0.1588	0.8585
1.3572	0.8719	1.5995	0.2943	0.4256	0.5109	0.2285	0.7947	0.8398	0.3811	5.4403	0.5582	3.0313	1.8683	0.1101	0.304	4.6234	0.1913	0.2752	0.6182	1.318	0.6411	0.1621
0.8738	1.2436	6.109	0.4056	4.381	0.7817	2.0389	0.5961	0.6826	1.4258	4.5723	0.4951		3.5494	2.0757	0.7402	5.695	1.7723	0.6974	1.8996	1.8145	1.0356	0.9619
1.2927	5.944	4.4584	1.8126	1.6375	1.5495	4.2576	2.9461	1.5834	3.1671	5.185	2.1583	4.4747	4.8071	3.9475	0.8892	6.8572	3.0029	1.7843	2.5185	2.6798	2.1103	1.5548
0.9727	0.07783	2.8123	0.2992	1.0323	0.7236	2.2222	0.5743	0.4514	1.6073	4.6118	1.3616	3.6816	2.0783	1.3723	0.268	5.2836	1.5972	0.3427	2.0829	2.0012	0.8821	1.1932
1.0673	0.5547	4.1622	0.2236	1.5373	0.3105	0.9751	0.4736	0.7761	1.772	4.2428	1.0741	4.6195	4.3889	2.1154	0.1617	7.0402	1.6916	0.8798	1.7195	1.003	0.6742	1.82
1.0295	0.8153	4.9358	1.2881	2.9416	0.7802	2.712	1.7116	0.2719	2.6187	5.8552	0.3093		3.955	4.7079	1.2862	6.0989	3.634	0	0.6769	0.3712	0.7171	2.6443
0.3713	0.03021	3.573	0.4256	0.3899	0.2438	0.5346	0.2361	0	0.8934	3.7559	0.0006212		3.2347	0.5158	0.3161	6.3589	0.09393	0.06317	1.5412	0.1058	0.6888	0.2903
0.3778	0.05129	4.1939	0.1194	0.4119	0.3503	0.2386	0.5046	0	1.1873	4.3413	0.01658	3.2714	3.3351	0.6579	0.331	6.6604	0.668	0.04294	1.3615	0.09859	0.8429	0.3616
0.394	0.1259	3.4983	0.04508	0.4652	0.3219	0.4455	0.164	0	1.3101	3.9949	0.1094	3.2084	3.3175	0.4013	0.2306	6.3818	0.4868	0.1927	1.2236	0.01591	0.5697	0.3731
1.1281	0.8493	4.2295	0.07766	0.1763	0.5748	0.2234	1.0041	0.2119	0.1919	5.3795	1.7042	4.2545	4.8885	7.2797	1.6237	6.3485	5.9343	0.9367	1.8252	2.1811	1.4035	0.02743
2.3013	1.1833	3.5381	1.707	0.4723	1.4452	1.1565	1.3689	1.9956	2.5859	6.1828	2.4072	4.6729	5.118	3.3518	1.8102	6.9156	3.0387	1.1923	1.8725	2.9182	2.5062	1.2901
0.00972		2.0726	0	0.07892	0.4561	0.2737	0.2516	0.1434	0.329	4.9742	0.4065		1.7151	0.2756		5.5601	0.7839	0.06938	0.7123	0.1327	0	0.05276
0.5085	0.3957	4.7362	0.2974	0.3383	0.5333	0.3956	0.9729	0	0.4953	5.165	0.1405	3.2961	3.6049	5.29	0.6016	5.3406	4.2032	0.1104	1.3903	1.467	0.6555	0.01577
0.887	0.1666	4.7147	0.7694	1.3948	0.1788	1.5313	2.6605	0.1213	1.2065	4.8403	0.2001	4.2414	3.252	1.8762	0.9013	4.8996	0.9345	0.4093	1.5374	1.8779	0.2963	0.842
0.6896	0.6137	3.252	0.142	0.8549	0.1837	1.508	0.4426	0.7935	1.581	4.0304	0.4858	2.6162	2.833	1.0343	0.501	6.6738	0.528	0.396	1.8703	0.8336	0.8046	1.0886
0.2968	0.1742	1.904	0.01134	0.1084	0.3121	0.6145	0.2558	0.117	0.3671	3.9079	0.9837	2.7183	3.336	4.1038	0.3628		2.8866	0.1695	1.4977	0.3495	0.5648	0.06366
0.9333	0.3997	3.1534	0.6293	0.03488	0.1889	0.6917	0.2972	0.6987	0.1063	6.84	0.1978	4.3124	3.6358	1.3958	0	3.6015	0.4856	0.09389	0.09803	0.9299	0.2381	0.8885
0.8462	0.6314	4.5708	0.07258	0.3964	0.09546	0.2935	0.5705	0	0.4307	4.7692	0.4936	2.8504	2.9714	4.0762	0.072	3.4582	3.4602	0.1413	1.9905	2.2049	0.482	0
0.3216	0.2542	2.2591	0.01486	0.4367	0.3606	0.4466	0.1563	0.0583	0.2029	3.9406	0.6127	1.8003	2.9929	0.8609	0.1033	4.5514	0	0	1.3031	1.1837	0.4459	0.3913
0.6409	0.6021	4.0967	0.4074	1.0963	0.08894	1.0565	1.0091	0.2157	0.8507	5.1246	0.9127	4.2914	4.034	1.0265	0	6.193	0.3024	0.1871	1.7808	0.7201	1.1174	0.532
1.0259	0.2676	2.7475	0.1321	0.6579	0.6969	1.6191	0.8049	0.2392	0.9599	3.3768	0.7517	2.3485	2.4824	0.3681	0.2611	2.7268	0.623	0.7003	1.5302	1.112	0.2215	0.03859
0.4298	0.02441	1.3862	0	0.3303	0.1494	0.8493	0	0.1184	0.4626	3.2763	0.3679	1.8955	1.9364	0.9977	0.0811	3.0491	0.7329	0.02867	0.7466	0.666	0.3697	0.1429
0.508	0.1559	2.0471	0.2041	0.8776	0.5722	1.9162	0.3415	0.301		4.7984	0.7373	2.6997	3.5208	0.5565	0.1509	2.0493	0.3445		2.134	0.7926	0.6268	0.8693
1.1795	0.8608	2.6965	0.7028	0.7179	0.7109	0.3353	1.0946	1.3994	0.77	5.9228	1.325	5.5533	5.2524	2.4864	1.6728	6.9777	1.7805	0.5583	2.289	2.3245	1.9616	0.7472
0.7637	0.4948	2.6454	1.3855	0.3472	0.5038	0.07896	1.3834	1.0578	0.4324	6.1262	1.1751	3.9479	3.9765	4.5666	0.4643	5.4592	3.4009	0.3729	3.1639	1.5481	1.3363	0.8033
0.6726	0.12	2.5398	0.5316	0.005816	0.1132	0.3172	0.05595	0.1234	1.4536	4.2803	0.2461		3.0622	0.2984	0.5391	5.7467	0.1024	0	0.01284	0.04795	0.3664	0
1.5713	0.3683	3.4803	0.3393	1.0355	0.6172	1.669	0.8964	0.06966	1.9639	4.357	0.5173	2.7868	2.4189	4.8153	0.8133	4.0096	3.4381	0.1131	0.9657	1.1405	0.647	1.0194
0.6478	0.01959	4.3483	0.2903	0.7534	0.07107	0.9077	0.8512	0.5476	0.7822	3.6862	0.1145	3.4648	3.1664	2.1915	0.03994	5.8073	1.2338	0.2345	2.1313	0.9404	0.2957	0.4879
0.7045	0.6639	2.6612	0.09142	0.6503	0.3671	0.7926	0.5411	0.1511	0.3849	3.5197	0.4002	1.7691	1.7677	2.8214	0.2123	3.9711	1.4602	0.09336	0.688	1.5515	0.4505	0.494
1.0935	0.2589	3.2431	0.2858	0.6474	0.4299	1.4284	0.975	0	1.2371	4.0085	0.7027	3.5233	3.3451	3.0873	0.1536	5.4204	2.0182	0.1674	0.7633	0.773	0.408	0.5347
1.3212		2.4817	0.6979	0.2098	0.4023	0.9396	0.4002	0.405	0.9198	3.9954	0.4794		2.263	2.216		3.2911	1.4749	0.2355		1.4907	0.6359	0.0789
1.5768		4.4138	1.0704	1.6271	0.09898	3.3372	0.5781	1.3271	3.3291	4.1845	0.4259		3.389	1.4392		6.7585	1.2008	0.3088		1.7777	1.1328	3.7177
0.4745	0.3649	2.0787	0.01305	0.3291	0.4157	1.6719	0.1819	0.02175	0.8141	3.2379	0.4568	1.9126	1.5711	0	0.01016	4.2393	0.2844	0.1995	1.2956	0.9641	0.5543	0.5852
0.7562	0.5337	3.259	0.8396	0.35	0.2595	1.7467	1.1214	0	2.6843	5.5938	0.06782		4.1862	0.8899	0.6917	7.1858	0.2601	0.484	3.2177	1.406	1.5483	1.171
0.6571	0.1723	4.3709	0.0112	0.7236	0.3042	1.1932	0.4587	0	1.4442	3.7359	0.6839	3.4797	2.5477	2.5158	0.07151	5.4913	1.5048	0.4061	1.8609	0.8173	0.8821	0.5614
1.175	0.221	3.7247	0.3306	0.43	0.2626	1.4521	0.5456	0	1.5834	4.0222	0.06274	2.0877	0.9304	4.299	0.4232	5.3968	3.606	0.6814	1.7126	1.4209	0.92	0.3102
0.8059	0.3275	3.0683	0	0.5183	0	0.8084	0.494	0.2201	0.4785	3.8702	0.3679	2.1066	2.2588	2.4655	0.4778	4.3007	1.0042	0.01353	1.4062	1.2743	0.6624	0.2714
0.7401	0.2333	4.2099	0.02274	0.3236	0.6211	1.2078	0.4855	0	1.1288	4.0713	0.2544	3.4861	2.792	2.6134	0.2368	5.4653	1.7413	0.2093	0.4156	1.3872	0.2396	0.3004
0.6843	0.8893	4.0595	0.1747	1.2112	1.0226	0.8137	0.9598	0	0.6968	4.822	0.4683	2.4007	1.2708	1.2975	0.8374	5.357	0.8398	0.2036	2.0258	0.5653	0.9898	0.3737
0.5187		3.4967	0.7477	0.05786	0.2706	0.1458	0.04047	0.543	0.4477	4.1128	0.2279		2.709	3.0172		5.7164	2.4693	0.07306		0.8693	0.2996	0.2199
1.5339		3.341	0.9048	0.4053	0.3865	0.6628	0.3333	0.243	0.2302	4.2756	0.5314		1.2569	3.7813		5.2985	3.5502	0.6036		1.2875	1.0263	0.7446
0.4082	0.3417	1.9767	0.4254	0.3515	0.5263	0.0146	0.02249	0.3786	0.8993	4.1707	0.03069		3.4747	0.5314	0.2033	6.0218	0.2204	0.121	0.5103	0.1373	0.3131	0.218
1.6448		4.2745	0.635	0.195	0.3467	0.8706	0.7359	0.3171	1.474	5.2349	0.4051		2.7238	2.6177	0.002948	5.9449	2.5031	0.1876	1.5202	1.4087	0.4683	0.1262
0.8788	0.577	3.0737	0.4732	0.4909	0.573	0.00713	0.8942	1.0459	0.08253	4.9712	0.4783		4.3275	0	0.7898	6.7887	0.04644	0.8706		1.1366	1.3379	0.1718
1.5338	0.08913	1.4162	0.3157	0.717	0.2647	2.1467	0.3046	0.03254	2.0009	4.1861	0.1891		3.4388	1.5846	0.01805	4.5754	1.7254	0.5411	0.4918	0.9959	0.7177	0.4351
0.675	0.3106	4.175	0.002634	0.306	0.2795	0	0.498	0.3502	0.4954	4.4865	0.03211	2.9952	2.7835	1.1637	0.1348	6.7642	1.0537	0.1812	1.7063	0.873	1.0698	0.2999
0.4693	0	3.202		0.03182	0	0.06091	0.005164	0.01935	0.878	3.3784	0.07522		1.2569	0.6165	0.0986	5.9558		0.482	0.4206	0.07675	0.2032	0
0.8444	0.5761	4.4812	0.47	0.302	0.6938	0.6394	0.9374	0.2558	0.876	4.4547	0.8653	3.213	3.5301	3.2954	0.6835	6.6097	2.2005	0.9622	1.7043	1.6675	0.7962	0.06025
1.2066	0.479	3.2136	0	1.3016	0.6145	1.6957	0.8308	0.3091	1.5608	4.9122	0.1355	2.1034	1.9966	3.5574	0.5663	6.095	2.7961	0.228	2.0185	1.0425	1.3047	1.5385
0.9825		5.8391	0.7986	0.212	0.2262	0.8065	0.9346	0.217	1.2281	4.7622	0.1968		3.4621	1.5961		6.9914	1.1178	0.54	1.3954	1.0404	0.6471	0.172
1.8775	1.0203	3.1359	0.5896	1.2147	1.1439	1.0333	1.1405	0.9611	0.9664	5.8744	1.1083	5.2731	5.2886	0.4658	2.1229	6.4498	0.6701	0.2035	1.9536	2.4255	1.8524	0.6156
2.1877	0.2699	4.3543	0.1706	0.7505	0.6725	1.0985	1.2498	0.02406	1.3419	4.9117	0.6547	3.78	4.3472	3.0522	0.5327	6.9774	1.6626	0.02544	0.9746	2.9431	2.3504	0.3784
1.0211	0.7336	4.2034	1.0759	1.889	1.0192	3.5666	0.8884	0.4634	2.5269	4.7139	0.9329	3.1885	2.83	2.4741	1.7181	6.3166	1.6026	0.3804	1.4049	2.2436	2.1163	1.6683
0.329	0.2469	4.0161	0.2618	0.1602	0.7626	0	0.3367	0.1654	1.3958	4.0976	0	1.1385	1.22	4.4939	1.0254	3.8473	2.5274	2.1201	1.518	0.3535	0.7289	0.05907
1.8071	1.0258	2.9737	0	0.5612	0.2842	1.2774	0.8489	0.4832	0.6431	4.3266	0.4878	3.7048	3.5564	0.104	0.1887	6.0694	0.2236	0.2537	1.8359	1.6125	1.49	0.2072
0.6521	0.5386	2.6699	0.2232	0.2793	0.5119	0.04244	0.8519	0.024	0.1834	4.3195	0.539	3.3657	3.162	0.9161	0.02076	6.4903	0.5487	0.1305	0.5404	0.6623	1.0095	0.1555
1.0551	0.196	3.4438	0.1211	1.7113	0.272	1.6172	0.3951	0.07285	1.8441	4.1539	0.6011	2.5283	2.157	2.4202	0.6056	6.5622	1.7235	0.2984	1.258	1.2242	1.5668	2.0435
1.2564		4.7346	1.1941	1.1401	0.1992	1.3741	0.4683	0.2541	2.7298	5.3576	0.2901		2.3581	2.6857		5.2099	1.6772	0.2032	1.5306	0.4782	0.7652	2.1038
0.9526	0.5877	2.7719	0	0.3474	0.08125	0.5959	0.4382	0.05543	0.5404	4.1631	0.5917	3.7926	4.3635	1.0433	0.4761	4.6195	0.2737	0.2292	1.8753	1.3627	1.4397	0.07066
0.9258	0.2989	3.2674	0.4697	0.4123	0.2025	0.4257	0.8342	0.05788	0.1916	3.2886	0.2399	2.844	3.0484	0.6552	0.1626	4.5241	0.466	0.2133	1.337	1.0372	0.9636	0.1438
0.4969	0.4446	2.8494	0.0805	0.2517	0.129	0.4559	0.2376	0.02568	0.07919	3.9183	0.6857	1.4957	1.5113	0.2473	0	5.5243	0.04748	0.1525	1.0873	0.6445	0.3967	0.1529
0.1697	0.2396	3.0618	0	0.2586	0.252	0.2412	0.604	0.1699	0.4023	4.1427	0.04803	1.4702	0.7999	0.6498	0	3.8193	0.2575	0.1171	0.4491	0.5531	0.576	0.2221
2.8203	2.294	4.1762	1.5314	1.3094	2.9584	3.1197	1.9859	2.5181	1.5623	6.2273	2.421	5.4087	5.3778	7.3807	2.9168	7.4525	6.4934	5.2178	3.8609	3.3125	2.4769	1.9143
2.8915	1.172	2.3687	0.4474	0.5922	0.8092	1.0497	1.0319	1.2502	1.3277	4.7345	1.1921	4.8066	4.5036	3.3683	1.6616	5.5779	1.7358	0.1373	2.1238	2.6995	1.5244	0.1907
1.8406	0.4831	3.367	0.2238	0.3895	0.2678	0.1909	1.0813	0.5019	1.7773	5.2359	0.5737		3.5555	0.1828	0.114	5.3401	0.5556	0.1933	1.2862	2.2681	0.5467	0.1233
1.5288		3.2033	0.5401	0.3625	1.339	1.3996	0.6386	0.2222	0.984	4.1913	0.9267		3.5615	1.746	0.6593	5.3659	0.833	0	1.1671	1.2566	0.5718	0.4775
0.7471	0.3601	3.3439	0.2668	2.9047	0.0506	0.4847	0	0.04103	0.6819	5.2138	0.7789	4.3951	4.2169	0.04932	0	5.046	0	0.19	1.4072	0.0109	0.396	0.6481
1.1108	1.199	3.9465	0.2464	1.0674	0.5605	1.7353	0.8491	1.0297	1.6106	3.4435	0.448		2.2109	3.5121	0.16	2.6585	2.6927	0.4569	1.0695	2.2025	0.7474	0.7601
1.9883	0.6998	2.7715	0.1814	0.3363	0.21	1.0395	1.0904	0.9015	1.3934	5.2424	0.5736	5.3432	5.0616	0	0.5761	6.7784	0.7745	1.0572	2.7301	2.3471	1.6445	0.8541
0.8338	0.1774	1.9799	0.005834	0.1027	0.8066	0	0.3791	0	0.2105	3.5627	0.3457	1.9584	1.9181	1.683	0.3311	4.968	1.2855	0.4923	2.3493	0.4886	1.1864	0.3647
1.8429		3.9869	1.4862	0.9194	1.5613	1.0581	1.9054		1.4378	4.5119	0.3121		3.7843	2.158		5.2374	1.6815	0.7352		1.7813	1.636	1.0627
1.1	0.2903	4.1513	1.0882	0.7137	0.7127	1.7584	0.7572	0.1226	1.5185	4.0676	0.02507	2.8009	3.1782	2.4447	0.8757	4.591	1.4771	0.5841	2.0361	1.8224	1.5633	0.5373
0.2356	0.7005	2.0922	0.5486	0.9673	2.1103	0.1274	0.4815	0.4891	0.04064	4.9024	0.8119	2.7765	1.1798	3.0417	0.442	3.657	1.7595	0.4425	1.6529	0.8386	0.6534	0.09419
1.1943	0.5484	3.5284	0.2063	0.3248	0.3876	0.514	0.3011	0	0.8517	3.9406	0.06075	2.8192	1.972	2.8012	0.1802	3.0234	2.0305	1.0325	1.1696	1.0744	0.339	0.1272
0.4842	0.2941	1.6956	0.23	0.027	0.04694	0	0.1049	0	0.1765	3.2337	0.4895	1.6605	1.2816	4.6005	0.01621	3.9556	3.251	0.0465	1.63	0.267	0.1669	0
0.9608	0.5639	2.3166	0.3766	0.5777	0.4347	0.3513	0.8366	0.3232	1.5222	4.2725	0.09934	1.848	1.2612	0.6448	0.002502	4.1256	0.8945	0.4061	0.9376	1.0295	0.6211	0.1344
1.3453	0.4471	1.6628	0.2392	0.03464	0.9531	0.2502	0.273	0.07814	0.2841	4.3233	0.9226	3.1361	2.5007	4.2166	0.3079	4.9196	2.9562	2.0478	3.0013	0.8215	0.6991	0.4067
1.921		4.0054	1.9638	2.0259	1.4989	2.5709	1.3051		2.0888	4.3314	0.5808		3.7728	2.3037		4.9906	0.8823	1.0515		2.4285	1.6466	2.3791
1.0993	0.5101	3.3913	0.6933	1.2505	0.1509	1.6679	0.6414	0.1733	1.3733	4.3589	0.9437	1.9241	2.4981	2.1132	0.5401	6.3364	1.3523	0.3525	2.9091	0.92	1.0196	1.4542
1.1907		2.5368	0.09334	0.08355	0.3259	0.3985	1.1172	0.4597	0.9418	5.2683	0.3163		3.1954	3.5526	0.8092	5.2472	3.1582	0.07928		1.356	0.2845	0.03266
1.5323	0.5456	2.2439	0.1546	0.1607	0.4808	0.4317	0.9918	0.7336	0.7462	5.538	0.3857	3.6462	4.1463	2.5482	2.048	5.9311	1.5398	0.0524	0.6933	2.2338	0.7715	0.2446
1.9651		2.942	0.4223	0.1598	0.2146	1.5357	1.2322	0.7382	1.1118	5.6735	0.154		3.8043	0.2465	0.8865	5.864	0.7211	0.1446	0.6303	1.5215	0.986	0.04943
2.0128		2.6195	0.7685	0.3646	0.4112	1.3394	0.4837	1.0696	1.5356	4.3873	0.5742		1.3133	1.9218		3.4138	1.8228	0.2167	1.5365	2.8196	0.7739	0.4157
2.7443	1.0504	3.3319	0.5025	0.5023	1.3029	1.0388	1.827	0.2392	1.1326	5.1937	1.011		2.8988	1.1063	1.0097	4.8643	0.5364	0.8964	1.9759	3.3946	1.2916	0.5904
0.5344	0.1564	2.3103	0.1467	0.8272	0.5764	1.1181	0.02451	0	0.9297	3.3944	0.4214	2.4994	2.0795	0.519	0.06216	5.0501	0.334	0.3349	1.9759	0.7187	0.7958	0.6147
0.497	0.3269	3.6265	0.6993	0.5455	0.4692	1.0556	0.2154	0.8261	1.8526	3.9169	0.4755	2.0173	2.5829	1.1151	0.1502	5.7321	1.1646	0.2797	2.4101	0.5714	0.8186	0.7714
0.9688	0.566	4.5573	0	0.4886	1.27	0.6094	0.826	0.3243	0.3717	4.0105	0.8939		3.6574	3.7711	1.044	4.8994	1.9704	0.1584	1.8226	1.4561	1.0972	0.3576
0.8653	1.2124	5.2263	0.5331	1.2279	0.211	0.4442	1.1576	0.8722	2.4009	4.804	1.1606		3.5655	1.0717	0.7249	7.5435	0.4836	0.6333	2.3484	3.0305	2.867	0.4495
0.6863	0.2845	2.0055	1.2067	0.1451	0.2442	0.943	0.2485	0.1374	0.9908	4.3852	0.04995		1.3273	1.3371	0.4209	4.6237	1.7	0.3584	0.837	1.0013	0.3053	0.9051
1.0149		3.05	1.5203	0.8222	0.9645	1.0306	0.8758	0.4401	0.6723	3.7306	0.7339		1.0026	0.8845		4.7368	0.4998	1.2764		0.8824	0.3967	0.8118
0.5915		2.5308	0.5687	0.2801	0.8702	0.6213	0.9383	1.342	0.7031	4.3922	0.7151		3.618	2.4054		6.988	1.4041	0.7115	1.397	1.9352	1.0815	0.01824
0.1276	0.08987	2.0606	0.8206	0.2067	0.1352	0.04521	0.4193	0.5282	0.2162	3.1265	0.06403		0.8919	0.3718	0.5886	4.9445	0.3714	0.1018	0.6721	0.2347	0.3549	0
0.8843	0.278	1.5499	0.05912	0.1797	0.4246	0.6314	0.2711	0	1.1332	3.3569	0.5036	1.6665	1.3044	0.7212	0	1.808	0.2108	0.3743	0.8266	0.3874	0.2176	0.3379
1.4655		3.9646	1.0051	0.8682	0.8932	0.6638	0.7115	0.4492	0.6495	3.7899	1.0406		2.5168	0.9657		5	0.9279	0.6943	1.972	0.914	1.0832	0.6863
0.8231	0.1011	2.7511	0.3268	0.2618	0.542	1.326	0.5398	0	0.8732	3.2683	0.6656		2.2119	1.8779	0.4366	3.9497	1.3236	0.05934	0.8695	1.3696	0.272	0.4618
1.0544		4.1275	1.4825	0.6781	0.06167	1.9154	0.06157	0.4788	2.2652	4.9539	0.6838		2.0749	1.1333		4.5905	0.9389	0.5213		0.7909	1.0249	0.9531
0.7582		2.4711	0.2854	0.09048	0.148	0.3333	0.2915	0.01013	0.5285	3.8365	0.2178		3.0704	0.7627	0	4.1376	0.616	0.2061	1.1501	0.2885	0.1613	0.1866
1.0192	0.3176	3.8928	0.06698	0.7992	0.0689	0.4912	0.8983	1.2785	1.9595	5.3984	0.01542	3.1957	4.0743	1.8426	1.3344	7.2354	0.4243	0	0.838	1.2132	1.3126	0.06596
1.7337	1.4978	3.7258	2.5702	1.2882	1.9194	3.6068	2.013	1.3882	2.2708	5.8489	1.8441	4.9707	5.315	0.6981	2.4962	6.9533	1.7324	1.988	1.5231	2.3917	1.9076	1.0076
1.1025	1.2999	2.238	2.0272	1.4096	0.2678	1.7767	1.2027	3.2609	1.5809	6.1489	0.8653	4.2453	4.0341	0.8526	1.8035	7.4814	0.5246	1.3646	1.4077	1.2094	1.5187	0.3886
1.6451	1.3969	4.1173	1.3604	0.9553	0.7898	1.196	1.3599	1.2041	1.6841	6.3157	1.6194	5.546	5.4439	1.5111	2.4264	6.7813	1.5696	1.6986	1.7772	1.7707	1.2434	0.689
0.9113	0.05218	2.3478	0.2108	0.1841	0.2685	1.011	0.2423	0.05559	0.7193	3.1656	0.6344	3.4227	3.5594	3.014	0.3509	3.2842	2.0782	0.2664	1.8839	0.9789	0.9148	0.9399
0.1908	0.1514	4.1261	0.5715	0	0.312	0	1.7536	0.3893	0.3674	5.489	0.04683	5.0054	4.3541	1.5185	0.7352	7.6077	1.0256	0.1102	0.5358	4.0199	0.08662	0
0.8588	0.6136	2.5547	0.1771	0.2321	0.4434	0.5452	0.2455	0.01857	1.0916	4.1072	0.05822		4.3655	0.4635	0.4662	5.2309	0.02767	0.3396	0.2498	0.6526	0.1683	0.3717
0.09182	0.6276	2.8038	0.03335	0.7047	0	0.2863	0.2437	0.3489	0.2384	2.9392	0.0797		0.777	0.03729	0.1536	4.9997	0	0.4742	1.2931	0.5267	0.8459	0.1109
1.2973	0.6314	2.6201	0.8502	0.1266	0.7121	1.3076	0.7189	0.07391	0.9662	3.5354	0.3072	3.0324	3.209	2.2362	0.2713	4.1891	1.669	0.5061	1.3744	0.818	0.1423	0.08464
0.7213	0.149	3.1215	0.2262	0.3409	0.5273	0.5077	0.6467	0.02045	0.6321	4.4823	0.3081	2.646	2.2859	1.3756	0.4901	5.3868	0.9301	0.414	1.5052	1.8519	0.8432	0.1981
1.4761		4.141	0.7279	0.9209	0.3706	2.5102	0.5491	0.349	1.4917	4.3976	0.8551		3.6728	3.5422	0.4307	5.1654	2.4436	1.6968	1.7389	1.3905	0.653	0.3159
1.3222		2.0416	0.4133	0.3101	0.4564	0.6893	0.6794	0.2926	0.5897	3.9544	0.3386		4.6127	1.3967		3.8372	0.9396	0.4281		1.4503	1.0356	0.3446
1.0457	0.7679	3.9558	0.06233	0.8197	1.2615	1.3081	1.0859	0.02302	0.6381	3.6605	0.06581		4.2077	2.9671	0.3129	4.7138	1.5884	0.6876	1.7576	1.7119	0.8337	0.5871
1.9928	0.2939	4.3652	0.2497	1.8469	0.2976	1.1138	0.9122	0.2892	1.5593	5.1316	0.003239	2.8655	4.7006	4.8714	1.0767	5.8697	2.9688	0.1555	0.7067	2.2255	0.6138	1.0355
2.1955	0.3872	5.8824	0.131	2.7696	1.0407	1.6492	0.8926	0.9012	2.9371	4.6508	0.5355	4.33	4.0017	5.322	1.7552	6.6415	4.7855	0	1.1192	3.1949	1.5286	2.558
1.4152	0.09498	2.2298	0	0.2645	0.6109	0.1153	0.3502	0.0563	0.5891	3.7592	0.3728	2.3517	2.9514	3.2477	0.1182	3.6134	2.2851	0.08871	1.3007	0.995	0.9111	0.2869
0.4121	1.0923	4.6507	0.1384	0.219	0.9223	1.5267	0.4107	0	2.0944	4.3588	1.8088	3.4352	3.4254	1.3252	0.2898	5.6305	0.3181	0.632	1.8535	1.35	2.145	0.3561
1.4577	0.1627	4.962	0	0	0.4372	0.09312	1.122	0	1.2619	4.822	0.4125	3.6838	3.5414	4.7172	0.7942	6.0438	3.5274	0.09719	1.2912	1.9704	1.0755	0
1.1134	0.2467	2.995	0.3776	0.6584	0.7854	0.23	0.3069	0.001849	0.5018	3.3299	0.1231	2.3722	1.975	2.6984	0.2847	5.5322	1.8812	0.1303	0.5686	1.36	1.1861	0.9057
0.3003	0.3543	2.5565	0.09265	0.4217	0.3107	0.3648	0.5228	0.03436	0.2478	1.8786	0.4596		1.0695	1.1128	0.4161	4.5352	0.3037	0.01962	0.6137	0.4458	0.464	0.1385
0.7722	0.1709	3.6966	0.4776	0.416	0.8099	1.5531	0.9083	0.424	1.8852	4.441	0.5063	4.5191	3.6724	2.6029	0.5323	5.7734	1.535	0.9257	2.9719	1.8013	1.8003	0.8934
0.181	0.0999	4.9033	0.3635	0.54	0.2688	0.03668	0.2702	0	1.3912	3.879	0	1.4788	0.8203	2.1718	0.2516	4.1385	1.1293	0.1352	1.5229	0.07138	0.4728	0.3811
0.924	0.5094	1.4674	0.3123	0.5727	0.4176	0.5592	0.3487	0.4164	0.3955	4.3607	0.427		1.9885	0.004786	0.5315	3.3375	0.6917	0.04939	1.4747	0.3381	0.4691	0.1791
1.1858	0.7187	2.5327	0.4742	0.2998	1.0549	1.0293	0.8613	0.5854	1.563	3.9686	0.614	2.2281	1.1731	2.1085	0.8757	4.1065	1.568	0.5119	0.8543	2.3855	0.007705	1.0015
1.137	0.4823	2.537	0.05954	0.3194	0.5323	1.4143	0.238	0.02585	1.1189	2.8925	1.0637	0.8403	1.2564	0.8449	0.4777	4.9955	0.8136	0.6113	1.4113	1.2075	1.8327	0.5313
0.425	0	1.9739	0	0	0.05201	0.02867	0.6631	0	0.3741	4.6377	0.007735	3.5768	3.7927	0	0	6.8648	0.01673	0.04168	0.2494	0.5449	0.8521	0
0.1999	0.3292	4.4105	0.5486	0	0	0.08578	0.1913	0	0.1873	4.3885	0.01622	2.4115	2.2101	0.1675	0.168	5.7387	0	0.1503	0.7076	0.9076	0.6665	0.06454
0.8829		3.9523	0.6178	0.7076	0.4281	1.0441	0.4085	0.08494	0.756	5.0321	0.2454		2.8467	1.0105		4.1517	1.114	0.3786		1.3627	0.7009	0.8417
1.7103		3.3987	0.7925	2.2305	1.2078	1.9288	0.9517			3.5976	0.5301		4.7553	1.4826		7.3115	0.3205			1.9404	1.6287	2.0088
1.4669		4.0282	1.7902	1.4963	0.8088	2.4415	0.429	1.6058	2.5189	4.4379	0.4139		3.6344	2.8683		6.4203	2.7173	1.5586		0.8225	1.5784	1.677
0.4191		3.0955	0.3795	0.486	0.3958	0.5912	0.2186	0	0.6572	3.463	0.2589		3.692	0.753		5.4258	0.6396	0.06209		0.2672	0.4487	0.23
1.4793	1.5507	5.1812	0.9109	3.4461	1.4265	2.941	1.7104	0.2427	2.4806	5.0969	0.9072	4.4324	4.4021	2.7097	1.6558	6.7285	2.5837	0.03409	2.4682	2.1155	1.1019	1.7201
1.0772	0.6286	4.2666	0.1003	1.265	0.4344	1.9496	0.3303	0.7058	1.2997	4.0263	0.6806	3.8206	4.0447	0.9762	0.0816	6.6468	0.8854	0.4148	1.3055	1.8908	0.8313	0.9259
1.0587	0.8952	3.0622	0.5715	0.6323	0.8192	1.3929	0.6441	0.5282	1.2521	3.5077	0	2.7288	2.0667	0.3764	0.7225	4.0307	0.6637	0.8197	0.67	1.8601	0.4795	0.08303
0.6413	0	1.2479	0.01955	0.02839	0	0.002277	0.03364	0	0.2589	4.2588	0.02052		4.0031	0.283	0.3478	2.3948	0.05558	0	0.09724	0	0.09438	0.01286
0.4272	0.4922	2.6725	0.3554	0.4868	0.6416	1.8421	0.6993	0.2808	1.1847	4.3584	0.9695	3.8142	3.9431	0.8026	0.7611	6.2674	0.09705	0.05898	1.6093	1.4665	1.1542	0.8777
0.4566	0.1506	3.9631	0.3605	0.5477	0.3815	1.6485	0.415	0.2344	0.9598	3.7608	1.0759	2.6233	2.732	1.3425	0.1943	5.0367	1.2785	0.6667	3.3561	1.3244	1.7314	0.8857
1.7747	0.8678	3.9975	0.1429	0.4612	0.2607	1.3733	0.6655	0.7502	0.7074	4.9275	0.5484	3.5752	3.3499	4.2844	1.3716	6.6567	3.1457	0.1878	3.237	2.1649	1.4124	0.8222
1.0867	0.1484	3.7232	0.08034	0.5639	0	0.8178	0.7577	0.1057	1.2291	4.6765	0.5322	3.7963	3.4346	1.6836	0.4732	5.115	0.6276	0.1161	1.3677	1.0603	0.6974	0.2076
0.5336	0.04546	3.4405	0	0.04566	0.2094	0.1566	0.4299	0.03038	0.8528	4.1269	0.2384	3.0109	2.8569	0.3997	0.3849	4.7636	0.1341	0.09208	1.1127	1.1033	0.712	0.05681
1.5148	0.6846	4.6678	0.2498	0.7341	1.0122	1.3457	1.0034	1.163	2.1597	5.1185	0.5541	2.6425	2.6347	1.683	0.3956	5.1548	1.2003	0.6723	1.249	1.324	0.8411	0.4888
0.3154	0.2714	3.4931	0.443	0.5471	0.4944	0.03487	0.8907	0.002326	0.2363	3.4181	0.2031	1.4987	1.6427	1.3091	0.6737	4.303	0.4738	0.02147	1.4162	0.5188	0.477	0.07387
0.8519	0.5501	4.6603	0.7796	0.3857	0.2506	0.5793	0.5069	1.3464	0.8458	5.0159	0.7181	3.6217	3.5634	1.5143	1.0682	7.4369	1.1403	0.3454	1.2268	0.5798	0.7747	0.5495
0.5798		2.2128	0.2647	0.01452	0.4674	0.3102	0.1327	0.1982	0.9322	4.057	0.3558		2.1144	4.2295		3.6187	2.9813	2.0796	1.2821	0.4377	0.3173	0
0.868		4.5286	0.8429	0.565	1.1217	1.0493	0.7375		0.6134	4.6762	0.398		3.8193	4.916		5.3255	3.9363	3.0249	2.0133	1.354	0.7377	0.6873
0.3992	0.7207	3.1346	0.1242	1.3183	0.3032	0.6199	0.05788	0.06187	0.8307	3.7262	0.2783	1.7327	1.3378	1.0812	0.3588	4.0004	0.9361	0	0.7273	0.6884	0.008233	0.4433
0.065	0.1194	3.2913	0.1439	0	0.2972	0.706	0.1958	0	0.9404	3.3849	0.2574	2.6212	2.4369	0.9588	0.3181	5.4626	0.5331	0.2678	0.4746	0.2892	0.3319	0
1.2253	0.9196	3.5308	0.8956	0.3525	0.6822	1.4598	1.5236	0.3498	0.8905	5.8651	0.8458		2.2419	0.9976	1.4569	6.523	0.6682	0.4482	0.4546	1.9492	0.9444	0.2547
2.4276	0.8637	0.4375	0.8209	1.3765	0.1633	1.4463	1.7715	0.1883	1.8442	5.963	0.9115	2.9569	0.233	0	0.09552	1.0722	0.03365	0.01988	0.4277	1.284	0.9487	0.194
1.31	0.0939	2.3024	0.1233	0.532	0.3594	1.8178	0.6149	0.7546	1.3906	3.8161	0.8126	1.3083	2.0667	1.8358	0.6809	3.9578	1.3659	0.4771	1.7293	1.457	1.1723	0.9017
0.1716		3.7538	0.3838	0.1087	0.1188	0.04944	0	0.255	0.8184	3.3891	0.3239		0.8829	2.0602		3.5617	1.5979	0.691	0.5653	0.07927	0.2933	0.1035
0.7741	0.9846	3.7607	0.6148	0.394	1.0335	1.2506	0.3513	0.3853	0.9963	3.5298	1.0246	2.4335	3.0344	3.8317	1.0667	4.8909	2.9523	1.9707	2.7048	1.0123	1.1025	0.6819
0.408		5.5988	0.1215	0.1532	0.7351	0	0.6252	0.1337	1.2894	4.9417	0.1223		3.3541	4.8727		4.0908	3.4457	1.5993	1.965	0.4785	0.6291	0.08816
1.2364	0.708	5.6352	0.8487	0.6875	0.862	0.8811	0.6696	0.7809	1.3319	4.05	0.1739	4.4759	3.6274	3.0477	1.4922	5.6275	2.07	1.3967	2.3233	0.9968	1.1986	0.07185
1.6441	0.6898	4.5972	0.1746	0.1094	0.6133	0.5142	0.5136	0.2364	0.7113	4.2388	0.7236	3.6776	2.8429	6.2069	0.5886	5.0682	4.1904	3.4382	2.9728	0.6657	1.1354	0.242
2.3048	1.9258	3.9403	1.3292	2.28	1.6994	2.4621	1.5978	0.6315	2.2778	4.4884	1.4692	2.4694	2.8592	6.3027	3.2376	5.6824	4.8064	3.138	3.6745	3.2014	1.7524	0.981
0.5376	0.4998	2.8308	0.0179	0	0.1102	1.6499	0.5306	0.5167	0.4073	4.1169	0.2007	1.8817	1.3881	0.8524	0.672	5.5701	0.8278	0.241		0.7847	0.6228	0.07841
1.2285		4.4719	1.1176	0.4156	1.013	1.1688	0.5818	0.8005	1.1891	4.6473	0.8454		3.5125	1.5942		4.4743	0.7315	0.5641	0.5897	0.6762	0.8432	1.1717
0.1118	0.3953	2.3161	0.2342	3.0902	0.08222	0	0.04209	0	0.4616	4.2563	0.7984	1.6931	0.02054	0	0.06974	2.1929	0.04301	0.02117	1.5955	0.3207	1.1268	0.03998
		4.46	0.7471	1.1151	0.5353	1.1035	0.3788	0.1254	2.5074		0.3316		3.3078	1.3214	0.5614	6.8063	0.494	0.3717	1.4881	0.9235	0.5498

## Sheet: Fig (2)
-0.000826142	-0.206971	-0.0509725	-0.117334	-0.26236	0.00226659	0.955109	-0.13757	0.123143	0.176425	-0.171767	0.0230725	-1.61201	1.3619	-0.929477	-0.217209	0.776769	-0.893713	0.0933076	-0.0193289	0.350779	0.814673	-0.0579119
0.381083	-0.657162	-0.596964	0.134285	-0.425851	0.00107528	-0.639482	-0.150062	-0.580758	-0.948866	0.481642	-0.0174188	2.199	0.63461	0.676432	-0.168001	0.279677	1.2132	0.183916	-0.79032	-0.209112	-0.360418	-0.640503
-0.17067	-0.849615	1.33488	0.232432	-0.357404	0.00852267	0.582865	-0.112914	0.414599	1.40938	-0.378411	0.303029	-2.25465	1.98566	-0.929721	-0.859853	0.438125	-0.351857	0.672064	-1.74337	0.134935	0.567329	-0.0753558
-0.0523222	-0.0139668	0.119931	-0.53842	0.382644	-0.54523	-0.166087	-0.567167	-0.255753	-0.325071	-0.765363	0.215176	1.4162	0.530805	-0.973673	-0.551105	1.81667	-0.765109	0.0109115	0.186575	-0.161617	-0.276623	1.27859
0.300361	-0.150084	0.170814	-0.364437	-0.762273	-0.517846	0.00339593	0.0155165	-0.23847	0.406512	-0.54238	-0.353841	2.42568	1.29379	0.10991	-0.0018223	0.166656	-0.398926	-0.624115	-0.396842	-0.190634	0.19466	-0.545625
-0.843466	0.0109897	-1.31741	-0.223763	-0.704299	0.663927	-0.725531	-0.25021	1.6553	-0.690514	0.0459933	-0.322167	2.01005	0.838561	-0.891616	0.342951	1.02693	-0.373952	-0.545632	0.424432	0.325539	0.104033	-0.560151
0.380154	0.206309	-0.465792	0.120256	0.84292	0.155947	1.14219	-0.47629	-0.368727	0.0746055	-0.864387	-0.482548	-0.0735257	0.192981	0.0236032	0.373871	-1.12875	-0.734533	-0.176912	0.694951	-0.624341	-0.0465472	1.23457
-0.0527074	0.393748	0.288446	0.221595	0.732959	-0.103725	-0.192072	0.193148	-0.022438	-0.782256	-0.866148	0.372991	1.54181	0.80492	-0.491858	-0.152091	-1.28911	-0.641494	-0.105574	0.45949	-0.434902	0.284992	-0.159723
-0.204087	-0.0724321	-0.342934	-0.291985	-0.615321	-0.0430947	-0.357652	-0.303532	-0.331518	-0.144436	-0.103528	-0.355489	0.495033	0.65334	1.08056	0.476129	-0.308993	0.600926	1.12905	0.40131	-0.188282	-0.538488	-0.634573
-0.637216	0.152539	0.351838	-0.447414	-0.36105	-0.435503	-0.872101	-0.38296	0.0775533	-0.881765	0.00544282	-0.0201175	1.9637	1.01891	0.914233	-0.371769	0.355379	0.283997	-0.0105824	0.570281	-0.589811	-0.209017	-0.474572
0.537465	-0.45878	0.249518	2.10037	0.095131	0.379457	0.2529	-0.14958	-0.221366	0.565516	-0.309576	-0.322237	-1.86381	0.757292	-1.30369	-0.469018	1.82886	-1.15112	-0.193702	-1.35254	0.26627	0.803864	-0.041221
-0.244607	-0.0998512	-0.507853	-0.0107443	-0.26534	0.105986	-0.323371	0.176449	0.0528729	0.271945	0.0743524	0.144792	1.01041	0.122521	-0.930357	-0.11009	-0.149212	-0.673793	-0.0486328	0.376791	0.505399	0.639792	-0.117462
-0.45629	1.22447	0.197964	0.147312	-0.319524	-0.142897	-0.262855	-0.170634	-0.0901206	-0.174938	-0.715231	1.55381	0.96633	-0.343163	-1.28774	0.322027	-0.814295	-1.19698	-0.414096	0.874307	-0.00658488	1.34251	-0.233376
-0.0877727	-0.561657	1.29068	-0.37937	-0.627406	-0.47638	-0.263438	-0.279617	-0.400773	0.124079	-0.0481137	-0.568004	1.60775	0.139655	0.490277	-0.592356	1.92072	0.421841	0.167061	-0.555275	-0.494967	-0.144274	-0.682658
-0.28959	-0.136234	0.412664	-0.171287	0.237777	0.184703	0.457946	-0.279834	-0.12692	0.224562	0.158269	-0.0206909	-1.82587	1.75814	-0.41304	-0.421424	0.568005	0.315724	-0.260256	0.148508	-0.479684	-0.378891	0.337425
-0.89046	-0.635905	0.830093	-1.01408	-0.596194	-0.0604678	-1.15503	0.0926952	-0.158991	-0.356809	-0.375402	-0.0979619	1.98796	1.17427	1.17609	-0.385944	0.805834	0.671753	-0.630627	0.109737	0.0676447	0.369838	-0.928046
-0.0474283	-0.468573	-0.301275	-0.575026	-1.00236	-0.544836	-0.558193	-0.491673	-0.848819	-0.823077	-0.185569	-0.41493	1.53989	-0.212401	2.45112	-0.803711	0.438566	1.49859	2.01121	0.370969	0.0885769	-0.319829	-0.801214
0.741006	0.272762	-0.29634	-0.301351	0.111873	0.0854992	-0.371458	-0.143838	-0.273924	-0.598442	-0.528535	0.224405	-0.0920731	-0.948266	1.34316	-0.163077	-0.0830987	0.65892	-0.35706	0.139504	0.137712	0.448105	-0.00547925
0.493899	-0.598846	0.202752	-0.491599	-0.758518	-0.0100085	-0.129666	0.790154	-0.224532	0.16885	0.277858	-0.333503	-2.00388	2.46063	-1.35665	-0.359984	1.75999	-0.0333879	0.226933	0.462996	0.339804	-0.286802	-0.596487
-0.192214	-0.306658	-1.11726	-0.134011	0.371553	0.165079	0.437922	-0.0426578	-0.187244	0.932038	0.406445	0.303485	-1.71169	0.993114	-0.413664	-0.316897	-0.980219	-0.43	0.11132	1.18758	-0.139408	0.223185	0.840201
-0.7183	4.91085	-1.75425	-0.377198	-1.08303	-0.512108	1.47713	0.781355	0.224869	0.339451	0.384558	-0.0279019	2.38962	2.00513	-1.73885	-1.34128	-0.0405057	-1.67209	-1.03147	-0.555103	-0.0677953	-0.480102	-1.11299
1.04702	0.215872	1.06787	-0.288881	-0.279117	-0.18209	-1.48865	-0.239727	0.0517864	-0.692031	0.749176	-0.405184	0.981537	0.841344	0.271366	-0.740066	0.586812	-0.54337	-0.891649	-0.435386	0.974522	-0.190184	-0.410969
-0.275966	0.0769897	1.01479	0.450637	-0.285699	0.688627	-0.119031	-0.31174	0.0926338	1.12949	-0.367207	0.0359329	-1.52525	-1.08874	-0.757416	0.483951	0.791429	-0.310952	0.287768	0.0810315	-0.691961	0.519633	0.0810486
0.533514	-0.141331	0.188668	-0.0785838	-0.11132	-0.336423	-0.192851	0.0236696	-0.0523167	0.154565	0.000372819	0.0288125	0.479934	-1.18406	0.880063	-0.367069	-0.929691	0.962927	-0.0357524	0.304111	0.346919	-0.265187	-0.208972
-0.278192	0.335964	0.855562	-0.197189	2.86517	-0.344999	-0.778557	0.0412639	0.421478	0.0101598	0.718467	0.0531068	-1.94207	0.878935	-1.86563	0.353425	1.4956	-1.24869	0.103042	0.0960054	-1.17979	-0.246493	-0.146578
0.598895	-0.0955494	-0.502451	-0.930603	0.138761	0.122188	0.46043	-0.487149	0.162965	-0.133453	-0.187446	-0.586806	1.75802	0.341422	-0.454256	-0.311788	0.50789	-0.521492	-0.599371	0.0437924	0.4125	0.487494	-0.223991
-0.131544	-0.208289	-0.34149	-0.0543417	-0.759178	-0.232951	0.123791	-0.526188	-0.333574	-0.884292	-0.387385	0.571255	1.63498	0.290183	0.539005	-0.566827	1.09705	0.764669	0.31789	0.315253	-0.0625388	-0.440745	-0.72473
-0.491699	-0.317043	0.613055	-0.276036	-0.482532	-0.154906	1.11784	-0.536643	-0.197629	1.04945	-0.30634	-0.0738001	-1.72208	1.05243	0.628951	0.489918	1.3966	0.328815	-0.066965	-0.565902	-0.937394	-0.1305	-0.417584
0.32321	-0.0661251	0.679163	0.0983118	-0.0583242	-0.0542878	-0.296455	0.151665	0.200079	0.130861	0.186468	-0.105692	-1.47357	0.642337	-0.577341	0.160826	0.453204	-0.524777	0.0784433	-0.345893	-0.214985	0.740208	-0.127326
-0.479728	-0.316773	-0.209874	-0.314326	0.167838	-0.319227	-0.735703	0.340428	-0.197358	-0.489176	0.529631	-0.353929	3.01779	1.3777	-1.69088	-0.035911	2.13347	-1.07074	-0.275181	-0.387431	-0.615423	0.330371	-0.405564
-0.39408	-0.565824	-0.00722595	-0.320977	-0.531513	-0.595087	0.848555	-0.0343239	-0.58203	0.600472	1.28388	-0.656581	2.75664	1.36215	-2.03759	0.374237	1.17002	-1.42907	-0.0794458	-0.376582	-0.884374	0.570419	-0.471665
-0.10948	0.265076	-1.95223	0.340523	0.372087	0.0739131	0.576155	0.166476	0.28699	0.036272	0.566179	0.303719	0.884041	-0.368352	-1.03733	0.00663726	0.163415	-0.923646	-0.0942458	-0.0871824	-0.127374	-0.418981	1.07733
0.0667734	0.394629	0.781927	0.287876	3.08714	0.113966	0.204609	-0.118471	0.730643	-0.250975	1.17153	0.642672	-1.53351	-2.3784	-0.916077	0.89419	-1.42613	-0.811213	0.0813072	-0.370529	-0.525021	-0.213528	0.0865877
-0.0164744	0.130081	1.41388	-0.397872	0.323692	-0.225182	-0.148939	-0.197519	-0.238305	-0.178623	-0.574415	0.0408242	1.49265	1.25855	-1.73473	-0.521158	0.64102	-1.06226	0.0139594	0.702023	-0.509869	0.153425	-0.36476
-0.272214	-0.492758	0.11734	0.393089	0.639853	0.347979	0.587022	-0.158758	-0.000244064	0.105038	-0.354255	-0.175515	-1.89779	-0.0351864	0.991036	-0.502997	0.308881	0.6657	0.42922	-1.38652	0.355192	0.198485	0.137401
0.454784	0.350739	-0.981362	-0.381414	0.88185	0.0153766	1.20332	0.12444	-0.256687	0.925635	0.454943	-0.197118	-1.7889	-1.44029	0.843333	0.397001	-1.56702	0.413797	0.0611176	-0.171419	0.291289	-0.277017	0.643598
0.0410791	-0.129466	3.44333	-0.0749186	-0.434255	-0.273128	-0.743086	-0.227365	-0.108971	-0.458469	-1.65256	0.0098777	0.3646	-0.406894	1.56883	-0.204314	-1.74463	0.772092	1.01581	0.0200763	-0.396216	-0.298122	-0.0833066
0.6082	-0.424245	1.99895	0.327802	-0.0221342	0.0275922	-0.117865	-0.133745	0.250169	0.357551	0.974558	0.252998	-1.82928	-0.233973	0.643549	-0.0285836	-2.09361	0.336913	0.110233	-0.195703	-0.155195	-0.582702	-0.0714862
0.481845	-0.12014	-1.4191	-0.156053	0.442211	-0.0103625	0.77898	-0.3781	0.0880142	0.466796	-0.303196	0.252943	-1.00983	-1.46363	0.305994	-0.0264384	-0.0122605	0.306958	0.281078	0.514442	-0.22485	0.370544	0.834159
0.913552	-0.667693	-0.0418946	0.872454	0.664118	0.0267444	0.739687	0.301607	-0.548279	1.2201	-0.343889	-0.0471497	-2.07273	-1.15122	0.178601	-0.677931	-0.356654	-0.244335	-0.0337145	-1.56145	1.40936	0.414251	1.00647
-0.305714	-0.740358	0.47604	0.0384888	0.973553	-0.744721	0.319922	-0.404158	-0.620944	2.05674	-0.116555	-0.448115	-2.14539	0.694914	0.505636	-0.750597	1.71298	0.7934	-0.70408	-0.547416	-0.936308	-0.582415	1.4751
0.287439	0.049994	0.978292	-0.138059	-0.209395	-0.458769	-0.253726	0.170194	0.399908	-0.81201	0.295598	-0.212763	1.02266	0.230566	-1.66291	-0.321444	0.441133	-1.13905	-0.0813276	0.354036	0.128644	0.813438	0.117553
0.198539	-0.591316	0.147993	-0.613089	1.07421	-0.517068	0.632974	-0.592805	-0.453151	0.409191	0.252198	-0.654072	0.79056	-0.644434	0.313688	-0.470944	0.0612339	0.227852	-0.358327	0.788436	-0.495356	-0.763662	1.25735
-0.453153	0.0900023	0.393901	0.0957492	0.0846132	0.26904	-0.375218	-0.234677	0.0339564	-0.348801	-0.412794	-0.0809445	0.302567	-0.554826	0.722696	-0.0660562	-0.576258	0.70146	-0.0654193	0.601644	-0.0492479	0.0814459	-0.159679
-0.352991	0.0665643	-1.22854	-0.207789	2.03338	0.00140159	1.48824	-0.160535	0.148778	0.77106	0.271368	0.0703075	-1.81277	0.248236	0.0239582	-0.0501743	-1.8646	1.14972	-0.367472	-0.436994	-0.039486	-0.420092	0.668423
0.543856	-0.460889	-0.30229	-0.0212417	-0.434078	-0.359251	0.638391	0.0287117	-0.341474	-0.382592	-0.211285	0.346055	-1.86592	0.190583	1.41331	-0.471127	1.37955	0.326269	0.61319	-1.35465	0.881061	-0.091045	-0.0651297
-0.0885108	0.427245	0.294543	0.357692	-0.0293445	0.0572719	-0.323576	-0.0465551	0.671259	-0.281759	1.17065	0.107388	1.74171	-1.34738	-1.14596	0.197706	-0.284316	-0.758137	0.097783	-0.0845136	-0.690606	0.0639882	-0.10657
0.707039	0.305994	0.587092	-0.278059	-0.0044951	0.286631	0.804474	0.446194	-0.324292	0.83939	-0.795802	-0.480863	-0.258641	-1.57103	1.29719	-0.0826445	-1.70217	0.268552	-0.0333276	-0.463864	1.21604	-0.618162	-0.145247
0.236473	0.291328	-0.590373	0.0867753	-0.0514107	0.0978057	0.302708	0.482229	0.218062	-0.317875	-0.0726681	0.109722	0.904093	-0.6143	-0.703778	0.21479	-0.546032	-0.624114	0.187577	-0.0177298	0.307278	0.028672	0.0707673
-0.248309	-0.492354	0.0523445	0.219493	1.65086	0.0505835	0.834726	-0.384653	-0.37294	1.25334	0.39555	-0.413811	-1.89739	-0.490682	0.72914	-0.502592	-1.75131	0.710804	-0.193475	-0.649912	0.554996	-0.27711	1.22271
-0.292303	-0.283748	-0.202549	-0.0515008	1.27266	-0.33261	0.055732	-0.653247	-0.488834	0.0814485	0.683856	0.0490955	0.977317	-0.187276	-1.15775	-0.536426	0.583892	-0.69189	-0.254869	0.889794	0.00970207	0.0312959	0.498211
0.452882	-1.11756	1.21964	-0.255116	-0.822152	0.0365748	0.782917	-0.260562	-0.249748	-0.0720663	0.699141	-0.585819	-2.5226	-0.184591	3.13323	-1.1278	0.143077	3.6433	-0.689184	-0.948721	0.409587	-0.882819	-0.801604
-0.593499	-0.525043	0.264655	0.159804	-0.833062	-0.023006	-0.581464	-0.088243	-0.595739	1.00305	0.40886	-0.4357	2.35232	1.73693	-1.51255	0.268818	1.355	-0.988185	-0.526765	0.0196985	-0.370094	-0.115	-0.380784
-0.11094	0.426316	-1.48819	-0.337337	-0.449273	-0.463147	-1.1747	0.573716	0.41293	-1.53659	1.04612	-0.367841	1.55918	1.14919	-0.96159	1.19578	-0.136145	-0.603126	-0.534806	0.456558	1.16297	0.555959	-0.375025
-0.118031	-0.0488755	0.679723	-0.684029	-0.962665	-0.659138	-0.587296	-0.360675	-0.818961	-1.25258	0.237728	-0.170832	-2.34341	-0.198404	3.44592	0.490186	-0.425836	2.44278	1.7472	0.662266	0.359074	-0.583432	-0.850717
-0.321679	-0.717823	1.55827	-0.761676	-1.29591	-0.380086	-1.37274	-0.212023	-0.355109	-0.911227	-0.28992	-0.15108	-2.72296	0.674348	3.00357	-0.400762	1.09482	2.44063	1.91676	-0.0632815	0.883326	-0.82958	-0.785864
1.10916	0.365813	-0.513789	-0.17064	-0.0946764	-0.35975	-0.493008	0.0571131	-0.196173	-0.232891	0.0331163	0.257256	1.08378	-0.294415	-1.80404	0.392774	-1.12525	-1.22481	-0.142509	1.53215	1.49346	0.244256	0.0830716
0.0798517	-0.184393	0.885105	-0.252746	0.529818	0.340044	-0.118313	-0.278393	0.0443212	0.749203	-0.997089	0.33935	0.0297722	-1.07152	1.2805	-0.00633143	-2.43335	0.579265	-0.0389145	-0.0119511	0.198957	-0.241849	0.578666
-0.24544	-0.134884	0.435814	-0.185537	-0.839473	0.0209531	-1.0129	-0.478384	-0.21707	-1.00339	0.113319	-0.250541	0.0670808	-0.880012	2.68571	-0.207723	-0.818945	1.82877	1.57889	0.856658	-0.616334	-0.408741	-0.287825
0.500326	-0.474719	-0.116821	0.308828	-0.297908	0.398518	-0.514339	-0.104019	0.489195	-0.375323	-0.385915	-0.214276	-1.87975	0.284853	0.908175	-0.484958	0.33682	1.20144	0.936659	-1.36848	0.104331	0.361525	0.38584
0.0586691	0.130824	-0.761777	0.358271	0.514335	0.457762	0.425304	0.166125	0.366539	0.593621	-0.930772	0.0936677	-1.27421	-1.1249	0.646918	0.120586	-1.87234	0.448682	0.479703	0.162466	-0.469226	0.253768	1.15598
0.157813	0.0366688	-0.617133	-0.0520743	-0.12032	0.00085615	-0.324651	0.0624691	0.0418829	-0.389635	0.144072	0.688512	1.50753	0.592641	-0.931137	-0.0877697	0.476108	-0.864893	-0.0412528	0.228811	-0.239481	-0.126988	-0.142032
0.258499	0.560254	-0.908548	0.049091	-0.167135	0.384691	0.247434	0.206654	0.224768	0.56395	-0.202342	0.208497	0.935319	-0.349374	-1.35156	0.282916	-1.79101	-0.737468	0.563432	-0.0474041	0.626904	0.493298	-0.0508671
0.256785	0.33304	-0.656262	0.170587	0.00265099	0.174037	0.32932	0.23264	0.547154	0.272836	-0.375156	0.221163	-1.23689	-1.09139	-0.223766	0.157902	-0.72202	-0.448402	0.318918	0.675882	0.49069	0.244684	0.325599
-0.0109322	-0.0477768	0.429921	-0.26592	-0.411866	-0.0610395	-0.496797	-0.242677	-0.176963	-0.236981	0.677427	0.0658664	2.26369	1.18769	-1.65543	-0.295845	0.975463	-0.776219	-0.0528985	-0.212335	-0.363427	-0.124733	-0.168218
-0.379622	-0.392567	-0.869869	0.33838	-0.607656	0.0598705	0.259313	-0.492967	-0.621953	-0.777971	-0.835363	-0.0599236	1.2997	0.0335049	0.808627	-0.365305	-0.0308274	1.58899	1.16081	0.935075	-0.0618171	-0.542023	-0.446408
-1.10691	-0.579558	0.50104	0.476689	-0.985147	-0.979721	-0.864678	1.64904	0.401356	-0.450262	0.261845	0.0899851	2.60611	1.62751	-1.92416	-0.234297	0.815281	-1.2331	-0.57808	-0.400716	3.33209	-0.934915	-1.4894
-0.28326	0.344396	-0.184806	0.713743	0.0953066	0.432533	0.553775	-0.282104	0.0809098	0.753892	-0.253001	-0.122601	-1.57624	-1.10143	-0.24571	0.801357	0.863335	0.0270537	-0.0196258	-0.377362	-0.425954	-0.372261	0.578055
-0.311809	-0.108753	-0.379955	0.254094	-0.0688425	0.347684	-0.236874	0.456047	0.0106607	-0.118557	-0.13695	-0.10252	0.370912	-0.999582	-0.144459	0.431308	0.539686	0.222405	-0.072475	0.349888	-0.476504	0.20829	-0.0336945
1.40898	0.383039	-1.13686	0.432486	-0.41235	-0.137524	-0.632781	1.46474	0.268153	-0.0889649	0.286642	0.241482	-1.8696	0.221111	-1.39997	0.3943	0.432078	-0.527403	-0.362113	0.295981	0.588789	0.260282	-0.110502
0.00680386	0.269959	-0.0629425	-0.203994	-0.50423	-0.0775034	-0.555061	0.0722596	1.30217	0.462255	0.711463	1.2988	2.63252	1.41203	-2.02255	-0.310679	-1.0007	-2.20418	-0.115162	-0.132399	-0.374691	0.0978028	-0.701982
-0.205581	-0.586966	0.883072	-0.423479	-0.0554151	-0.639849	0.257654	-0.220226	-0.457602	0.25107	0.440878	-0.370883	1.49304	-0.103954	-0.706432	-0.610514	0.770513	-0.606468	-0.323548	0.860016	-0.0399762	0.173718	0.220933
-0.271137	-0.827182	0.913917	2.22967	-0.0597707	0.417956	-0.547902	-0.877081	-0.0494675	-0.266485	0.936522	-0.814818	-2.23222	0.0583902	1.91681	-0.83742	0.891258	1.86808	-0.695483	-1.72094	-0.616832	0.017362	0.566777
0.32265	0.116805	-0.550497	0.544352	-0.116984	-0.0331578	0.832985	-0.0905948	-0.020631	0.339301	-0.0183915	0.0293481	-1.60643	0.556477	-0.655101	0.559666	0.784944	-1.01284	-0.0105167	0.457247	-0.588745	0.101548	0.0585638
-0.234452	0.303304	-0.923898	0.42045	0.445414	0.271841	-0.128417	0.202904	0.244118	0.3288	-0.416693	0.150687	-1.28033	1.38948	-1.20173	0.341465	0.713443	-0.683567	0.355482	-0.297855	-0.479347	0.179047	0.299862
-0.22588	-0.617725	0.0657736	0.690222	-0.469114	-0.853987	-0.828145	3.28358	-0.750111	-0.767128	-0.423421	-0.636681	1.10634	0.469847	2.02587	0.168837	0.0803148	0.825133	-0.881316	-0.269683	-0.148475	-1.02268	-0.821566
0.0941073	0.223063	-0.984939	0.34691	0.881774	0.2057	1.03134	0.00996305	0.130877	0.129459	-0.445934	0.306906	0.901928	-0.745265	0.0248566	0.0395442	-2.628	0.341721	0.0477411	-0.0161955	-0.303487	-0.0758937	0.483822
-0.0815988	0.0157566	0.305955	0.399304	0.259968	-0.00560602	0.457336	0.074257	0.0688707	-0.0484471	0.80886	0.00829988	0.517922	-0.757672	-1.60436	0.353918	0.555496	-1.06069	-0.293165	0.205998	0.105106	0.0458002	-0.331314
0.460013	-0.121701	-0.850933	0.0844157	0.22358	0.0198062	-0.0405515	-0.0489309	0.0140529	0.416765	-0.834828	0.281512	0.327434	-0.0693594	-0.493837	-0.12159	-0.971492	-0.169873	0.127247	0.834811	0.702419	0.0722124	0.158828
-0.377989	-0.0447034	-0.257735	-0.133686	0.611278	-0.140496	0.693346	-0.175833	-0.0167193	-0.776537	0.97077	0.15271	1.06383	-0.453462	-0.594539	-0.146372	-0.903994	-0.630775	-0.099855	0.987508	-0.480884	0.14811	0.606026
-1.45612	3.94884	-0.321764	-1.17642	-1.94465	-1.20353	1.68252	0.684338	0.0700516	0.570734	-0.306059	-0.447119	1.7152	0.743909	1.05053	-0.576101	0.264677	0.727995	-1.02188	-0.228821	-0.603413	-0.848319	-1.3246
0.321166	0.306221	-0.0434807	0.250778	0.407332	0.308658	0.318301	0.399521	0.306845	-0.0718828	-0.0931754	0.466764	-0.311814	-1.51861	-0.650085	0.188142	-0.49294	-0.381521	0.203299	-0.222437	0.0696708	0.172765	0.0664799
-0.441737	-0.301481	-0.0921829	-0.0389343	-0.41576	-0.175144	-0.720151	-0.123981	-0.132637	-0.444385	0.566022	0.0413621	-1.70652	1.71289	1.37541	-0.0262197	0.370258	0.810677	0.628297	0.642061	-0.920231	-0.302638	-0.304982
0.305508	-0.740636	-0.117138	1.53901	0.384774	-0.00619907	0.635443	0.356864	-0.621222	0.0108598	0.219667	-0.327993	-2.14567	3.04174	-1.16584	-0.750875	1.1012	-1.03918	0.133442	-1.63439	0.401813	0.572307	-0.153478
1.19742	-0.389323	-0.495525	-0.523276	-0.862112	-0.446386	-1.56404	-0.215323	0.734191	-0.0238271	1.31318	-0.15138	0.320542	-2.54015	1.08187	-0.857662	0.787816	1.13233	-0.914645	1.65942	0.926626	0.59782	-0.767564
-0.596274	0.137381	1.62958	-0.391172	1.13419	-0.519881	0.769961	-0.396718	-0.167804	0.626478	-0.406915	-0.643485	-2.06155	0.171053	0.265175	-0.202857	-0.544379	1.00654	-0.36614	0.121723	-0.500769	0.147725	0.78814
0.0232778	-0.420667	1.20023	0.38778	-0.223956	-0.18533	0.448513	-0.420867	0.0997472	0.489729	0.952937	0.608776	-1.8257	-1.2833	0.132427	-0.430905	-0.649027	-0.183009	0.277512	0.092875	0.132883	0.933677	-0.157608
1.28461	0.120864	-1.46964	-0.0689895	0.176974	0.0416009	0.935843	-0.270036	-0.0674223	0.37226	-0.632433	0.278707	-0.468571	-1.98556	0.573058	-0.299575	-0.651897	0.695122	-0.170158	0.186205	0.394513	0.596607	0.427922
0.221186	-0.492358	-0.70376	-0.397211	0.0465527	-0.408521	-0.787878	-0.524158	-0.458544	-0.659062	0.470445	-0.231115	0.738507	-0.559186	1.99064	-0.425197	0.288581	0.8666	0.82102	0.833784	-0.645908	0.179885	-0.164299
0.605121	-0.518223	0.488075	-0.574476	-0.869812	0.108714	-0.669744	-0.232223	-0.110609	-0.606527	0.55798	0.0138199	2.07204	0.445848	-0.424729	0.171438	0.715516	-0.0630654	-0.585445	0.285418	0.178726	-0.0916798	-0.896164
-0.412136	-0.342381	1.24962	0.471466	-0.29617	0.721256	0.634899	0.0966194	-0.214652	-0.497785	-0.337077	0.769662	-1.74742	1.44899	-1.02749	-0.352619	0.967758	-1.09071	-0.157403	0.399761	-0.466831	0.625563	-0.442922
0.156861	0.173617	1.01041	0.775864	0.00812751	0.501254	-0.0905036	0.028997	0.293031	0.0218129	0.16042	0.24326	-1.23142	-1.02171	-0.898689	0.163378	0.523556	-0.411225	0.363895	-0.720142	-0.458134	0.19846	0.208876
-0.319496	-0.377741	-1.16304	-0.631294	-0.55983	-0.396503	-0.104461	-0.12884	-0.348927	-0.236845	-0.377737	0.380002	2.18602	1.83753	0.264153	-0.291879	-0.671101	-0.762083	0.247538	1.1062	0.193009	0.459303	-0.303982
0.179221	0.733176	-0.797426	-0.0588369	0.600487	0.296314	0.627356	0.136477	0.0169903	0.927072	0.30458	0.0791194	-1.50746	-0.627352	-0.21273	0.104038	-0.708184	-0.845296	-0.0661454	-0.403782	0.589226	-0.13708	0.770235
-0.233544	-0.472989	-0.52069	0.778858	-0.464178	-0.893951	-0.387609	-0.104088	-0.432374	-0.450792	-0.278485	-0.594845	2.23028	1.12358	-0.337895	-0.104627	0.806751	-0.563331	0.49529	0.944453	0.249261	-0.239345	-0.54973
-0.183261	-0.222706	0.600292	0.213341	-0.172195	0.342231	-0.173426	0.645494	0.119308	0.35139	0.544298	0.206437	-1.62774	-0.0367342	-0.830512	-0.232944	0.767333	-0.424748	0.500072	-1.11646	0.817844	0.0572376	-0.144547
0.0346999	0.00975525	0.269954	0.480502	-0.151582	0.0941826	0.284135	0.0628556	0.129169	0.354151	-0.414941	0.132398	0.13992	-1.11987	-0.740351	0.181017	0.345595	-0.579787	0.106184	0.398997	-0.128395	0.0820988	0.0293141
-0.53484	0.776916	-1.08879	-0.567037	-0.964773	0.235453	0.498395	-0.277884	0.0396298	0.404812	0.186419	-0.639341	2.71778	1.59359	-1.13819	0.651277	1.05706	-1.29403	-0.805506	-0.838242	0.626566	0.118359	-0.757625
-0.404617	0.211539	0.883037	0.163886	-0.46387	0.894576	-0.152081	1.02304	-0.169767	0.201435	0.160842	-0.223218	-1.7553	-0.102389	-1.70556	0.3823	0.225778	-0.877403	0.320317	0.183181	0.713989	0.674882	-0.184602
-0.18304	-0.162284	0.209314	-0.0236373	0.400627	0.203553	0.0051955	-0.233084	-0.0428702	0.368612	-0.407181	0.130159	-1.56732	0.533288	-0.34709	-0.172523	1.29436	-0.696426	0.0188942	0.0362576	0.0501656	0.00445935	0.580575
-0.271375	0.143481	-1.56332	0.478627	-0.139209	0.489618	-0.0726397	-0.139209	2.43649	0.285777	-0.124016	0.200824	-1.37875	-0.545848	-0.808726	0.382442	1.18382	-0.326962	0.241759	-0.274378	-0.31967	-0.00257587	0.123839
0.143643	-0.0587016	-0.323803	0.396045	0.122909	0.133836	1.36158	-0.0052013	0.461312	0.806995	-1.0772	0.238642	-1.46374	0.0908702	-0.872808	-0.0689401	0.725538	-0.194844	0.360777	-0.95246	-0.444652	0.227942	0.392257
0.205847	-0.0721973	0.542801	0.56895	0.0792136	0.12744	0.00888245	-0.00829695	-0.324183	-0.170501	0.529406	0.346246	-1.84863	-0.327625	0.0204966	-0.316436	0.167442	0.153361	0.111881	0.291845	0.102553	0.0107463	-0.199238
0.145348	0.411003	0.185401	0.64615	0.401914	0.33543	0.234483	0.0605535	0.368717	0.161999	-0.381793	0.416246	1.26557	-1.35823	-0.890603	0.551065	-1.69966	-0.562139	0.297932	-0.432055	-0.546047	0.0506467	0.338062
-0.359561	0.233294	0.416792	-0.682859	0.417705	-0.311669	0.720774	0.00849436	-0.459692	-0.18881	-0.223002	-0.0813627	-2.25844	1.36457	-0.070412	-0.543144	1.36343	-0.045048	-0.518228	0.348436	0.170544	-0.447862	1.14605
-0.0534274	0.198428	1.34583	-0.0985251	1.55104	-0.0965347	0.799808	-0.0862717	-0.141978	0.352524	-0.444668	0.0579712	-1.76471	-1.5679	-0.106878	0.847489	0.609167	-0.267914	-0.297254	-0.0482302	-0.652322	-0.515628	0.379987
-0.368362	-0.102707	1.48859	-0.29976	1.3364	-0.41097	1.34627	-0.614567	-0.228913	2.22489	-0.389003	-0.443764	-0.0764418	-0.764735	-1.03281	-0.229245	-2.60877	-0.483349	0.395172	-0.128765	-0.267157	-0.520563	2.17855
-0.431119	0.0311362	-0.178266	-0.734217	0.920247	-0.601726	1.17692	-0.425263	-0.000549716	1.69183	-0.71846	-0.406321	0.424501	-1.45809	-0.35607	-0.0810023	0.492676	-1.34841	-0.614055	0.215278	-0.013514	-0.48562	2.9001
0.14535	-0.275994	1.59	0.912053	-0.288783	-0.182227	-0.291215	-0.291294	0.29552	0.020302	0.0758093	0.189349	-1.68103	-0.485322	-0.1043	-0.286233	0.922845	-0.384636	0.327084	0.378448	-0.0388444	-0.321451	-0.225435
-0.10472	-0.137144	-3.10687	0.0708827	0.0497466	-0.0442269	0.478615	-0.230764	-0.11325	-0.160968	0.300439	-0.188401	0.195001	-1.08119	3.41893	0.0581973	-0.751425	2.73619	-0.196386	-0.531322	-0.139514	-0.461821	-0.0600053
-0.155808	-0.171313	-0.111855	-0.092206	0.176358	-0.125616	-0.168273	-0.268753	-0.145539	-0.0492567	0.322251	0.27299	0.548512	-0.195181	0.469041	-0.274912	0.561187	0.149305	-0.169615	-0.435511	-0.0946031	-0.0165093	-0.024694
-0.0334753	0.14727	-0.918722	0.847127	0.045331	0.199917	0.0516598	0.49568	0.255494	0.00277636	0.297384	0.0989234	-1.26895	1.82865	-0.868626	0.285042	-0.99138	-0.520862	0.409958	-0.582378	0.22823	-0.0647763	0.055729
-0.085944	-0.388789	-0.18899	0.0899583	0.401722	-0.393151	2.03659	-0.302588	0.480026	2.08891	-0.160985	0.172155	-1.79382	-1.07942	-1.03429	-0.399027	-0.532149	-1.20023	0.0173898	-1.28255	0.319161	-0.687845	3.92387
-0.559903	-0.409947	-0.034149	0.00909965	-0.426836	-0.0702099	-0.794768	-0.161647	-0.445083	-0.949151	0.458856	0.169596	1.32032	0.154625	1.67095	-0.479586	1.16179	0.517411	-0.412769	0.516495	-0.323397	-0.409504	-0.502188
0.406588	0.410143	-0.508159	-0.0584099	0.585454	-0.24878	0.165523	-0.166857	-0.134713	-0.625061	-0.925953	0.831986	1.06991	0.0217149	-0.233863	-0.0599953	-1.76622	-0.465099	-0.0668785	1.32928	-0.143307	0.492187	0.0905021
0.157352	-0.725393	0.141205	-0.023046	-0.228382	-0.399556	-0.661213	-0.108893	-0.605979	-0.966297	-0.239389	0.18585	-2.13043	2.61558	2.5902	-0.735631	1.36895	1.21887	0.0982855	-1.61915	-0.102443	0.124551	0.044966
-1.0321	1.51885	0.577549	-0.302603	0.775661	0.0772879	0.18663	-0.745149	1.04456	-0.115653	-0.643246	-1.44541	0.942716	-0.186378	0.781344	1.66911	0.12019	-0.897892	-1.13827	-0.371908	-0.5277	-0.296506	0.00890945
-1.37433	-0.433076	-0.184077	-0.116129	0.316235	-0.976038	0.0833042	-0.819775	-0.254761	0.437021	0.490128	-0.441832	0.40869	0.153396	1.18632	-0.517914	0.540064	1.31328	-1.072	0.886566	-0.208626	-0.468432	1.05198
0.120293	0.510848	-0.282854	-0.225905	-0.278641	0.121485	0.972128	-0.170552	-0.083078	-0.376456	0.749152	0.433191	-1.63339	-0.36798	0.0495419	0.169509	0.0112874	0.00730589	0.102426	0.53769	-0.409702	0.250892	-0.207193
0.141379	0.751034	-0.650068	-0.653339	-0.223455	-0.545429	1.46701	-0.168166	0.496248	0.40483	0.0938376	0.247477	-0.654901	-1.07879	0.555228	0.686096	-1.36013	0.729192	-0.266288	0.0490759	-0.434216	0.120678	0.292693
-0.0251279	-0.133472	-0.679574	-0.269226	0.177238	-0.396335	0.708807	-0.574642	0.509142	0.406024	-0.438169	0.100271	-0.0377074	0.0143993	-0.583879	-0.402211	0.383067	0.142085	-0.209994	0.794769	-0.373523	0.619171	0.268886
-0.654539	0.188516	1.46821	0.200763	-0.0476729	-0.214646	-0.643004	0.165017	-0.16385	-0.453588	0.22732	0.471059	1.49198	0.023888	-1.58669	-0.274882	0.837556	-1.0792	-0.0925054	1.27096	-0.734234	0.0438598	-0.444325
-0.474407	-0.0611513	0.235747	-0.134424	-0.33324	-0.162931	-0.596512	0.218249	1.00556	-0.760425	0.421452	0.436392	2.19821	0.83072	-1.4872	0.0192102	-0.985212	-0.948933	-0.0169729	0.973991	0.0653985	-0.230108	-0.213422
-0.449048	0.705307	-1.18639	0.849754	0.247418	0.167944	-0.453313	-0.212793	0.0749212	1.9333	0.477211	0.47135	1.49147	-0.120621	-1.0345	0.410469	-1.30425	-1.26133	0.241085	-0.134951	-0.406343	-0.375649	-0.131034
0.220733	0.304288	-0.654514	0.222735	-0.0843012	0.397325	0.0387677	-0.143312	0.146402	-0.0980158	0.770892	0.206031	-1.46525	0.50316	-0.842318	0.00315944	0.395227	-0.268454	0.0729963	0.0451298	-0.209962	0.152732	0.286547
0.68813	0.274385	0.335184	0.123532	-0.425904	0.186423	-0.313435	0.0562857	-0.0674006	-0.131418	0.215289	0.209529	-0.23935	-2.00654	0.882279	-0.382253	-1.24618	-0.157457	-0.0682363	0.111227	1.17524	0.756929	0.0237442
0.240283	-0.543462	1.70394	-0.555115	-0.711451	-0.182725	-0.868582	-0.258062	-0.587958	-0.568666	0.324042	-0.565519	1.0365	-0.42419	1.76433	0.0274994	-0.548223	1.4293	0.369616	-0.0962202	0.00728773	-0.252918	-0.739703
-0.373669	-0.0500138	0.521284	-0.450567	-0.555303	-0.261176	-0.331334	0.0587865	-0.26892	-1.09342	0.14469	0.129929	1.57485	0.944458	0.43858	0.0085477	0.0571256	-0.324556	-0.416735	0.904528	-0.382064	0.0224298	-0.297455
0.0266352	0.273691	0.284889	-0.420823	-0.311799	-0.305172	-0.15013	0.351991	0.405305	0.448387	0.107494	-0.0367662	0.0731556	-0.717438	-1.85092	0.906852	1.06023	-1.20591	-0.223231	0.235932	0.73844	0.660134	-0.350951
-0.0699527	0.358603	-1.2512	-0.19395	0.0663136	1.44614	-0.155918	0.140203	0.639317	-0.125101	1.81561	0.724846	-1.94373	0.812975	-1.2022	1.03856	-0.172058	-0.496639	-0.393819	-0.335855	0.161953	-0.633154	-0.230938
-0.203878	-0.151623	-0.601225	0.044624	-0.0992121	0.270414	0.0869568	0.105277	-0.0101388	0.395573	-0.261919	0.0133203	1.41344	0.128449	-0.797629	-0.0688414	-0.348984	-0.617965	0.240955	-0.147781	-0.0547731	0.605921	0.059036
-0.162226	-0.36167	0.221728	-0.315123	-0.291859	0.025467	0.527409	-0.30527	-0.378856	0.103826	0.0884333	0.0220729	1.87029	0.786001	-0.981776	-0.468329	-0.308331	-0.135012	0.118108	-0.0187285	-0.476221	0.454773	-0.0147114
0.224919	-0.078126	0.434072	-0.296479	-0.0947151	-0.0939886	-0.668146	0.0113744	-0.179512	-0.91212	-1.06302	-0.0389827	0.0758391	-0.675854	2.22427	0.0153355	0.365113	1.88053	-0.188198	-0.711484	0.0648238	-0.244082	-0.0515671
-0.242253	-0.243297	0.798001	-0.28035	0.0463136	-0.74076	0.00878245	-0.593597	-0.560383	0.156599	-0.0864937	0.436146	1.28907	0.559575	-0.888303	-0.542236	1.00304	-1.20424	-0.363119	0.648345	0.0704525	0.605846	0.122862
-0.379878	0.0333775	0.147176	0.719724	0.172688	0.338215	-0.701343	0.129078	-0.0888084	-0.0119263	0.279981	-0.391299	1.67504	-0.178551	-0.644229	0.328039	1.05642	-0.847165	-0.256144	0.0159193	-0.608373	-0.472679	-0.315264
0.124817	0.0396723	0.110771	0.245719	-0.581417	-0.22959	0.438052	0.630373	-0.699314	-0.124931	-0.152524	-0.0726845	0.0435374	-0.394756	1.01877	-0.0754662	-0.0451883	0.39993	-0.00354933	-0.171086	0.250622	-0.486884	-0.264869
0.141265	-0.69878	0.230018	1.06997	0.476831	1.08866	0.7052	0.12152	0.809434	0.113116	-0.806676	-0.294537	-2.10381	0.175392	0.943114	-0.709018	-0.37024	0.555078	-0.385302	-0.647938	-0.33123	-0.247736	0.165679
-0.259384	0.0843717	0.86067	1.47102	-0.000737444	0.171129	-0.315289	-0.114468	0.21017	0.234468	0.534275	0.180915	-1.32066	-1.21036	-0.811434	0.524733	-0.496589	-0.29267	0.22085	0.0255135	0.136821	0.173715	-0.00705942
0.181152	-0.134293	-0.360394	-0.128346	-0.0537817	0.231845	-0.126313	0.0355077	-0.161816	-0.405696	-0.303689	-0.305419	0.642872	-0.230921	0.557301	-0.0074311	-0.0479532	-0.0387346	0.384786	0.246849	-0.137443	-0.090149	0.252066
-0.368087	0.141868	0.874066	-0.113185	-0.0786212	0.308805	-0.109852	0.0668683	0.00378202	-0.298336	0.237172	-0.0966488	-1.52067	-1.32466	-0.227938	0.318829	2.04851	-0.629174	0.233446	0.24771	-0.203482	0.647412	-0.157813
-0.133445	-0.0803899	1.14091	-0.278123	-0.465569	-0.0535525	0.47589	0.45501	-0.171866	-0.733494	-0.472786	-0.173547	1.13458	0.350282	-1.1323	-0.0721284	0.96015	-0.719732	-0.137812	-0.126848	0.59336	0.00965369	-0.368241
0.170262	-0.0904825	0.226416	-0.0295356	-0.121672	0.200855	-0.403603	-0.0698822	-0.116318	-0.373586	0.581221	-0.203929	0.861283	-0.389511	0.728311	0.026679	-1.52764	0.480575	0.531196	0.0984593	-0.137533	-0.106139	-0.335424
0.791946	-0.194399	0.0361993	0.805948	0.138912	0.434338	-0.101319	0.326101	0.0921151	-0.220203	-0.439395	-0.183016	-1.59943	0.757173	-1.12851	-0.204638	0.34084	-0.482541	0.0434794	0.344843	0.262651	0.347245	-0.16834
-0.164157	0.242598	-1.108	-0.0389547	-0.227591	0.432136	0.820978	0.463899	0.265712	-0.346505	-1.0091	0.510942	0.291763	-0.46123	-0.233008	0.44076	-1.06636	-0.821644	0.0474768	0.44544	0.997148	0.710742	-0.193043
-0.359792	0.185864	-0.0658381	0.524911	-0.353726	0.912701	0.617543	2.56036	0.145278	-0.61414	0.214367	-0.478193	-2.10357	-0.117765	0.546658	-0.0286749	-0.180697	0.0166215	-0.447058	0.609505	-0.691687	-0.418393	-0.474278
-0.532768	-0.142812	0.0493858	-0.348566	-0.155102	0.270325	0.919767	0.275388	-0.125798	0.388384	-0.660509	-0.108869	-0.810947	-1.81014	1.97468	0.148649	-1.87257	1.56025	-0.221684	0.625529	0.476637	-0.127369	0.228146
-0.428993	-0.0901377	1.28726	0.542409	-0.501927	-0.1395	-0.389358	0.487963	-0.365194	0.898459	0.287066	-0.310694	0.333627	-1.16767	-0.764344	0.389924	-0.784098	-0.62278	-0.277959	1.0284	0.445912	0.418806	-0.277179
0.628182	0.105338	1.59684	-0.151016	-0.451752	-0.101925	0.164417	0.273438	-0.172648	0.282034	0.00414108	-0.0945193	-1.0572	-1.46409	0.531831	-0.030801	-0.357823	0.0981955	-0.303984	-0.200721	1.28749	-0.227819	-0.357604
-0.166761	0.839994	-0.0527077	-0.074359	-0.0970951	-0.255569	-0.406826	0.245394	0.220108	-0.00930973	-0.295802	0.600537	-1.67834	-1.58063	-0.415812	0.945856	-2.03387	-0.593148	0.960972	1.63054	0.681744	1.43344	0.101653
-0.613471	-0.326524	0.787583	0.112131	-0.493405	-0.0857783	-0.629036	-0.291415	-0.186072	0.668881	0.916588	-0.254172	-0.134151	-1.23194	2.04338	0.0176459	0.0833238	1.68564	0.258263	-0.532874	-0.854466	-0.511672	-0.428457
-0.768649	0.261646	1.95814	0.505793	-0.349243	-0.139816	-0.282174	-0.439353	0.22386	0.443242	0.39765	-0.293171	-1.74559	-1.26428	1.53534	0.158708	-1.14161	1.3754	0.973525	-0.222112	-0.898804	0.0237898	-0.312295
-0.332631	-0.539876	-0.155477	-0.381729	-0.647265	-0.323938	-0.499396	-0.254975	-0.434161	-0.632579	-0.243572	-0.129032	1.95979	0.591796	0.983818	-0.503714	1.05776	0.998382	0.00220285	0.542866	-0.685426	0.100868	-0.473717
-0.589767	0.0318888	0.124587	0.0616357	0.1607	0.126026	0.104069	-0.384991	0.0400029	0.840885	-0.774208	0.797732	1.90215	1.25176	-1.34322	-0.21095	-0.204272	-0.955453	0.0981672	-0.467169	-0.804261	-0.116568	0.311248
-0.769404	-0.682569	0.85325	-0.385602	-0.314238	0.197289	-0.421769	0.537052	1.41967	-0.625652	1.54025	1.04329	-2.14018	0.918023	-1.18555	-0.416287	1.20059	-0.00149063	-0.69887	0.0815932	0.945001	-0.877205	-0.21719
-0.186012	-0.358257	0.852241	-0.10021	-0.310446	0.11908	-0.679477	0.246543	-0.0433428	-0.363061	0.437047	-0.277514	-1.76329	0.582315	0.748437	-0.332545	1.70148	0.703701	-0.242638	0.493085	-0.586407	-0.211113	-0.429618
1.0018	0.0572312	-1.06285	0.00674313	0.183962	0.345689	0.238431	0.0295515	0.158325	0.394947	0.493755	0.0893944	-0.0612837	-1.69948	0.647045	-0.0139873	-2.70181	0.355909	0.0325296	0.927693	0.232901	0.183595	0.15991
0.0426917	-0.113753	-0.0269546	0.091394	0.541358	0.253884	0.821727	0.184447	-0.191759	0.650543	-0.219549	-0.0162097	-0.261288	-2.61728	-0.715459	-0.211291	-1.06991	-0.399795	0.232925	0.905189	0.528997	0.626691	0.963406
-0.406913	0.0509423	0.653441	-0.557211	-0.398947	-0.25382	-0.938678	-0.391957	-0.349044	-0.611261	-0.604554	-0.217714	0.590407	-0.296486	2.30084	-0.786306	-0.779218	1.217	1.51232	1.18338	-0.457408	-0.101114	-0.357699
0.365234	-0.58191	1.41759	-0.754463	-0.384299	-0.629873	-0.552131	-0.67051	-0.761996	-0.371714	-0.279607	-0.400867	0.680855	-1.00224	2.28718	-0.688949	0.537829	2.31485	0.641168	0.105332	0.327339	-0.476567	-1.12225
-0.441036	0.0420197	0.432818	-0.0689334	0.239831	0.062657	-0.689091	0.02682	0.145834	0.277616	-0.182077	0.121763	0.372585	-0.362709	0.660614	-0.0722188	-0.842841	0.354078	0.00829806	0.428162	-0.376731	-0.196937	0.0594786
0.815779	0.183934	-0.286868	0.024181	0.0523449	0.0490714	-0.0496862	0.0785344	0.00464811	-0.37597	-0.701262	0.0474773	0.876799	0.0451058	-1.22557	0.433996	-0.374527	-0.804808	0.0212924	0.0412759	0.472184	0.406978	0.265093
-0.155066	-0.0154103	-0.487812	0.0218366	-0.183499	0.151927	0.0780694	0.00529001	-0.0466962	0.349786	-0.0674067	-0.0271671	0.439855	-0.688139	0.731584	0.195751	-0.347171	0.696348	0.0388681	-0.140068	-0.778961	0.207833	0.0202486
0.37973	0.0374853	0.854184	-0.419068	-0.248904	-0.151477	0.764065	0.195586	-0.451801	0.551582	0.0515889	-1.07637	-2.59425	0.734757	1.75978	0.0864468	-0.0316752	0.146943	-1.15294	0.182827	0.824135	-0.610471	0.167844
0.0107865	0.256942	-0.53746	0.0695888	-0.585947	-0.149621	-0.346578	0.532842	-0.321944	-0.254062	1.22525	-0.473915	-2.56799	0.423314	2.62374	-0.515297	0.750781	2.2461	-1.01768	-0.287516	-0.113908	-0.429515	-0.537899
0.461199	0.505154	-1.81645	0.560201	0.578165	0.278491	-0.206466	0.263254	0.132088	0.17875	-0.0089424	0.757997	1.34722	-0.0203742	-0.446952	0.157616	-3.33711	-0.737888	0.317132	1.2443	-0.432596	0.0836976	0.141513
0.039486	-0.130059	-0.72426	-0.905202	-0.675348	-0.384621	-0.746779	-0.0887583	-0.616344	-0.978562	-0.115955	-0.261315	1.39671	-0.433787	2.36144	0.0285029	0.517181	1.8871	1.37092	0.175183	-0.321109	-0.718015	-0.6764
0.0346008	-0.0794438	-0.798346	0.379603	-0.319803	-0.0242065	0.646436	0.200757	-0.0302797	0.0158524	-0.90454	-0.0194006	1.12502	-0.069472	-0.33445	-0.165092	0.243696	-0.476186	-0.0164654	0.647398	-0.214594	0.0615998	0.0973151
-0.454513	0.180342	-0.530959	-0.207761	0.434753	-0.0364204	1.18672	-0.383757	-0.144944	-0.904761	-0.0372541	0.555986	0.648807	0.330314	0.187936	-0.260156	-1.13052	-0.4136	-0.228079	0.730884	-0.491708	0.184286	0.784401
-0.0572701	0.552185	0.920484	1.03633	-0.229604	-1.02068	-0.332135	0.228986	0.789099	0.450782	0.397689	-1.02937	-2.85285	-0.937143	0.681279	1.33515	0.364525	2.29364	-0.376936	-0.897473	-1.81766	-0.0790711	0.580044
0.260127	0.265382	-1.74562	-0.258671	-0.570507	1.25952	0.573762	0.519982	-0.539231	-0.691522	0.143086	-0.680775	-2.07265	2.18795	-1.28452	0.541944	2.14492	-1.28706	0.306961	0.191524	0.992732	0.510826	-0.768159
-0.237957	-0.473602	-0.0491038	-0.559955	-0.592991	-0.702445	-1.13706	-0.802002	-0.398488	-0.564406	-0.428498	-0.120059	0.988363	-0.45323	3.52369	-0.628711	-0.0510626	2.27996	-0.163724	1.64304	-1.06265	0.293242	-0.302343
-0.544231	-0.719276	0.867723	0.750371	0.0289353	0.477762	-0.302796	-0.0250752	-0.0885615	0.556221	0.734328	0.106568	-2.12431	0.343096	-0.697382	-0.729514	1.64906	-0.290518	0.00730285	-1.61303	-0.0479258	0.705868	0.955383
0.097716	0.680371	-1.42443	0.0164183	0.134182	0.384609	0.144851	0.0944717	-0.193824	0.710068	0.259075	0.720915	0.984137	0.640443	-1.48763	0.144033	-1.74129	-0.763971	-0.31562	0.177313	0.498521	0.479015	-0.23937
-0.593457	-0.0983016	-0.301103	-0.529055	-0.330691	-0.392764	-0.638022	-0.249401	-0.582488	-0.744105	0.115602	-0.256758	2.22266	1.62677	-0.854108	0.89116	0.791638	-1.45344	0.427377	1.60734	-0.523852	0.503742	-0.638743
0.101934	0.0664896	-0.00711217	0.842236	-0.0259096	0.265027	-0.0868307	0.14069	0.189257	0.323786	-0.0678069	0.0293328	-1.33855	0.664461	-0.528017	0.068831	-0.870271	0.0667475	0.160348	-0.210669	-0.420061	0.307533	0.328548
-0.00498136	0.311774	-1.12173	-0.138089	0.0783849	0.0240114	1.02595	0.0828744	0.00520811	0.98767	0.325778	-0.00178273	1.20654	-0.385654	-0.540632	-0.129514	-0.837187	-0.601868	0.0844524	0.00081585	-0.615476	0.0443176	0.199133
-0.164359	0.192597	-2.3363	0.353644	0.430508	0.0665341	0.238776	-0.113103	-0.213552	0.493893	0.2295	0.35524	1.72476	1.49857	-0.470109	-0.196142	-0.849864	-0.151245	0.460575	-0.244261	-0.715053	-0.63116	0.0405557
0.235997	-0.534347	1.20315	-0.4577	1.12026	-0.42481	0.475432	-0.425447	-0.0323332	1.41545	0.0637563	-0.209204	-1.93938	1.14052	0.596447	-0.544586	-0.411808	-0.230989	-0.430419	-0.348205	-0.461697	-0.584404	0.784312
-0.0174957	0.45989	-0.160292	0.433457	0.265521	0.534447	0.355289	0.33371	0.635334	0.880106	-0.580287	0.414043	-0.382325	-1.80952	-0.785696	0.456961	-1.26375	-0.380432	0.523898	-0.0661485	-0.325181	0.131453	0.347019
0.506839	-0.656706	0.671492	0.827141	0.152505	0.187431	-0.435226	-0.0926056	-0.537292	0.35239	-0.0115024	0.363737	-2.06174	0.126366	0.258988	-0.666944	0.758333	0.037152	0.212372	-1.55046	0.947344	0.739438	-0.129047
0.638012	0.450967	-0.999535	0.469314	0.313378	0.395504	-0.116553	0.0222674	0.624281	0.661763	-0.895929	-0.12509	-1.49297	-0.165761	-0.384839	-0.0592514	-0.568894	0.378225	0.597745	0.103609	-0.106083	0.268111	-0.00827403
0.731973	0.908129	-1.52507	0.186676	0.53364	0.393066	0.947909	0.231129	0.290243	0.955525	-0.961868	-0.0941279	-1.71581	-0.456999	-1.06978	-0.32101	0.323568	-0.495813	0.0253072	-0.0980294	0.266079	0.367072	0.578188
-0.50654	-0.433584	1.57791	0.0466627	-0.489373	0.464853	-0.353405	0.540416	0.25003	0.528812	0.925419	-0.049141	-1.83862	1.46319	-0.91809	-0.443823	1.09606	-1.09743	0.177794	-1.32734	0.148066	0.643059	-0.404925
-0.27296	0.563895	-0.826706	-0.00636774	-0.0737938	0.289433	-0.468045	-0.270904	0.593409	-0.249308	1.4067	0.208039	-1.45634	1.19027	-1.13421	0.635657	1.47993	-0.674447	-0.0150263	-0.385663	-0.846655	-0.268761	0.581854
-0.0629092	-0.347454	0.984944	-0.236807	-1.02604	-0.518616	-0.838374	-0.473653	-0.15324	0.0987424	-0.37205	-0.313011	1.03051	0.483818	-0.60486	-0.0769923	0.434886	-0.480696	-0.360675	0.599588	0.860996	1.41699	-0.0450949
-0.658892	-0.514436	-1.24344	-0.440489	-0.621126	-0.388099	0.598343	0.384264	-0.112322	0.36606	0.126467	-0.000893165	2.15373	1.49704	-2.10934	0.315825	1.1677	-0.990378	0.00384198	0.740305	-0.0130866	0.186007	-0.447078
-1.58897	-0.21911	0.146588	-1.25866	-1.0412	1.05093	-1.05263	-0.72361	-0.0977962	0.163986	-0.192107	-0.915767	2.30135	1.19656	0.00158361	0.568451	0.754929	0.287148	-0.271632	1.46483	-0.511461	0.317333	-0.380751
0.285877	-0.0631674	-0.813869	0.0179795	-0.166457	-0.0647301	-1.09503	-0.354767	-0.546869	0.148929	0.386436	-0.159624	0.858298	-0.541096	1.60073	-0.226506	-0.068928	1.01189	0.799611	0.657074	-0.600818	-0.327524	-0.737439
-0.634996	-0.268641	0.437358	-0.259494	-0.17233	-0.0385034	0.137939	-0.0233404	-0.122127	0.120455	-0.671837	-0.461698	0.336224	-0.127069	0.560253	0.170921	0.829799	-0.149783	0.109838	0.784901	0.045709	-0.343797	-0.259782
-0.42036	-0.169795	-0.0265064	0.867742	-0.376394	-0.0583673	-0.564025	0.772796	-0.0914906	-0.649808	0.236499	-0.152101	-1.61594	0.0552671	-0.115711	0.236457	1.03683	-0.275047	-0.0210263	-0.0817628	2.03055	-0.306361	-0.311446
0.46926	-0.354384	-0.239386	0.622363	-0.167973	-0.0681469	-0.353105	0.0429161	0.88893	-1.06046	0.836819	-0.054541	1.77228	1.25609	-1.01789	-0.00482274	-2.85664	-0.482326	-0.420206	1.18536	0.695566	-0.152341	-0.537355
1.31613	-0.73861	-0.826012	-0.0736634	-0.837899	-0.958573	-0.716031	-0.68521	0.940504	-0.635814	0.603093	0.175733	0.0164548	-0.806139	1.59718	0.362751	1.05383	2.32665	-0.578732	-0.727768	0.719239	-1.06067	-0.466451
-0.175283	-0.0999277	0.331071	-0.161781	-1.23122	-0.16509	-0.432348	-0.681227	0.132086	-0.658731	1.39698	-0.275484	2.21414	0.954344	-0.354834	0.0950338	0.700912	-0.0212698	-0.533449	0.220514	-0.973978	-0.0282841	-0.252169
0.521997	-0.516947	0.125451	0.5422	0.186664	0.14419	0.847432	0.372053	0.0746668	-0.475151	-0.0214437	0.075696	-1.92198	-0.171675	0.837047	-0.527186	-0.799308	0.609611	-0.413719	-1.41071	0.865303	0.352896	0.702912
-1.4597	3.79255	0.00914883	0.139697	-1.01994	-1.19551	0.96573	0.718951	-0.356335	0.102147	0.195054	-0.192006	1.17222	0.308422	0.483044	-0.600488	0.55489	0.549308	-1.40347	-0.312208	-0.4821	-0.727206	-1.24219
0.846762	0.356317	-0.217885	0.189464	0.811428	0.309054	-0.222703	0.000417399	0.0151012	0.456613	-0.125479	0.27936	-1.57082	-0.678011	-0.476789	0.381379	-0.809644	-0.594625	-0.129505	0.182259	0.171367	0.0441606	0.781776
-0.82354	-0.665584	-0.170786	-0.538937	-0.897573	-0.0601469	-0.434005	-0.416284	0.0303298	-0.303988	0.832219	-0.340641	2.70508	2.04699	-1.89239	-0.288123	1.75096	-1.33273	-0.100806	0.852558	-0.237334	0.476059	-0.191325
0.164738	-0.0679064	-0.924508	0.383841	-0.0817955	0.130731	-0.0432267	0.425194	0.0875177	-0.18621	0.796697	0.320737	-1.47294	1.29527	-0.454212	-0.0781449	-0.000366988	-0.450648	0.257272	-0.961665	0.796143	-0.0255628	0.0890525
-0.725414	-0.316758	-1.47836	-0.268611	-0.562247	0.267579	-1.42718	-0.0775578	-0.833444	1.76624	0.859845	-0.144715	0.463807	-0.395486	0.929936	-0.158797	-0.694619	-0.4102	-0.29248	0.998084	0.807592	1.77369	-0.0808992
1.77358	0.440238	-0.869764	-0.239916	-0.428052	-0.652825	-1.49178	0.300538	0.462052	-1.22597	0.558741	-0.482419	1.4466	0.983509	0.270031	0.543399	0.151877	0.425395	-1.17138	-1.26772	2.29949	-1.33092	-0.494704
-0.113757	0.358098	-1.2822	0.531545	0.271309	0.749136	0.903678	0.337799	0.0857125	0.788895	0.293702	0.382142	0.325263	-1.19163	-0.411108	0.51756	-2.14146	-0.610544	0.158777	0.0142402	-0.663352	0.272742	0.423457
-0.367803	-0.242187	1.16875	0.5843	0.0187636	0.0187901	-0.718478	-0.363047	-0.137033	-0.250951	0.513656	-0.293604	0.476718	-0.539275	0.730847	-0.0669858	0.198692	0.151711	-0.220169	0.220895	-0.672297	-0.0327037	-0.178588
0.356882	0.558138	-0.322864	0.517484	-0.0332516	-0.659525	-0.737283	-0.286962	0.406752	-0.832166	0.718641	0.543981	1.1002	0.222409	-0.0455686	-0.127201	0.862877	0.215195	-0.833884	-0.855321	0.949287	-0.833619	-0.884204
0.26793	-0.192615	-0.492316	-0.0764677	-0.100104	0.446423	0.806865	-0.127414	0.437399	0.523282	-0.977911	-0.0833714	0.60795	-0.399043	-0.201121	0.332147	-0.744275	-0.491657	-0.125836	0.105127	-0.304265	0.427329	0.361944
-0.0291418	-0.166986	-0.986888	-0.270589	0.285524	0.495651	2.00549	0.392214	-0.210372	1.29451	-0.917283	0.0871568	-0.105021	-0.382815	-0.661592	-0.340025	-1.00025	-0.629928	0.215092	0.260555	0.684263	-0.0942428	0.0746725
1.32423	0.684685	1.19988	-0.00916774	-0.530504	-0.281377	-1.48943	-0.481714	-0.350101	0.0224816	0.157689	0.754729	0.56525	-0.840143	-1.58002	0.484547	1.35492	-1.01596	-0.858236	0.148227	0.923835	1.03863	-1.22246
0.962243	0.192498	0.535797	-0.459755	-0.363791	0.208436	-1.17282	-0.703001	0.489812	-0.454705	2.0257	-0.641958	-2.35004	0.45977	-0.975508	1.45426	1.47594	-0.454644	-0.504323	0.35424	0.0767482	-0.157458	0.00255727
0.384663	-0.240482	-0.195684	-0.789435	-0.278971	-0.0914447	-1.4468	0.204318	-0.174168	-0.498386	1.71142	-0.257139	1.80348	1.03639	-0.979188	0.898079	1.40326	-1.21302	-1.04605	-1.35844	0.933168	0.303062	-0.108623
1.18587	0.237424	-0.572877	-0.416729	-0.0223647	-0.913138	-1.1379	0.218825	1.05204	-1.21248	0.835928	0.0086677	2.25439	1.4176	-2.26348	0.574986	0.728764	-1.23482	0.0764028	-0.950234	1.55047	-0.395832	-1.02152
0.470643	0.0313984	-0.376303	0.397845	-0.240591	0.0732357	-0.0705219	-0.104101	0.113812	0.410995	-0.494598	-0.0183584	0.752963	-0.67483	-1.08181	0.27956	0.257438	-0.166944	0.248377	0.19314	0.349948	0.012142	-0.363443
-0.163506	-0.23155	0.737748	0.393197	-0.687339	-0.055713	-0.996171	-0.42775	0.0287638	-0.618254	0.362153	-0.0996071	1.02701	0.430721	-0.162756	0.527111	1.61649	-0.150692	-0.472352	0.0226915	-0.503501	-0.115307	-0.461391
-0.0801061	-0.0894507	0.708048	0.729296	-0.0215399	-0.0543834	-0.349971	-0.10105	0.357063	0.344545	0.351353	-0.0865075	-1.49449	0.083221	0.531543	-0.0996893	0.186389	0.275907	0.206428	-0.417709	-0.757801	-0.208807	-0.0122919
0.321495	0.100651	-1.25155	0.102597	-0.147939	0.200388	0.0864303	-0.331849	0.543265	0.619547	-0.596746	-0.325506	0.764016	0.144622	-0.421056	0.616612	-0.54821	-0.215892	-0.128671	0.255292	0.1234	0.125194	-0.0360906
-1.08144	-0.671381	-1.61548	-0.162034	-1.53124	-0.978344	-1.4313	0.123219	0.0111329	-0.500685	0.559622	0.174862	1.54668	1.27479	2.26491	0.21758	0.0502582	2.80628	-0.778203	0.785061	-0.494131	0.295162	-0.865322
0.887285	0.10974	-0.275762	-0.174913	-0.043249	0.156277	-0.28278	-0.00395956	-0.0579458	-0.817764	-0.798956	0.000983356	-0.348395	-1.50499	1.72233	-0.154258	0.0104795	1.2374	-0.141082	-0.177118	0.68799	0.0858837	-0.117201
-0.219675	0.25148	0.00837831	-0.199641	-0.278519	0.670017	0.52466	8.03555e-05	-0.0913059	-0.419224	-0.540316	0.594623	-0.0599549	-0.440348	0.116474	0.120042	-0.0117806	-0.827662	0.368158	0.387622	0.29963	-0.174276	-0.0784611
-0.0115961	-0.259341	0.974958	0.0797062	-0.51873	-0.569603	-0.585261	1.15776	0.276673	-0.443345	-0.476637	0.0886025	1.23902	-0.688269	-0.187047	-0.0346793	1.3391	-0.286283	-0.419662	0.0912011	-0.229191	-0.0815972	-0.455782
0.230452	-0.343493	0.340005	-0.294546	-0.589382	-0.575356	-0.850913	0.131807	-0.235179	-0.920697	0.0439106	-0.73365	2.26797	0.993279	0.947801	0.647269	0.112446	0.706665	-0.707215	-0.395151	0.426457	-0.460149	-0.742334
-1.34123	3.82732	-0.240577	-0.875729	-0.823565	-1.09134	1.4087	0.307625	-1.06926	1.29092	-0.313472	-1.22583	0.18269	-0.453404	2.00802	-0.417214	1.25106	1.34178	-1.0019	-0.0223337	-1.98403	-0.068532	-0.689717
0.0264126	0.352368	-1.56493	0.148515	0.416979	0.768405	0.705848	0.202668	-0.171618	0.377564	-0.919128	0.243711	0.171433	-0.26716	0.250662	0.0626294	-1.73049	0.311126	-0.310854	-0.29369	1.35322	-0.0990885	-0.0345732
0.511969	-0.543176	0.717223	1.89177	-0.426765	0.193962	-0.109996	-0.160575	-0.252161	-0.253579	1.27473	0.0728677	-1.94821	0.460596	-0.270882	-0.553414	1.68676	-0.304518	-0.346397	-1.43693	-0.262626	0.418568	-0.359217
0.8785	-0.242245	-1.42635	0.970302	1.86017	-0.0142078	1.13573	-0.0768448	-0.122831	0.401351	-0.511242	-0.168802	-1.64728	-0.271373	0.317149	-0.252484	-1.36761	-0.861587	0.212733	-1.136	-0.229595	0.784798	1.76771
-0.0155288	0.0719266	1.04092	0.0743736	0.500138	0.356864	-0.0471936	0.119327	0.423141	0.297423	-0.32947	0.11985	-1.33311	-0.849502	-0.715979	0.0616881	-0.0856339	-0.657245	0.250405	0.0610685	-0.293124	0.20797	0.741686
0.323447	-0.431697	1.2246	0.0318496	1.10361	0.0108401	0.761082	0.436103	-0.312283	-0.286101	-0.328494	-0.156254	-1.83673	1.08137	-1.4067	-0.441936	1.47404	-0.924039	0.109481	-1.32546	-0.151547	0.0270463	1.01776
-0.159764	-0.144409	-0.61871	-0.471462	-0.257398	-0.363471	0.125471	-0.279908	-0.463464	-0.130412	-0.636805	-0.184065	0.791357	-0.0647368	1.75499	-0.531917	0.539331	1.68175	0.28007	-0.494267	-0.126859	-0.504965	0.25965
0.389732	0.331888	0.0987858	0.505934	0.830498	-0.0115752	0.600667	0.277688	0.0955016	1.02088	0.113191	-0.00836925	-0.197247	-1.65644	-0.571319	0.047649	-1.05467	-0.561155	-0.0704841	-0.272271	0.301037	-0.375269	0.165346
-0.171409	-0.216553	-0.330755	0.135394	0.941058	0.132084	0.736326	-0.131453	0.700361	0.958843	-0.72995	-0.15472	-1.62159	-0.502882	-0.105359	-0.226792	0.637286	0.259705	0.193125	-1.11031	-0.413204	-0.12881	1.14961
0.633906	-0.168439	0.719659	0.533308	-0.0229281	0.434698	-0.294759	-0.283639	0.184075	-0.514643	-0.198035	0.493704	-1.57347	1.66253	-1.49899	-0.178678	1.6711	-0.760381	0.366139	-1.0622	-0.442289	0.266005	0.0333199
0.0745099	0.374265	1.08936	-0.263828	0.587076	-0.0319973	0.431645	-0.265534	-0.165021	0.602962	-0.898731	0.0997086	-0.42477	-1.46936	0.248059	-0.294673	0.414405	-0.462377	0.0143437	-0.0987928	-0.0425849	-0.396091	0.877424
1.00777	-0.624171	0.731227	0.0808757	0.56464	0.0913662	0.502409	-0.207171	-0.504757	0.192925	0.0878324	-0.0301279	-2.02921	0.0302006	0.711023	-0.63441	0.300868	-0.0480132	0.172807	-1.51793	-0.0394214	0.486572	0.674688
-0.153513	-0.234358	-0.317259	-0.601721	0.955853	-0.34032	-0.785678	-0.382557	-0.387644	-0.169161	-0.128354	-0.203114	2.41461	0.441014	-0.494364	-0.523896	1.17978	-0.1604	-0.252779	0.625984	-0.608308	-0.194514	0.320701
0.719086	0.223742	0.52814	0.448589	-0.506647	-0.983121	-0.727878	0.488542	-0.490344	-1.54276	0.765045	-0.0928149	1.80941	0.875414	-1.60906	1.057	0.458581	-1.7563	-0.74438	0.467284	1.38709	-0.0450146	-0.729599
-0.457644	0.579612	-0.44879	0.437459	-0.00927727	0.158949	-0.749508	0.0228122	0.236526	0.295908	0.297615	0.543455	1.33858	0.121084	-1.8945	0.730473	-0.879349	-0.93013	0.12949	1.10265	-0.534538	0.151355	-0.242229
0.184686	0.111641	-0.0913603	0.169688	0.0523523	0.250879	-0.184779	-0.227558	0.172746	0.523438	-0.049155	0.00983466	-1.41299	-1.38909	0.336935	0.223503	0.660081	0.0844994	0.11669	0.0685832	-0.432409	0.177485	0.6443
-0.0318322	0.0124232	-0.197179	0.67377	-0.198266	-0.0067395	-0.364397	-0.311457	0.0586272	0.607819	0.194427	0.260266	0.501688	-0.357205	-1.37098	-0.0614153	0.753563	-0.466419	-0.0377785	0.315365	-0.152127	0.175267	0.00258206
0.475531	-0.0611134	1.78388	0.775034	-0.305302	-0.376476	-0.280934	0.935787	0.136101	-1.14922	-0.0944098	-0.12447	0.576552	0.383658	-1.17962	-0.465282	-0.0257739	-1.07056	-0.472535	0.444528	0.0534364	0.32723	-0.286054
0.334926	0.345481	0.738779	-0.226272	-0.181308	0.488018	0.0632607	0.205881	0.0726951	7.72265e-05	-0.298315	0.000924226	-1.79475	-1.07575	-0.0862251	0.255942	0.63322	-0.0242611	-0.186941	0.238823	0.448131	0.100525	-0.0528601
-0.579786	-0.0533308	-0.640733	-0.356244	-0.40622	-0.327963	-0.0661511	-0.0118305	-0.153417	0.355565	-0.799727	0.589412	2.08863	0.062941	-1.77594	-0.417369	1.06871	-0.775673	0.799048	0.031011	0.524119	0.304913	0.540028
-0.528257	-0.456202	0.746196	0.0152449	-0.582591	0.136735	0.293978	-0.0593017	-0.282778	-0.170406	0.115502	0.0306412	-1.86124	1.28737	0.924592	-0.442231	-0.153663	1.17396	0.604376	-0.0133602	-0.0937523	-0.227858	-0.456953
1.43857	1.35722	-0.531077	-0.313229	0.790335	0.431562	-0.986796	1.27742	0.527139	0.147021	0.126528	0.183968	0.19869	-0.721604	-0.572182	1.29629	-2.53184	-0.369318	-0.549797	-0.787434	0.935774	-0.311732	-1.03552
0.230486	0.450641	-0.642661	0.193488	0.186252	-0.0135717	0.432621	0.394541	0.122725	0.846837	0.649245	0.0687842	-1.49459	-1.20919	0.100935	-0.0997975	-1.75612	0.858999	0.495119	-0.136017	0.208391	-0.176315	0.2892
0.161566	-0.729379	0.892419	0.148968	-0.851588	-0.656642	-0.926499	-0.618079	0.207235	-0.706183	0.257525	-0.605036	-2.13441	-0.00840723	2.88871	-0.739618	0.43956	2.71738	1.4828	-0.156837	-0.0926292	-0.521335	-0.44952
0.725282	0.0676375	0.0989358	0.100584	0.591948	0.113075	-0.918483	-0.875262	-0.396748	-0.236166	-0.0155589	-0.431519	-0.0173974	0.227809	2.13223	-0.054801	-1.18022	0.491795	-1.08678	-0.203421	0.583087	0.136081	0.147896
-0.0661701	-0.601015	1.19228	-0.955468	-0.353804	-0.551377	-1.05973	-0.126114	-0.506701	-0.256018	-0.606211	-0.0196714	2.35335	1.04746	0.112879	0.215147	0.388725	0.0957433	-0.442636	0.441027	-0.169665	0.238529	-0.370556
0.767547	0.180203	-0.259399	-0.56195	0.999114	0.36914	0.0109825	-0.309197	-0.417983	0.197699	-0.0058937	-0.052754	-2.07633	0.853475	-0.495303	-0.00363578	0.563942	-0.353439	-0.524119	0.108945	0.261853	-0.0329537	0.780062
0.115008	0.242564	-0.142638	-0.643589	-0.539726	-0.536399	-1.27066	-0.591436	-0.795622	-0.74054	-0.0274328	-0.0794932	-0.205971	-1.83706	4.14936	-0.511975	-1.7129	3.23892	2.15474	1.03851	-0.442787	-0.0826928	-0.778178
-0.234096	-0.025541	0.553557	0.331006	-0.14053	0.174996	-0.401411	-0.100741	0.221573	0.257755	-0.0837375	0.487602	-1.43058	1.96243	-1.23385	0.68672	1.7854	-0.836983	0.0593774	-0.840899	-0.716791	-0.349697	-0.125566
0.0416521	-0.198292	0.450406	-0.333226	0.115818	-0.369455	-0.00581276	0.0273078	-0.210748	-0.140396	-0.0310889	0.0552507	1.09467	-0.276121	0.348101	-0.311521	1.39675	-0.446635	-0.328814	-0.303751	-0.115343	-0.0477489	-0.411004
1.52542	0.367577	-0.399125	0.245924	0.502188	0.305904	-0.196284	0.525877	0.391931	-0.181427	-3.58982	0.20632	0.610842	-1.25805	-0.769029	0.432338	-0.681684	0.0136346	0.861055	-0.635172	1.02623	0.19512	0.500236
0.171272	0.539227	-2.11467	-0.102286	-0.171362	0.348364	-0.0151932	0.786427	0.426541	-0.321677	0.286931	0.39297	-1.52471	1.0732	-0.742779	-0.0142114	-0.917234	-0.295815	-0.0347945	0.983269	0.276577	0.921771	0.048186
0.301498	0.138654	0.245152	0.138601	2.15146	0.0789909	1.26763	0.373554	0.0972477	-0.51215	-0.168743	-0.00595317	-1.44838	-0.518675	-0.583152	0.419615	-2.45091	-0.148288	0.330232	-0.0975046	-0.565497	-0.0959028	1.05251
0.0688121	0.988468	0.964066	-0.00178557	0.325178	0.359805	0.220447	0.428168	0.158972	-0.551166	0.708471	0.767311	-1.40927	-1.41476	-1.01884	0.895429	-1.82319	-0.428875	0.0908259	0.594309	-0.534083	0.681711	-0.0700036
-0.209483	-0.0240277	-1.01943	-0.576081	-0.698017	0.52551	-0.555848	-0.353227	-0.591414	-0.595631	-0.426424	-0.478184	0.554237	0.208644	1.97857	0.686734	1.30131	1.15673	0.762451	-0.0738859	0.400022	-1.01758	-0.954969
0.480791	0.159446	-0.744456	0.0794931	-0.0456429	0.856384	0.0941259	0.479747	0.0600003	-0.338458	-0.77855	0.0456894	-1.53089	-0.026982	-0.60836	0.272008	-0.167814	-0.0974958	-0.0126154	0.432488	0.934096	0.25589	0.201105
0.0798204	-0.214424	2.14687	-0.466657	0.900887	-0.519987	-0.856445	-0.438524	-0.27571	-0.490128	1.42868	0.261919	1.99304	0.183748	-0.96843	-0.249063	0.358915	-1.32707	-0.343246	-0.0952824	-0.248174	-0.391881	-0.468865
0.5268	-0.286345	-1.19725	-0.0275982	0.353266	0.0372922	-0.356365	-0.115145	0.778069	0.331251	-1.34734	-0.101602	1.57362	0.405827	-0.733551	-0.00528361	0.511894	-0.777187	-0.710167	0.184297	-0.201795	0.291098	0.866214
-0.39177	0.639285	-1.15552	0.0994323	-0.752304	-0.529377	0.173565	-0.210214	0.312099	-0.0569184	0.916589	0.0268286	1.84165	0.696457	-0.300721	0.0913468	-0.925175	-0.665357	-0.349136	0.559327	-0.130265	0.113829	-0.00365577
-0.761192	3.70006	-1.02534	-0.559189	-0.511826	-0.513199	1.09614	0.584764	-0.433722	0.97036	-0.154433	-0.690893	0.477129	-0.199765	1.18936	-0.599275	-1.3127	0.0358215	-0.166658	0.568605	-1.46419	0.284907	-0.514778
-0.076204	-0.225849	-1.67445	-0.860722	-0.347538	-0.644411	-0.435669	-0.231448	-0.640634	0.209148	0.350155	-0.141505	1.25422	-0.693177	2.88595	-0.616587	-1.30491	1.69971	2.09823	0.394493	-0.200499	-0.307905	-0.49039
-0.369654	0.217401	1.9604	-0.142452	-0.310388	0.125238	-0.597809	0.282301	0.593015	0.387497	-0.0617954	0.0642442	-1.54993	1.17907	-1.41781	0.115562	0.82114	-0.519141	-0.0883906	0.0632428	-0.294549	-0.211755	-0.24544
-0.0606089	0.113746	-0.379855	0.558593	-0.0517427	0.109384	-0.276394	0.231047	1.30336	0.0826427	-0.08015	0.52269	-0.375888	-1.87878	-0.28556	1.14311	-0.997114	-0.339296	0.334725	0.138688	0.207496	-0.03621	0.0161194
-0.319309	-0.0157538	0.0322445	-0.172607	0.387657	0.0258835	-0.0923741	-0.0975535	0.0568603	0.612342	0.73105	0.116389	0.338711	-0.444882	-0.26146	0.0824077	-1.11741	-0.567796	-0.162475	0.359988	-0.492604	0.49599	0.504705
0.0556778	-0.363367	-0.331169	0.0920801	-0.084156	0.0869705	0.294213	-0.0756665	0.243247	0.508029	-0.287663	0.182476	-1.7684	1.8065	-1.11457	-0.373605	0.934473	-0.860809	0.0488115	0.687175	-0.362817	0.528877	0.153692
-0.10394	-0.373984	-0.701786	0.487663	1.00233	0.146353	1.4973	0.0644161	0.0692298	0.367912	0.0458193	-0.100041	-1.77902	-0.274812	-0.27249	-0.384223	1.22166	-0.229126	-0.337706	-1.26774	-0.585234	0.438359	1.06907
0.625777	0.0300327	-1.82227	-0.22771	-0.274156	-0.0339299	-0.183688	0.000733051	-0.140553	-0.441871	-0.447864	0.084076	1.1595	0.910705	-1.03357	0.367694	1.04887	-0.836809	-0.0479889	-0.236925	1.16228	0.537876	-0.200208
-0.523827	0.498329	-0.364973	-0.254524	-0.30466	-0.524134	1.10091	-0.533471	0.145543	-1.05377	-1.32867	-0.249128	1.86069	1.5276	1.78902	0.0658903	0.507468	0.136987	-1.13999	0.276771	0.578379	-1.21313	-0.997312
0.0893769	-0.633568	0.766831	-0.385621	-0.629057	-0.66693	0.194812	-0.0156674	-0.751564	-0.149171	0.695836	-0.130324	1.1086	0.560704	1.48213	-0.570406	0.185472	1.11999	-0.747989	-0.437626	0.409482	-0.577724	-0.917579
-0.728426	-0.78387	1.32743	-0.661124	-0.14226	-0.678433	-1.19981	0.15863	-0.657293	-0.696174	1.07173	-0.818586	2.53449	1.3463	-1.90898	0.277591	1.69137	-1.38551	-0.0827921	0.449571	0.237179	0.400673	0.248288
-0.0883626	0.113793	1.28889	0.0233397	-0.272896	0.21043	-0.515627	0.358493	-0.119893	0.874489	1.5357	-0.393764	-1.76164	0.636565	-1.73071	0.697554	1.94083	-0.833849	-0.254089	-0.403565	-0.318757	-0.536864	-0.45006
-0.865644	-0.600889	1.37921	1.18356	-0.913078	-0.305651	-0.864609	2.46371	0.891226	-1.24549	-0.629185	-0.171645	1.74218	0.972383	0.416405	-0.662127	0.199451	-0.194631	-0.84071	0.479653	-1.19014	-0.364545	-0.87943
-0.473666	0.26719	-0.498612	-0.282563	0.423901	0.442427	-0.555131	0.05969	-0.165596	-0.114914	-0.0338067	-0.0932671	1.78965	0.389261	-0.882116	0.325151	-1.27677	-0.517252	0.150468	-0.0423685	1.23474	-0.104667	-0.0417514
0.648489	0.330544	0.287142	0.831491	0.345255	-0.0544686	-0.308576	-0.316356	0.170658	-0.16416	0.356948	0.0657873	-0.00319089	-0.209184	-0.571862	0.195006	-1.16432	-0.903908	-0.00646759	0.447486	-0.482106	0.326988	0.178803
0.029273	0.348458	-0.256973	0.353635	0.0988393	0.513966	0.446808	0.285129	0.383742	0.0587246	-0.359368	0.599772	-1.14071	-1.2759	-1.09506	0.41039	0.936868	-0.262814	0.497807	-0.28663	-0.357622	-0.092128	0.163787
0.787413	-0.268932	-0.258634	0.445015	-0.423221	-0.0594947	-1.10775	-0.176132	0.842882	-0.539036	0.653872	-0.175489	1.35973	-0.41066	0.478262	1.04193	-0.952993	0.260626	-0.737654	-0.52889	1.04392	-0.445488	-0.829273
-0.807296	-0.0344407	-1.35044	0.776406	-0.55163	-0.180003	0.150739	-0.24604	-0.0346267	-0.490745	0.288763	0.960302	2.35942	1.47743	-1.46895	0.885421	0.255899	-1.18288	0.0296376	0.796501	-1.08199	-0.161297	-0.390182
-0.576527	0.320629	0.571427	-0.215724	-0.50476	-0.658034	-0.555891	-0.136971	-0.395057	-1.90187	-0.0791676	3.09797	0.848994	0.608601	-0.402077	-0.58751	-0.232332	-0.577813	-1.21909	-0.263129	1.17608	2.37397	-0.691712
-0.14934	-0.103384	0.897414	1.09626	0.0945266	0.0237531	-0.196105	-0.184584	0.0450298	0.046012	1.14962	-0.036341	-1.50842	-0.247712	-0.89419	-0.113623	1.84316	-0.729026	-0.0671058	-0.997142	-0.342934	0.373959	0.000174666
0.301547	0.336903	-0.293999	-0.20554	-0.0493864	0.42174	-0.403518	0.498003	0.226617	-0.018401	0.421406	-0.313054	0.901268	-0.146025	-1.0461	-0.129336	-0.250758	-0.961239	-0.172129	0.250845	0.892853	-0.153654	-0.108038
-0.548841	-0.018986	0.246712	-0.209639	-0.340575	0.487251	-0.303606	0.0824144	-0.341832	-0.0840897	0.116218	0.162557	-1.95172	0.197186	0.571208	0.222676	0.0899534	-0.128028	0.378792	0.667156	0.284464	0.749558	-0.328827
-0.479338	-0.308582	1.12002	-0.591036	-0.358872	-0.644045	0.0296972	-0.277382	-0.345868	-0.168886	0.361821	-0.200439	2.42668	2.13469	-1.50429	-0.765941	1.27166	-1.49444	-0.679404	0.161959	0.334467	0.187161	-0.209624
0.318211	0.419566	-1.55674	0.244513	0.337877	0.302874	-0.232254	0.308467	0.365536	-0.0268373	-0.01193	0.20491	2.03203	0.627838	-1.13204	0.231828	-2.71119	-0.117676	0.343395	0.0262082	-0.553284	0.36771	0.210985
-0.147727	-0.375071	0.628827	-0.0159243	-0.21016	0.145966	0.582109	0.540829	0.402543	-0.353575	0.476932	0.0334721	-1.78011	2.0706	-0.918077	-0.38531	0.334268	-1.02531	0.242207	-1.26883	0.391679	0.503772	0.126888
-0.182409	-0.321354	-0.162356	-0.0786069	-0.233743	0.000683542	-0.795674	-0.179053	0.51446	-0.693058	1.21105	0.0600894	2.80661	1.44782	-1.34446	0.267308	-0.343314	-0.0782958	-0.149075	-0.767712	-0.789204	-0.43781	0.248105
0.0264865	-0.705558	-0.0689599	0.0526888	-0.600447	0.379979	0.306722	-0.0153578	-0.0998441	-0.547562	-0.913155	0.812985	-2.11059	0.710114	0.649836	-0.715797	0.178381	1.6791	-0.0934798	0.603684	0.409992	0.154785	-0.0939992
-0.572887	0.283468	0.822966	-0.214085	-0.470421	0.512305	-0.0489523	0.0853683	-0.280218	-0.304536	-0.225728	0.00131118	1.41753	0.64654	-0.658138	0.172029	0.623807	-0.147374	-0.320154	-0.0500902	-0.132682	-0.438088	-0.701973
0.613024	-0.646561	1.72038	-0.135674	-0.23781	-0.417783	-0.00434102	0.42198	-0.486477	-0.251225	0.101383	-0.122078	1.68914	-0.190849	-1.93463	-0.369859	0.649219	-1.07776	-0.627892	0.0356211	0.703629	0.193823	0.374738
-0.0772727	-0.185417	-0.618219	-0.34847	0.804094	0.86522	0.0278625	0.471583	-0.0586032	-0.333821	-1.11021	-0.436814	-1.88995	-1.99005	1.41158	0.647844	-0.709478	1.22964	0.114561	0.808625	0.855833	-0.0171737	0.538642
0.085569	0.0689244	0.941523	0.333671	0.150335	0.0969417	0.0272041	0.175725	0.342238	0.0958206	-0.195472	0.196168	0.298789	-1.2988	-0.917582	0.0606079	-1.03454	-0.256518	0.528303	0.532766	-0.521626	0.037968	0.251983
0.739859	0.467414	0.536012	0.372961	0.334325	1.05985	0.147994	0.565114	0.384628	0.25361	-0.850682	0.322557	-1.22362	-2.16214	-0.992892	0.572476	-2.63795	-0.033528	0.255862	0.242056	0.646364	0.741258	0.258473
0.220721	0.00597664	-1.94233	-0.324176	0.157388	0.139214	0.507256	0.220277	0.167791	-0.377127	-0.0621198	0.15942	-2.00016	0.768048	-0.422029	0.411238	0.349716	-0.160665	0.407855	0.811218	0.214826	-0.24718	0.994836
0.437122	0.242277	0.547875	-0.038876	0.920488	0.601914	0.373957	0.101977	-0.319819	-0.590427	-0.325119	-0.22588	-1.92466	-1.65955	0.950271	0.508539	-0.738884	0.931935	0.0636555	-0.167281	-0.189373	-0.296279	0.796136
-0.39715	0.546605	-0.622597	0.320752	-0.0704842	-0.0376578	-0.112015	0.173905	0.120619	-0.00899886	0.797308	-0.163252	-1.63713	0.227077	0.180499	0.494566	0.976144	0.202363	-0.178557	-0.460853	-0.376745	0.309948	-0.284346
0.197295	1.04175	-1.35395	-0.230203	1.31626	0.486088	-0.60447	0.0789509	0.0746646	-0.197853	-0.0761459	0.166094	-1.77948	-0.856978	-0.888156	0.521712	0.95859	-0.109892	0.656029	0.837592	-0.0572997	-0.306406	0.125809
-0.328851	0.217204	1.4277	-0.230589	0.628415	0.318542	1.24858	-0.0296952	0.473019	1.5542	-0.665892	0.252248	-1.67123	-1.23122	-1.5505	-0.147534	-0.599556	-0.706338	0.0735828	0.0899463	-0.180446	0.069448	0.988963
0.324925	0.20288	-0.233722	0.227027	0.422491	0.486817	0.0960598	0.52698	0.279494	-0.374824	0.219784	0.230523	-1.43355	-0.105648	-0.997926	0.319442	-0.43608	-0.305162	0.0421785	-0.00327806	-0.0381701	0.396324	0.153439
-0.403783	-0.456028	0.925771	-0.703681	1.06498	-0.46599	-0.169648	-0.325627	-0.416014	1.40447	-0.747024	-0.334784	0.942837	-1.29356	1.59057	-0.791466	-1.13499	1.40193	-0.612049	0.00401411	0.0862221	-0.777084	1.21093
-0.00840049	0.173755	-1.89485	-0.0559982	0.818066	0.209992	0.304535	0.0766552	-0.575031	0.527951	-0.00994153	-0.251502	1.03232	-0.0476733	0.282149	0.526616	-1.47331	-0.244987	-0.516267	0.323597	-0.0203953	0.197698	0.625014
0.0760212	0.0411766	-1.68523	-0.153176	0.106188	-0.00958602	-0.389644	-0.093323	0.481291	-0.136727	0.96858	-0.12538	2.64584	2.15875	-1.28023	-0.112262	-0.260084	-0.745265	-0.108445	-0.00868154	-0.925374	-0.20828	-0.236164
-0.333861	-0.577206	1.17009	0.679241	-0.401395	0.540231	0.910174	0.0181944	0.231208	0.95029	-1.1832	1.12514	-1.98224	0.490466	-1.03131	-0.587444	0.846233	-0.782948	0.432572	-1.47096	0.343844	0.713938	-0.101047
0.275986	-0.214258	0.98834	-0.364111	-0.228147	0.308079	-0.516578	0.212142	-0.247144	-0.118062	-0.229455	-0.0701149	-1.77159	-0.995786	1.00184	0.0794033	0.813981	-0.3843	0.12712	0.680784	0.511392	0.356385	-0.215899
0.115369	0.343524	-1.05338	0.277201	0.640835	0.835862	0.574004	0.0116548	0.304339	1.49912	-3.64837	0.195998	-1.22011	-0.673604	-0.0256816	0.972586	-0.879336	0.517982	0.250013	0.329266	-0.230526	0.376468	0.486783
-0.00590049	0.197855	-0.0790468	0.420502	0.683666	-0.117308	0.998035	-0.344345	-0.127231	0.815951	-0.454242	-0.0151019	0.18002	-1.11307	0.202149	-0.164064	-2.61501	-0.972107	0.383733	0.402797	0.665605	-0.0352015	1.09231
-0.808692	-0.521037	1.66466	-0.33429	-0.731626	-0.4805	0.00124289	-0.652837	-0.583623	-0.511241	0.303467	-0.717784	1.00833	0.136035	1.45556	-0.202775	0.704903	0.737621	-0.531458	1.1343	-0.626087	-0.0516933	-0.392478
-0.241416	-0.0210607	1.34874	0.530086	0.0842501	-0.0254234	-0.052581	-0.24066	0.338353	1.03604	-0.0573572	-0.0140975	-1.4261	-0.683289	0.0831332	0.287701	-0.232821	0.486597	0.0532576	-0.524619	-0.667611	-0.310017	0.248898
0.359168	-0.0834164	0.347122	-0.0150295	-0.0128655	0.00946093	-0.112397	-0.115776	0.195138	-0.57978	-0.614173	-0.0471332	0.153289	-0.919805	-0.312482	-0.167015	1.12486	-0.498618	-0.054538	0.562665	0.406273	0.170267	0.204782
-0.376575	-0.322719	0.261479	0.639627	-0.361709	-0.498932	0.0599603	-0.267019	-0.291705	0.303877	0.887884	-0.596876	1.01285	-0.813548	0.679274	-0.472898	-0.27868	0.597938	-0.112241	0.107122	-0.0819697	-0.0746759	-0.000460551
0.773731	0.434886	0.405585	0.444833	0.0119972	0.479824	-0.168234	0.796387	-0.0204696	-0.138517	-0.0618101	-0.207823	-1.58215	-0.471342	-0.48432	0.497248	-0.166174	-0.591356	-0.140835	-0.212072	0.108636	0.39323	-0.101255
-0.199287	-0.358132	1.37417	-0.665885	0.408379	-0.418695	0.698948	-0.443432	-0.399018	0.450364	-0.812228	-0.154789	0.506833	0.92024	-0.0164381	-0.505371	-0.150193	-0.422874	-0.377854	0.76521	-0.613782	-0.115488	0.529327
0.59429	-0.0272551	-0.455557	-0.268008	-0.219444	0.535282	0.864025	0.541245	-0.307711	-0.444659	-0.366352	0.514488	-1.87409	0.512917	-0.578761	0.267906	-0.814216	-0.307997	-0.166277	1.15419	0.276695	0.141588	0.427704
-0.203969	0.440886	-0.792716	0.259033	0.473097	0.409624	0.0215659	0.389887	0.574	0.482682	0.40169	0.302229	-1.56735	-1.56434	-0.64922	-0.0202523	0.207826	-0.450056	0.481765	-0.075072	1.21424	-0.52799	0.192445
-0.337566	0.26949	-0.403312	-0.232663	-0.346199	-0.176373	-0.313031	-0.37541	-0.208596	-0.417714	-0.840107	0.403833	-1.98385	1.02386	2.16368	0.0687512	0.267729	1.62195	0.250568	0.0337315	-0.182861	-0.0774667	-0.208451
0.321343	0.326898	-0.242403	-0.247555	-0.0855907	-0.452464	-0.458022	-0.192401	0.171612	-0.807505	0.878602	0.142742	1.85716	0.81477	-1.01191	0.13056	0.476638	-0.730744	-0.271523	-0.0881598	-0.0487518	0.098842	-0.582143
0.0668082	-0.563736	0.984862	-0.342289	-0.247926	-0.770499	-0.793457	-0.738536	-0.667922	-0.96074	-0.106133	-0.698393	1.13933	0.867735	1.93556	0.126825	0.847203	1.08432	-0.299858	0.0596054	-0.0606866	-0.520493	-0.341578
-0.486897	0.0569579	0.745256	-0.779495	2.07967	-0.517805	0.423538	-0.606742	-0.644428	0.351854	0.361062	-0.762299	1.27882	1.18073	-1.59005	0.230619	0.904997	-1.37368	-0.848034	-0.3613	-0.156692	-0.516298	1.03022
0.453887	0.602903	-0.598159	0.73949	0.395704	0.57729	0.241022	0.720143	0.642957	0.324739	-3.30975	0.815886	0.0450078	-1.84839	-0.575063	0.560564	-2.02412	0.0642007	1.27692	-0.195815	0.129593	0.339986	0.621002
-0.262331	-0.305675	-0.706177	-0.528479	-0.367165	-0.0701382	-0.109496	1.11392	-0.431512	-0.436379	-0.141472	-0.0311323	1.11289	-0.0933037	-0.338582	-0.280114	-0.0286361	-0.902618	-0.407197	0.236666	2.68197	0.0905681	0.204383
0.301182	0.175238	-0.682764	0.177684	0.00974838	0.307175	-0.0823828	0.149738	0.294652	-0.173066	-0.790959	0.733781	-1.2298	-0.00339071	0.390131	0.425099	-1.28282	-0.331305	0.211516	0.613279	0.133287	0.579281	0.0746964
-1.46706	0.412694	0.583792	-0.885259	-0.274795	0.510331	-0.300626	0.241494	-0.854792	-0.64301	-0.817702	-0.655463	1.66886	1.12177	0.025288	0.537956	0.130433	0.170852	-0.577828	0.822336	0.719044	0.240638	-0.708947
0.198665	0.00422012	0.710518	-0.258633	-0.357169	0.222857	-0.3336	0.29452	0.197334	-0.0599836	-0.0967763	-0.330537	-2.02691	0.0163919	0.197714	-0.366718	1.28996	-0.376722	0.550898	0.500362	0.27077	0.475264	-0.722421
-0.125914	-0.0249581	-0.74226	0.261489	0.674553	0.0291792	-0.126878	-0.102358	0.0722559	-0.169462	0.113545	-0.0872149	1.46771	-1.23299	0.924836	0.533903	-0.687719	0.2631	0.0304202	-0.123516	-0.651808	-0.425915	0.130001
-0.284157	-0.363002	0.113497	-0.244255	-0.462991	0.280536	-0.00572189	-0.373301	0.0254125	-0.519405	-0.840998	0.143642	1.73716	0.34127	-0.760408	0.30436	0.417238	-0.557244	0.214277	0.75064	-0.101852	0.090342	0.0949573
0.266147	-0.0248973	-0.045799	-0.0634504	0.757214	0.16204	0.585182	0.0980031	-0.0396832	0.816299	-0.0626937	-0.191454	-1.67253	-1.14513	0.255597	0.486364	-1.68356	0.242861	-0.0702189	-0.115155	0.373553	-0.298854	1.37016
0.109378	-0.303167	0.624331	-0.48952	0.688844	-0.45834	0.536913	-0.566667	-0.372553	0.332829	-0.529963	-0.529124	0.629398	-1.1185	1.68013	-0.502205	-0.395327	1.17799	-0.435478	-0.137225	-0.714317	-0.609523	1.38209
0.107818	-0.0296268	-0.814029	-0.69598	2.37888	-0.65979	2.65945	0.167773	-0.590513	2.69007	-0.294723	-0.724884	0.721638	-1.63226	-0.751533	-0.796025	-2.33719	-1.11937	-0.623348	-0.879185	1.25582	-1.18254	3.14953
-0.119587	-0.188332	-0.593934	-0.537285	0.608679	-0.299695	-0.385252	-0.00923173	0.148982	0.341564	-0.230828	-0.235389	-2.06657	-1.00856	1.63116	-0.120371	0.333107	0.982726	0.148146	0.38461	0.0654177	0.294812	0.855827
0.292896	-0.187649	-0.297051	-0.0718021	-0.0442381	0.306588	-0.0377693	-0.0779487	-0.162045	-0.126053	-0.346145	-0.117006	1.58632	-0.229877	0.00484491	0.178712	-0.52311	0.504409	-0.134671	-0.303807	0.0963008	-0.203605	-0.10729
0.43118	-0.143464	1.25743	0.0530827	-0.198753	0.148473	-0.505985	-0.0554639	0.65535	0.088432	0.0252393	-0.041321	-1.5485	0.580908	-0.12197	-0.153703	0.164075	-0.329706	0.0765142	-0.0739224	-0.0669144	-0.0669207	-0.174065
-0.181908	-0.0937525	-0.0915542	-0.208206	-0.376142	0.205985	0.0999272	-0.144752	-0.0520884	-0.0190563	-0.0206489	0.242591	1.58591	-0.504681	-1.41566	0.577209	1.09109	-0.919495	-0.102154	0.200289	-0.163603	0.601891	-0.311194
-0.159367	0.132288	0.344987	-0.158465	0.305199	0.142726	0.0720681	0.0501887	-0.0843675	0.0376846	-0.0369081	0.254632	1.22135	-0.80344	-0.829118	-0.19905	0.476628	-0.724354	-0.255133	-0.0616698	0.310238	-0.049668	0.0135473
-0.108074	0.625681	0.335279	0.605228	0.100692	0.392418	1.00426	-0.193019	0.583895	0.503277	-0.843815	0.886324	-1.37845	-1.22135	-0.532325	0.543442	-0.000779596	-0.393361	0.401059	-0.637177	-0.616369	-0.274075	0.21724
0.356178	0.180933	0.532231	0.65528	0.089544	0.0728705	-0.397087	0.246633	0.196647	0.297829	-0.270263	0.113466	-1.3278	-0.518095	-0.759273	0.171495	-0.302627	-0.179809	0.149352	0.638675	-0.215217	0.250277	0.0187621
0.607652	0.575607	-1.66269	0.691054	0.200318	0.0993244	0.137787	0.511607	0.327621	0.611003	1.49481	0.12645	1.32117	-1.44002	-1.1388	0.0963286	-2.12785	-0.598835	0.376885	-0.191651	0.103357	-0.144849	0.023726
0.703439	0.495994	-0.836708	0.082841	0.278205	0.348931	0.530374	0.807194	0.674108	0.57829	-1.0099	0.0829373	-0.141841	-2.26303	1.47699	0.210956	-2.81777	0.824652	0.124172	-0.534964	0.484344	-0.223962	0.124753
0.415756	-0.0141886	0.67361	-0.183342	-0.201478	-0.526551	0.124591	-0.0511883	-0.329274	0.119308	0.324315	-0.114145	-2.03542	-0.868617	2.54681	0.156373	-0.701049	2.53367	-0.44561	-0.622647	-0.0367388	-0.891745	0.12757
0.635913	0.656868	-1.48973	0.0817149	0.0450788	0.291505	-0.460852	0.360068	0.744182	-0.474336	1.39197	0.306011	1.41123	-0.77336	-1.47904	0.0787294	-0.256693	-0.835174	0.0964463	-0.49059	0.307618	0.00591152	-0.153473
-0.6041	0.271955	2.26315	-0.563598	3.24387	-0.194308	0.592935	-0.595145	-0.169631	-0.186249	-0.232642	-0.513702	-2.37668	0.151127	-0.270051	-0.241684	0.0582943	-0.0107872	-0.237967	0.0341967	0.0475047	-0.356202	-0.110286
-1.34917	3.80838	-0.551421	-0.320572	-0.663608	-0.590482	1.64766	0.590881	-0.432805	0.391077	-0.783915	-0.0144758	0.934046	0.244853	0.437775	-1.25666	0.0565204	0.0558389	-0.315041	-0.510877	-0.251169	-0.445475	-0.68136
-0.230528	-0.619142	-0.758874	-0.395326	0.169838	0.0222648	1.05091	-0.342272	-0.126158	0.269924	0.0815311	0.627471	1.57959	-1.0453	-0.698779	-0.439211	-0.0784331	0.0887855	-0.317994	0.492169	0.508877	-0.235029	0.395686
-0.386079	-0.392423	0.340875	-0.721076	0.424688	-0.640986	-0.446344	-0.693123	-0.0516093	0.184473	-0.53762	0.0898199	2.26734	1.01515	-0.205829	-0.795662	1.42802	-0.0669654	-0.031045	-0.121382	-0.739474	-0.69308	0.772336
-0.688122	-0.396067	0.850231	0.0791801	1.56474	-0.43553	1.02631	0.280633	-0.820053	0.766929	0.810537	-0.939224	-2.6164	0.317005	2.12243	0.0645947	0.222473	1.61119	-1.17509	-1.42823	-1.63552	-0.914423	1.33239
-0.229037	-0.0638712	0.604717	0.333966	0.13033	0.145356	-0.0338015	-0.0775809	0.0253328	0.158915	-0.171478	-0.130617	-1.49912	0.713991	-0.952387	0.21178	1.59976	-0.811593	0.00536714	0.553361	-0.783631	0.174562	0.0956777
-0.473022	-0.293277	0.975131	-0.22272	-0.098156	0.0013705	-0.580287	-0.0595665	-0.225153	0.202329	0.163437	-0.365144	1.5218	0.563905	-1.06077	-0.0238053	1.65077	-0.488009	-0.265348	0.123175	-1.04133	0.0781767	-0.0835079
-0.363404	-0.125249	0.372949	-0.203622	0.0485619	0.0663883	-0.279969	-0.306749	-0.131735	0.418547	-0.0895454	-0.178906	1.55222	0.639723	-1.22396	-0.0307875	1.46559	-0.575791	-0.0221706	0.0786928	-1.03059	-0.101605	0.0214099
-0.724004	-0.496549	0.00944926	-1.26574	-1.33504	-0.775412	-1.59677	-0.561349	-1.01453	-1.79435	0.200355	0.321194	1.50362	1.11602	4.55974	0.267612	0.33759	3.77701	-0.372871	-0.414407	0.0399008	-0.362505	-1.41896
0.0762908	-0.535454	-1.05486	-0.00930687	-1.41194	-0.277916	-1.03657	-0.569453	0.39626	0.226742	0.63075	0.651289	1.54911	0.972618	0.25894	0.0812077	0.531786	0.508504	-0.490175	-0.740012	0.404096	0.36729	-0.529195
-0.357332	0.139204	-0.662398	0.141651	0.0526345	0.590941	-0.0614167	0.171204	0.402018	-0.1722	1.28011	0.508547	-1.26583	-0.572325	-0.959302	0.128965	1.03424	0.111662	0.244862	-0.0422546	-0.523447	-0.280953	0.0914225
-0.800138	-0.406683	1.05962	-0.502536	-0.629572	-0.273446	-0.881103	-0.0490826	-0.682969	-0.947487	0.529321	-0.69904	1.08868	0.375889	3.11351	-0.211021	-0.126844	2.58938	-0.655705	-0.305841	-0.130733	-0.567039	-0.887154
-0.412296	-0.626441	1.04746	-0.0211938	0.43627	-0.618603	0.263939	1.64786	-0.552327	-0.226945	0.213963	-0.630098	2.04332	0.032331	-0.290947	0.0980207	-0.558501	-0.669983	-0.347462	-0.149399	0.289509	-0.916897	-0.0515819
-0.349583	0.0807723	-0.155129	-0.388481	0.156483	-0.35359	0.500752	-0.309927	0.379986	0.407669	-0.335824	-0.0842845	0.678237	-0.126556	-0.872734	-0.0421662	1.47581	-0.81637	-0.100649	0.443614	-0.494678	-0.148484	0.455131
-0.366248	0.0174071	-1.12699	-0.143006	-0.213882	0.150944	-0.0166132	-0.120593	0.0796212	-0.430097	-0.0821894	0.78975	1.15647	0.752579	2.5729	0.195769	-4.82185	1.91837	0.0489855	0.447149	-0.602643	-0.0121494	-0.193674
0.0639386	0.036594	-0.0839077	0.268641	-0.493715	-0.178569	-0.145726	-0.285506	0.455008	-0.89721	2.6436	-0.202463	2.54426	0.846066	-0.341412	-0.373344	-1.42667	-0.688948	-0.232938	-1.15883	-0.228556	-0.545162	0.424853
-0.241715	0.0497401	1.11494	-0.506633	-0.350749	-0.490563	-0.76248	-0.23076	-0.462246	-0.791364	0.354244	-0.125217	0.863705	-0.0368881	2.12043	-0.519898	-1.78852	2.0671	-0.404082	0.515082	0.82789	-0.519816	-0.682201
-0.236742	0.202113	-0.667189	-0.0347799	0.219124	0.30415	-0.0798071	-0.115387	0.125627	-0.489591	0.0552167	0.523456	0.343178	0.514185	-0.565293	0.0409747	-0.165747	-0.863529	-0.0158085	0.357255	0.336263	-0.0263433	0.238672
-0.508272	-0.0408164	0.579582	-0.233069	0.287894	-0.558339	-0.0607367	0.146584	-0.307802	-0.43262	0.648387	0.232627	2.24345	0.964455	-0.990522	-0.653155	0.885023	-1.15196	-0.419538	0.244125	-0.718167	0.0543272	-0.211458
0.337352	0.0853075	-0.308994	-0.0477456	0.310118	0.510245	0.962487	0.403008	0.176322	0.137204	-0.638789	0.532251	0.761173	-0.126521	-1.1883	0.068569	-2.12055	-0.370735	0.554286	0.454149	0.134357	-0.380949	-0.244244
0.073896	0.174761	-1.33765	0.152798	0.315162	0.295389	0.525331	-0.0692483	0.388166	-0.0274523	-0.406645	0.481095	0.640817	-0.339877	-0.226055	0.221213	-1.46561	0.0718094	0.2153	0.00319324	0.0210012	0.099895	0.19271
-0.202796	-0.0486407	-1.03164	0.00200617	0.50757	0.363297	1.23734	-0.0826404	0.215873	-0.844945	0.760563	0.495602	1.09012	0.889631	-1.02215	-0.0638793	-2.8203	-0.671483	-0.168262	1.0357	-0.207291	0.00210282	0.564218
-0.536318	-0.348762	-1.38726	-0.504316	-0.657152	-0.503025	-1.34858	-0.334562	0.309252	-1.07997	0.879941	0.0782807	2.9387	1.61621	-0.0972686	0.452999	1.10308	-0.240505	-0.614984	0.185679	0.319587	0.331881	-0.562904
-0.783203	-0.545848	-1.26945	0.347299	-0.858937	-0.54121	-1.43601	0.123153	0.136566	-1.24865	1.25226	0.0972955	1.50222	0.509224	2.15185	-0.586586	-0.246508	1.54881	-0.631469	1.22949	-0.287898	-0.124504	-0.337889
0.203897	0.157552	-0.296849	0.571599	-0.122121	0.14639	-0.119568	-0.126097	0.280367	0.850749	0.484556	0.246496	-1.36748	0.673124	-1.03815	0.566414	1.11919	-0.67149	0.0738308	-0.843366	-0.709848	-0.016204	-0.0629886
0.301845	-0.3949	-0.157102	-0.421453	0.106811	-0.150363	0.43148	-0.0863996	-0.574126	0.560296	-0.239496	-0.283057	0.618565	-0.770928	2.67799	0.0398616	-1.41866	1.86346	-0.613822	-0.691258	-0.41805	-0.536356	0.155659
-0.35907	-0.481025	0.973484	-0.207868	0.0872962	-0.433907	-0.0672349	0.130986	0.166399	-0.358818	-0.647711	-0.423271	1.55915	0.239157	0.316779	-0.470913	0.641625	-0.0782567	-0.229836	0.736927	-0.355565	-0.625071	-0.113256
-0.00644745	0.459208	-0.417694	-0.110825	0.280119	0.158045	0.113588	0.116808	0.065822	-0.460196	-0.518288	0.158351	0.159373	-0.86362	1.2426	-0.00263056	-0.898653	0.444066	-0.0750537	-0.41045	0.551458	-0.174348	0.188767
0.0217952	-0.306549	-0.196551	-0.277203	-0.0835386	-0.139912	0.38863	0.189951	-0.446035	0.0312468	-0.390246	0.100094	1.55282	0.353022	1.14774	-0.422088	0.18989	0.641308	-0.361771	-0.695908	-0.5878	-0.577606	-0.131291
0.7089	-0.106045	-0.498547	0.594302	-0.0617342	0.291892	0.359235	0.0745552	0.418369	0.173351	0.0560585	0.336198	-1.51108	-0.269673	0.735849	-0.116284	-1.48001	0.557413	0.165733	-0.999803	0.589305	0.109698	-0.127686
0.192535	-0.878009	0.661589	0.194837	0.583601	-0.783392	1.98487	-0.519509	0.568505	1.81069	-0.526806	-0.489266	-2.28304	0.0843623	-0.812916	-0.888248	1.21543	-0.488652	-0.532931	-1.77177	0.10434	-0.165366	2.73915
-0.039464	0.357191	-0.80321	0.00778834	0.155902	0.403629	1.18987	-0.0454083	0.133456	0.165988	-0.603105	0.411935	0.499857	-0.863237	-1.38181	-0.00778709	-0.433469	-0.534751	0.22807	0.394133	0.161041	0.126435	0.47695
-0.478467	-0.194711	-0.343613	0.113636	-0.5439	-0.473274	0.543969	0.173389	-0.608997	1.31549	1.03209	-0.697748	-2.13345	1.03116	-1.21262	-0.0469497	1.79233	-1.27975	-0.208133	1.59553	-0.117761	0.399732	0.342048
-0.388049	-0.366593	0.957805	-0.525246	0.0192175	-0.239056	0.179986	-0.299793	-0.419479	0.264903	-0.63629	0.10785	1.53577	-0.417822	0.602801	-0.477622	0.287346	0.154465	-0.096515	0.428248	-0.516944	-0.0769498	-0.0780345
0.0557499	-0.391995	0.237504	-0.279948	-0.348484	-0.354757	0.364785	-0.286994	-0.493581	0.330002	-0.424091	-0.587411	0.0696704	-2.10922	2.3119	-0.200033	0.118745	2.18156	0.104684	0.205847	0.0125551	-0.113151	-0.403336
0.0517634	0.0796188	-0.0537829	-0.245434	0.10493	-0.252244	0.0861985	0.0265191	0.0916329	-0.409785	-0.210978	0.0828621	0.453684	-0.415709	0.843513	0.21968	-0.612242	-0.0551232	-0.198073	0.264561	0.231069	-0.00563761	-0.0770223
-0.230776	-0.231321	0.871078	-0.439434	-0.30651	0.152117	0.268859	-0.19872	-0.345207	0.0237755	-0.226617	-0.247378	1.61644	-0.099249	0.774673	-0.238059	0.335619	0.465237	-0.219042	-0.942779	0.127229	-0.645177	-0.264762
-0.276927	0.434329	0.730327	-0.277824	0.59074	0.563266	-0.115591	0.285229	-0.335557	-0.398575	0.533732	-0.0238279	0.540694	-1.6108	-0.531577	0.37219	0.236968	-0.426613	-0.215093	0.677071	-0.685021	0.114672	-0.181812
-0.1825	-0.194945	0.427554	0.555202	-0.302574	0.0712927	-0.523465	-0.374074	0.467469	-0.387648	0.0845589	-0.00420143	-1.59998	0.0874271	1.44815	-0.205183	0.856395	1.46291	-0.0856063	-1.0887	-0.120995	-0.315501	-0.0755858
0.6408	-0.386845	0.0799532	0.520402	-0.147034	-0.00470776	-0.198365	-0.273145	-0.024431	-0.797049	0.0554585	0.107398	-1.79188	-1.55657	2.02035	-0.397084	0.246594	2.35191	0.253033	-1.2806	0.105305	0.219298	0.257214
-0.0892822	0.350473	-0.888729	0.43662	0.194784	0.53071	-0.450947	-0.188337	0.506787	0.267669	0.346177	0.0023064	-1.39626	1.05684	-0.833933	0.201835	1.36551	-0.582269	0.166052	-0.374685	-0.649277	-0.0982833	0.126232
0.610815	-0.52773	0.872568	0.109717	-0.498219	-0.185392	-0.13145	-0.0114295	-0.0912157	0.305866	0.873874	-0.159787	-1.93276	-0.230558	0.715864	-0.53502	0.75211	1.16393	-0.303851	0.098712	0.08562	-0.479586	-0.502071
0.0457647	0.25022	-0.127282	0.148867	-0.00136901	0.241857	-0.79397	0.34782	0.838534	-0.884654	0.811124	0.114363	-1.73181	1.57409	-1.70089	0.452782	1.79686	-1.09178	0.580098	-1.22054	0.0144699	0.590964	-0.255521
0.757064	-0.181351	-1.72848	0.0476662	0.28103	-0.0101434	1.4019	-0.18548	-0.118527	1.09002	0.0823228	-0.118538	-1.67552	0.741691	-0.0599868	-0.262669	-0.360141	0.643477	0.306898	-0.672439	-0.069931	0.0270628	0.0640781
-0.228515	-0.0866601	0.903538	-0.392179	-0.256749	-0.122123	-0.87158	-0.11886	0.072354	-0.542264	0.255944	-0.402307	1.19291	-0.0403883	-0.607666	-0.272699	1.70188	-0.155002	-0.179782	0.415282	-0.31961	0.252384	-0.197901
0.148642	0.185598	0.513396	0.188045	0.0519286	0.181235	-0.227813	-0.0288379	0.324362	0.423194	-0.269299	0.223661	-1.21944	-0.98413	-0.572008	0.273959	1.47634	-0.625844	0.703876	-0.28756	-0.533002	-0.0313587	0.0850567
-0.471398	-0.233443	0.797455	-0.337096	-0.673032	-0.120106	-0.644463	-0.0917426	-0.434329	-0.573947	-0.188139	0.0186003	0.998422	0.293929	1.11175	-0.136281	1.1351	0.579515	0.188935	0.000998894	0.0626069	-0.433499	-0.849834
-0.0825744	-0.303919	-0.443521	-0.780472	0.353192	-0.172782	0.438461	-0.171719	-0.354405	0.137477	0.295985	-0.684576	-0.0845539	-1.21295	1.40037	-0.226858	0.64702	1.20174	-0.518641	0.341823	-0.535769	0.101625	0.65504
-0.0310005	-0.507245	2.45765	0.293802	-0.460734	-0.285408	-0.175065	0.207755	-0.170831	0.0804511	0.421658	-0.347602	-1.91228	0.528227	-0.285251	-0.517484	1.81909	-0.200887	0.0690333	-0.00560328	-0.262195	-0.280302	-0.435786
0.2457	-0.105245	-0.863847	-0.533498	-0.0763342	0.0139922	-0.566565	-0.204645	-0.045031	-0.799549	0.915558	-0.0544019	2.74252	1.73643	-2.03385	0.987116	0.659194	-1.26689	-0.885767	-0.0657033	0.504605	0.306698	-0.610486
0.672273	-0.739271	0.470927	-0.836124	-0.42416	-0.341034	-0.384991	0.0210291	-0.865697	-0.307675	0.0692324	-0.391628	1.36579	0.911401	0.668923	-0.48671	1.30317	-0.158013	-0.947453	-0.928329	1.13858	0.921072	-0.731312
-0.67987	-0.461115	0.134484	-0.116368	0.528796	-0.179877	1.89757	-0.525914	-0.611901	0.691782	-0.314111	-0.298971	0.58875	-0.791343	-0.0947207	0.513147	0.456825	-0.403557	-0.778036	-0.683573	0.253535	0.501429	0.373044
-0.581817	-0.157661	0.737337	-0.140314	-0.40985	0.353676	-0.878881	-0.287461	-0.119747	0.350835	-0.140258	-0.441718	-0.671096	-1.61119	2.71523	0.6106	-1.22232	1.3114	1.75182	0.219681	-0.846411	-0.0958176	-0.446032
0.758847	0.483803	-0.442499	-0.53955	-0.146286	-0.26216	0.261082	0.0873031	0.0606168	-0.539301	-0.0486937	-0.091354	1.75777	0.587775	-1.8121	-0.363536	0.862342	-1.12984	-0.252019	0.400145	0.275153	0.527846	-0.435338
-0.129709	0.263046	-0.479856	-0.0499069	-0.161743	0.231984	-0.707434	0.356747	-0.13214	-0.732558	0.21065	0.226289	1.68511	0.459818	-0.73356	-0.265032	1.54969	-0.538296	-0.108775	-0.628912	-0.408604	0.31379	-0.220595
-0.162981	-0.515826	-0.142227	-0.588279	0.833985	-0.444188	0.431054	-0.536325	-0.519561	0.491871	-0.391222	-0.147882	0.41144	-0.981454	0.334268	-0.116464	1.18531	0.200232	-0.377147	-0.347584	-0.282976	0.434818	1.23113
0.11923	-0.630915	1.22948	0.565632	0.343696	-0.436077	0.268865	-0.382214	-0.257401	1.45848	0.893389	-0.377971	-2.03595	-0.699443	0.680679	-0.641153	-0.0860752	0.234843	-0.391436	0.00592715	-0.948065	-0.285871	1.37234
0.0475369	0.188892	-0.501109	-0.396361	-0.216897	-0.32192	-0.277228	-0.180207	-0.223964	-0.498811	-0.0690041	0.155736	1.98876	1.53806	-0.729614	0.0670538	-0.444368	-0.93655	-0.133329	0.582734	0.168542	0.620736	-0.428689
0.22344	0.102795	0.197093	0.276042	0.0507058	0.00203224	-0.244725	0.418495	-0.018811	-0.644909	-0.740802	0.00663814	1.24286	0.425667	-0.915011	-0.0437436	-0.337066	-0.541547	0.0534733	0.247137	0.0457447	0.347338	-0.152846
0.0160712	0.470027	0.000624915	0.108374	0.111638	0.150064	0.00700637	0.043427	0.170521	-0.535787	0.11043	0.67397	0.116092	-0.889902	-1.10138	0.0151881	0.884666	-0.738535	0.214205	0.218968	-0.125424	0.00197021	0.0777855
-0.206324	0.369832	0.31783	0.132679	0.223343	0.377869	-0.102888	0.514632	0.419546	-0.107872	0.439635	0.141105	0.195397	-1.4965	-0.594074	0.119993	-0.715529	-0.42371	0.28361	-0.314426	-0.112018	0.286075	0.251791
-0.435392	-0.455436	-1.44744	-1.21559	-1.60553	0.204601	-0.104057	-0.983136	-0.111922	-1.82754	-0.355433	-0.365593	1.25423	0.201735	3.25716	0.157125	0.038003	2.93252	2.50464	0.217705	-0.232287	-0.692693	-0.935678
1.26797	0.0547245	-1.62278	-0.667429	-0.690565	-0.312438	-0.541896	-0.304975	0.252339	-0.429979	-0.216072	0.0376677	2.28429	0.959696	0.876918	0.534086	-0.204436	-0.192918	-0.943697	0.112766	0.786874	-0.013032	-1.02712
0.960469	0.109224	0.118923	-0.147629	-0.149865	-0.110438	-0.657296	0.487825	0.247439	0.763021	1.02873	0.162668	-1.77891	0.754996	-1.56518	-0.270114	0.301164	-0.629718	-0.144297	0.0185663	1.09887	-0.247332	-0.351117
0.610565	-0.41198	-0.0828816	0.130567	-0.214969	0.922657	0.5133	0.00702044	-0.0703658	-0.0683836	-0.0539763	0.477563	-1.81701	0.722892	-0.040086	0.237082	0.28886	-0.390422	-0.375702	-0.138638	0.0492699	-0.260336	-0.035021
-0.182364	-0.0631081	0.0464901	-0.153961	2.316	-0.376971	-0.412828	-0.642808	-0.262764	-0.381712	0.957295	0.318535	2.56686	1.36706	-1.74799	-0.433447	-0.0422687	-1.23465	-0.19693	0.0902337	-1.20766	-0.447365	0.124351
0.0733212	0.667777	0.541075	-0.282376	0.370688	0.024914	0.729756	0.098277	0.617891	0.438973	-0.92102	-0.12038	-1.93626	-0.746952	1.60677	-0.381462	-2.53778	1.35003	-0.038045	-0.355482	0.875926	-0.20398	0.128336
0.521365	-0.26088	-1.06338	-0.776833	-0.789869	-0.755043	-0.3955	-0.0898796	0.0602342	-0.207684	0.448424	-0.424237	2.97749	1.67429	-2.33479	-0.394818	1.15266	-0.997622	0.132798	0.875662	0.59107	0.263664	-0.207121
0.156659	0.00651429	-1.06519	-0.162605	-0.233675	0.631352	-0.645206	-0.0113854	-0.0514716	-0.600789	-0.441482	0.137658	0.382479	-0.679414	0.138008	0.149976	0.132054	0.303172	0.357693	1.28466	-0.477636	0.595358	0.0932732
0.658421	-0.678223	0.434475	0.810424	0.0756875	0.878714	-0.0944436	1.00758	-0.558809	0.119173	0.000380211	-0.40328	-2.08326	0.679448	0.105671	-0.688462	-0.105884	0.191835	0.093255	-1.57198	0.307726	0.53762	0.283936
-0.133086	-0.436531	0.550268	0.363816	-0.17862	-0.0184934	0.557249	-0.18923	-0.484817	0.151265	-0.492527	-0.738918	0.669034	0.024741	0.343763	0.138631	-0.800891	-0.0611728	-0.106452	0.415511	0.300219	0.416313	-0.290072
-0.642232	0.328923	-1.15358	0.17947	0.430234	1.73436	-0.718497	-0.109677	0.236937	-0.971341	0.697527	0.403166	0.999888	-1.61841	1.29602	0.0601847	-1.37964	0.576481	0.107202	0.387565	-0.328327	-0.138333	-0.377928
0.386832	0.247188	0.352986	-0.0924656	-0.141902	0.0820248	-0.261533	-0.219712	-0.181798	-0.0899163	-0.193909	-0.277619	1.11295	-0.755841	1.12588	-0.131251	-1.94287	0.917845	0.767566	-0.0253707	-0.0221627	-0.382369	-0.274554
-0.115924	0.200231	-1.27247	0.138578	-0.232358	-0.0512917	-0.568189	-0.208569	0.0255451	-0.557773	-0.693465	0.358474	0.161596	-1.2389	3.13252	-0.0878975	-0.80333	2.34569	-0.0110906	0.642373	-0.622219	-0.347125	-0.19441
0.322306	0.431662	-0.68984	0.246809	0.279973	0.298099	-0.255259	0.484762	0.310376	0.749558	0.306965	-0.070055	0.310727	-1.29767	-0.861544	-0.139975	-0.671699	-0.0491803	0.31014	-0.0883964	0.101912	0.0687053	-0.0983793
0.2161	-0.175844	-1.83435	-0.381297	-0.753793	0.325793	-0.847065	-0.569544	-0.42539	-0.979248	-0.132941	0.262499	1.10812	-0.548872	2.21955	-0.325283	-0.368405	1.52181	1.46113	1.4846	-0.596794	-0.344001	-0.316785
0.534404	-0.880341	0.250858	1.08591	0.98007	0.614197	1.21624	0.20516	-0.760927	0.568055	-0.382237	-0.336698	-2.28538	0.465831	0.0492532	-0.890579	-0.554801	-0.809483	0.207438	-1.7741	0.752809	0.346103	1.39822
-0.110183	-0.193128	-0.186129	-0.00748079	0.381783	-0.55669	0.490352	-0.281427	-0.410514	0.0296685	-0.177624	0.203316	-0.184163	-0.631756	0.0358662	-0.173366	0.968112	-0.16237	-0.314449	1.31211	-0.578578	-0.103784	0.650431
0.295407	-0.389038	-0.726439	-0.293251	-0.470977	-0.0675004	-0.464858	0.508563	0.190076	-0.0876415	1.04597	-0.109894	-1.79407	0.379734	1.78946	0.409924	0.193102	1.95772	-0.273479	-1.2828	0.171612	-0.524694	-0.456919
0.317313	-0.163132	-1.33903	-0.551685	-0.713521	-0.232295	-0.751352	0.0634683	0.144282	-0.602936	0.995972	-0.360189	1.53243	1.01094	0.465362	1.32903	0.557307	0.0196259	-0.620054	-0.90919	0.729718	-0.357388	-0.564673
1.04562	-0.413225	-0.345426	0.0115223	-0.418914	-0.202987	0.648155	0.599376	0.444389	0.0581716	1.42698	-0.296381	-1.81826	0.964447	-1.54083	0.463037	0.785715	-0.503567	-0.232346	-0.676683	0.312925	0.152619	-0.464336
1.14562	-0.360923	-0.615625	0.410024	-0.161812	0.045914	0.504156	-0.096823	0.828091	0.534273	0.19308	0.17612	-1.76596	-1.47425	0.186771	-0.371162	-1.61218	0.650435	-0.107945	0.281818	1.66333	-0.00717979	-0.0457645
1.50145	0.313803	-0.278899	-0.23165	-0.399786	0.56194	-0.172118	0.870803	-0.377983	-0.244401	0.623806	0.237246	-2.14163	-0.264425	-1.0044	0.262864	-0.537358	-1.01164	0.196081	0.345545	1.86265	0.134846	-0.246738
-0.142482	-0.0142264	-0.734528	-0.0214795	0.491084	0.401411	0.473153	-0.365716	-0.0512123	0.11867	-0.609523	0.213617	0.923739	-0.517755	-1.02573	-0.118705	0.214413	-0.648068	0.200552	0.911515	-0.247277	0.205017	0.343532
-0.471022	-0.134867	0.290531	0.23998	-0.081756	0.0030705	0.119513	-0.465967	0.483747	0.750429	-0.378163	-0.0234236	0.150498	-0.305495	-0.720773	-0.321805	0.605273	-0.108609	-0.145788	1.05457	-0.685717	-0.0633233	0.209092
-0.129692	-0.0262364	1.09086	-0.589789	-0.269126	0.673401	-0.457157	0.0141639	-0.148522	-0.86094	-0.415033	0.264507	-1.99727	0.638535	1.80476	0.441525	-0.357897	0.566722	-0.397558	0.336605	0.0685134	0.0848072	-0.335178
-0.568527	0.284829	1.42453	-0.392024	0.13484	-0.720934	-0.957691	0.0104291	0.0640429	0.832925	0.0431324	0.195872	-2.33261	0.211301	-1.22998	-0.21291	1.95087	-1.25541	-0.257993	0.527071	1.30758	1.51927	-0.578612
0.0650886	0.169544	-0.983658	1.09419	-0.135345	0.124881	0.353724	-0.0860556	0.141858	0.23544	0.436948	-0.102163	-1.51999	-1.21428	-0.151962	0.295706	-0.156317	0.773602	0.279722	-0.171714	0.0909938	-0.229812	0.689603
0.341386	-0.167258	0.00854013	1.35549	0.489453	0.792879	0.389022	0.488942	0.392256	-0.135362	-0.269955	0.529485	-1.57229	-1.59129	-0.656864	-0.177497	-0.0955187	-0.4789	1.14542	-1.06102	-0.0802084	-0.190715	0.544001
-0.419667	-0.504912	-0.848314	0.0662349	-0.390301	0.360925	-0.357932	0.213788	0.956502	-0.442216	0.0539915	0.173031	-1.90995	0.68646	0.526382	-0.515151	1.81803	0.0877459	0.242866	-0.00167024	0.634938	0.156432	-0.587213
-0.155718	0.312807	-0.590665	1.04598	0.264148	0.353774	-0.206173	0.422637	0.870551	-0.201267	-0.483859	0.24981	-1.1821	-1.31179	-0.779369	0.801299	0.502376	-0.217105	0.361015	0.00127889	-0.337713	0.157681	0.122396
0.568164	0.468119	-1.13418	0.251686	0.20433	0.610357	0.347199	0.24162	0.309533	0.682915	-0.286277	0.656562	0.451584	-0.932109	-0.462787	0.179881	-2.66694	-0.410523	0.600698	0.122961	-0.217831	-0.0124372	0.427478
0.578286	-0.380958	0.70944	0.626589	0.321753	0.507879	-0.191478	0.110942	0.187656	-0.371862	-0.424355	0.622485	-1.78599	-0.290786	-0.789364	-0.391197	-0.0460187	-0.2645	0.34962	0.697284	-0.262308	0.282085	0.204801
0.194606	-0.0211381	-0.24534	0.207009	-0.0259273	0.415399	0.729442	0.197962	-0.00282406	0.110558	-0.687235	0.506205	-1.52727	-0.336966	0.381556	0.304123	-0.837599	0.38992	-0.0266198	-0.146496	0.452012	-0.270395	0.239021
0.18765	-0.360495	0.892804	1.12445	0.152116	-0.303187	1.08059	-0.518524	0.237719	1.2643	0.760109	0.286149	-1.76553	-0.712223	-0.601301	-0.370733	-0.435055	-0.233037	0.197084	-1.25425	-0.364945	0.244249	0.492064
0.336686	0.0847414	-0.31836	0.372588	0.00973229	0.228379	-0.0562788	0.156642	0.214286	-0.0271623	0.087945	0.265385	-1.32029	0.728513	-0.526665	0.0745029	-0.442719	-0.110701	0.32712	0.341083	-0.422109	-0.174115	0.1708
-0.193281	-0.388626	0.312372	-0.636799	-0.0725151	-0.641689	-0.689346	-0.0275256	0.691688	0.61287	0.858878	-0.727963	1.08444	0.941446	-0.237732	0.617936	1.86411	-1.09337	-0.669948	-0.761984	-0.288376	0.186218	-0.740807
-0.476527	-0.206171	-0.852373	0.868676	-0.58126	0.211066	1.42851	0.0894291	-0.196357	-0.0735749	0.311632	0.102972	1.86169	1.1844	-2.37998	0.78199	0.584268	-0.783013	0.320307	-1.07463	-0.107621	-0.216528	-0.796912
-0.556435	0.14722	-1.78888	0.876967	0.091431	-0.889243	0.1497	-0.16958	2.22763	-0.212184	1.16292	-0.324537	1.68759	0.454792	-1.67419	0.640582	1.66366	-1.43952	0.248198	-0.638738	-0.73863	-0.0541363	-0.864621
-0.278631	-0.0205755	-0.174377	-0.0546286	-0.627665	-0.632038	-0.695796	-0.277175	-0.0939615	-0.373779	1.06493	0.164768	2.72349	1.5998	-1.28048	0.998686	0.698764	-0.659318	0.317403	-0.534034	-0.442126	-0.594232	-0.829017
0.0138747	-0.33899	-0.917572	-0.177923	-0.372559	-0.127033	0.14551	-0.36847	-0.216166	-0.312274	-1.05887	0.206073	1.6265	0.741602	1.24872	-0.0505084	-1.77203	0.875588	-0.0884915	0.598972	-0.20762	0.103474	0.448189
-1.05014	-0.583282	0.517216	-0.160735	-0.900171	-0.427045	-1.209	0.799318	-0.225968	-1.00769	0.921022	-0.725009	2.86568	1.19279	-0.590288	-0.00972056	2.20796	-0.520524	-0.588204	-1.09264	2.48987	-1.06822	-0.835223
0.275045	0.5361	-0.397002	0.102047	-0.010889	0.361537	-0.00662015	-0.0515996	0.0604842	0.373696	0.196404	-0.0564366	-1.48253	1.86137	-0.988106	0.378462	0.48834	-0.861272	0.298378	-0.721458	-0.22025	-0.329356	0.193659
-0.245592	0.796444	0.0984419	0.204641	0.708054	0.164481	-0.0191767	0.192944	0.637158	-0.23316	-0.725253	0.211387	-1.23619	-1.48078	-1.16797	0.312205	0.503483	-0.642598	0.679322	0.568185	-0.0998066	0.594587	0.179202
0.39191	0.232266	-0.653236	0.453513	-0.438023	0.308603	0.434145	0.100166	-0.20581	-0.073338	-0.697031	-0.129091	1.22823	0.383238	0.46296	-0.138073	-0.875095	0.458424	0.143244	0.0815076	-0.376484	-0.676991	-0.415035
-0.137616	-0.20366	-0.105362	-0.124013	-0.177249	0.170277	-0.319281	0.07444	-0.212796	-0.360964	0.296343	-0.0817171	0.888305	-0.493389	-0.351166	0.127201	0.369079	-0.234002	0.0976181	0.258782	0.703889	0.0703833	-0.255101
0.215943	-0.753902	0.512897	-0.0235547	0.00150925	-0.387664	1.28198	-0.424401	-0.285488	0.0973946	-0.189598	0.0640416	-2.15894	0.49227	1.41419	-0.33344	-0.253562	0.878256	0.979177	0.0912402	-0.158752	-0.521058	-0.538543
0.657982	-0.157962	-0.990564	0.257784	-0.0133516	0.294075	0.0570172	0.301838	0.254052	-0.208666	-0.0368589	0.143481	-1.563	2.02811	-0.135369	-0.168201	-0.985823	-0.0298045	0.306416	-1.05172	0.496987	0.457481	0.0860964
-0.00676832	0.221687	0.535385	-0.481436	0.107998	0.710924	0.287567	0.320087	-0.403779	-0.548517	-0.719009	-0.51756	-1.95125	1.23486	1.04678	-0.243551	-0.497474	0.230745	0.177665	0.317629	0.370337	-0.132669	-0.059654
0.458463	-0.734182	0.462917	-0.775935	0.653329	-0.734844	-0.388602	-0.335481	-0.619467	-0.109185	0.270222	-1.062	0.432384	1.24589	2.46921	0.0383799	0.176558	1.12928	-0.836303	-1.21514	0.402068	-0.834438	-0.0931227
0.0496734	-1.25237	1.36863	-1.50612	0.96454	-0.603234	-0.464691	-0.966571	-0.618957	0.657125	-0.822068	-1.14123	1.28539	-0.0644994	2.30832	0.10539	0.336868	2.33449	-1.60329	-1.41413	0.759979	-0.531128	0.817888
0.625948	-0.188017	-0.927399	-0.28055	-0.183986	0.32354	-0.642017	-0.152397	-0.107283	-0.334301	-0.357093	0.0526464	0.663668	0.241775	1.5906	-0.175035	-1.33466	1.19066	-0.158008	0.123945	-0.0833471	0.207947	-0.0966379
-0.828753	0.357703	1.0419	-0.59375	-0.681086	0.18334	0.317782	-0.543497	-0.615183	0.719399	-0.209094	1.03705	1.29557	0.264175	-0.783503	-0.455036	0.230842	-1.22794	-0.0663189	0.225145	-0.179947	0.990246	-0.479038
0.0830121	-0.705732	1.21937	-0.865986	-1.03392	-0.435595	-1.24963	0.0339678	-0.749018	-0.246936	0.120271	-0.493089	1.41033	0.246339	2.47466	-0.084471	0.510307	1.84753	-0.734964	-0.470991	0.306617	-0.213089	-0.968974
0.256484	-0.10396	-0.229862	0.0293866	0.142251	0.430377	-0.594981	-0.26336	-0.229397	-0.489264	-0.854057	-0.264717	0.616505	-0.802288	0.973634	-0.0761988	0.516479	0.719098	-0.184082	-0.675818	0.21399	0.415283	0.454499
0.0043156	0.564571	-0.107431	0.305368	0.466482	0.516608	0.100751	0.513471	0.364045	-0.182333	-1.74443	0.632714	-1.19476	-1.14686	-0.0510351	0.616132	0.0804104	-0.297471	0.266169	-0.0697872	-0.139279	0.254115	0.24823
-0.672731	-0.767776	-0.116277	-0.458629	-0.688165	-0.133138	0.140104	-0.249975	-0.395261	0.306121	-0.330972	-0.469532	2.17539	0.307096	0.290118	-0.416614	0.169664	-0.215118	0.0233028	1.13947	0.0672742	0.441468	-0.145817
-0.456038	-0.0308825	1.89832	0.235164	0.243728	0.133655	-0.568423	-0.0801822	-0.0113684	0.620014	-0.0850789	-0.167939	-0.0570174	-1.73711	0.666911	0.110579	-0.657343	0.187075	0.0406959	0.498359	-0.854753	-0.0781389	0.149776
0.492701	0.584356	-1.33185	0.389703	0.482167	0.488193	0.159836	0.204056	0.61077	-0.169948	0.60236	0.464799	-1.33008	-0.363172	-1.29436	0.596217	-1.2526	-0.0447861	0.160624	0.655898	-0.382294	0.1239	0.153515
0.235665	0.27482	-0.785382	0.0327668	-0.309569	0.606657	0.1111	0.19782	0.260934	0.478716	-0.308577	0.132963	0.379185	-1.69741	0.290514	0.421581	-1.00244	0.312678	0.104298	-0.483338	1.14627	-0.856332	0.457079
0.407091	0.258647	-0.560855	-0.161666	-0.0697425	0.304284	0.716326	-0.205253	-0.0783893	0.254843	-1.16445	0.80289	-0.788388	-1.39388	-0.752859	0.243808	0.106786	-0.221495	0.423925	0.293888	0.188496	1.18889	0.207106
-0.194389	-0.113133	-1.01343	-0.110686	-0.278622	-0.0654858	-0.558783	0.330367	0.00628094	-0.379437	0.69127	-0.142555	2.05863	1.25294	-1.48724	-0.123372	2.08661	-0.907845	-0.0351748	-0.757491	-0.363583	0.31881	-0.213674
-0.395502	0.240053	1.44715	0.4619	-0.254636	-0.0935095	-0.477687	-0.117447	0.0302672	-0.542251	0.466057	-0.110084	0.917318	-0.305675	-1.29575	0.0686147	0.984493	-0.900589	0.0974315	-0.275305	0.0231029	0.157197	-0.125148
0.156328	-0.220316	0.857782	0.399931	0.321794	0.203421	0.349463	-0.0314161	-0.0159623	-0.10472	0.978487	-0.0120732	-1.62535	0.199755	-0.583922	-0.230555	-0.733677	0.0822415	0.194562	-1.11407	0.347033	0.0604272	0.520842
0.582456	-0.621589	-0.0970903	0.173358	1.44342	0.581849	0.832891	0.110512	-0.502174	-1.26199	-0.857285	-0.128645	-2.02662	1.70708	-0.513095	-0.631827	2.02485	-1.11253	-0.58531	-1.51535	0.523461	0.586955	1.28667
0.038256	-0.922389	0.23161	0.870258	0.408422	-0.117951	1.04479	-0.712988	0.802826	0.956108	-0.317785	-0.545645	-2.32742	0.285383	0.571805	-0.932627	0.832851	0.983469	0.67249	-1.81615	-0.895239	0.235855	0.65407
-0.0864566	0.000698816	0.221997	0.382646	0.32121	0.392136	0.117579	-0.000300862	0.120113	0.0174951	-0.369598	0.222442	-1.40434	1.26607	-0.620407	-0.00953969	0.761438	-0.171143	0.0990672	-0.893059	-0.527451	0.0292424	0.130158
-0.584617	-0.00696205	0.749336	-0.644315	1.72295	-0.135525	0.909018	-0.0668617	-1.19555	0.282534	-0.294058	-0.687619	1.4697	0.41781	-0.222068	0.0878994	0.505777	0.214596	-1.48729	0.0167798	-0.237512	-0.875918	0.0618968
-0.172044	-0.114389	0.64941	-0.640242	0.356522	-0.312951	0.732291	-0.632288	0.0822255	-0.0836923	-0.549985	-0.0995453	1.67258	0.875083	-1.14089	-0.671627	1.23875	-0.669031	-0.29191	-0.331247	0.352461	-0.331845	0.0823703
0.232185	0.574941	-0.132261	0.253687	0.146551	0.494578	0.59832	0.104241	0.327355	0.291437	-0.645856	-0.357416	1.00351	-0.680188	-1.31797	0.392002	-0.95462	-0.468002	0.535719	-0.544018	0.74449	-0.260916	-0.337771
0.469794	0.334749	-1.29155	0.356746	0.19765	0.330386	-0.137294	0.148789	0.454163	-0.0467548	0.760253	0.318112	-1.07029	1.91122	-0.756357	0.67231	-1.93551	-0.421113	0.371027	-0.461769	-0.460601	0.00897252	0.247068
-0.677463	-0.106207	-0.800109	-0.24056	-0.277096	0.0388301	0.769372	-0.118707	-0.198193	-0.054111	-0.0733037	0.333936	1.81076	0.918065	-1.16991	0.152454	1.00393	-1.3128	-0.503149	0.117135	0.0727425	0.135636	0.178752
-0.642122	-0.441867	0.496431	-0.22952	-0.210256	-0.21533	0.581713	-0.397067	-0.238653	-0.273071	-0.664963	0.446276	0.625798	-0.287095	-0.624073	-0.408405	-0.220827	-0.125409	0.110512	1.86987	-0.0634171	0.718777	0.192692
0.173417	-0.227228	0.0282706	-0.949681	-0.799317	-0.83869	-0.196048	-0.649127	-0.225414	-1.02803	-0.000824137	-0.583784	1.07514	-0.171756	1.81527	0.266334	0.896612	1.23923	-0.870949	1.24821	0.274522	-0.102784	-0.373369
0.110806	-0.321238	0.37936	-0.386851	-0.0712273	-0.474001	-0.126158	0.0684622	-0.244524	0.119058	0.373565	0.0254051	1.92163	0.538334	-0.160144	-0.00667665	-0.0196987	-0.65348	-0.31726	0.00430368	-0.204688	-0.192395	-0.362579
-0.113409	-0.0952934	0.425545	-0.138306	-0.260582	0.064284	-0.458474	0.069547	0.00904072	0.0716429	0.15285	0.0604899	1.46511	0.289518	-1.11516	0.233908	-0.0422139	-0.818095	-0.012395	0.0781885	0.167196	0.15109	-0.184484
0.269652	-0.0542929	1.05471	-0.486646	-0.170282	0.268944	0.132487	0.0449074	0.543521	0.780403	0.546311	-0.22195	0.498572	-0.530821	-0.429999	-0.353531	-0.249154	-0.350035	-0.0303145	-0.383651	-0.210243	-0.317949	-0.350634
-0.245589	0.216666	0.564165	0.390713	0.326877	0.435304	-0.494184	0.616367	0.0670065	-0.458837	-0.46993	0.11121	0.0389315	-0.838662	-0.11974	0.608728	-0.416794	-0.392376	0.00301476	0.467708	-0.331284	0.00210995	-0.0814047
-0.385327	-0.180871	1.05513	0.0510757	-0.51076	-0.484734	-0.625991	-0.443671	0.734843	-0.525575	0.451632	-0.0500279	1.48569	0.405801	-0.590777	0.32699	2.04087	-0.402113	-0.349293	-0.397929	-0.946521	-0.376428	-0.282012
-0.147614	-0.221159	-0.882561	0.0459879	-0.372128	0.241878	-0.385279	-0.308059	0.0964551	0.0706372	0.00254456	0.0974842	-1.62619	-0.533387	2.63423	-0.231398	-1.26752	1.9487	1.89472	0.167183	-0.578809	-0.324015	-0.3217
-0.495457	-0.857202	0.797197	-0.0118547	-0.457691	0.260136	-0.282222	-0.339301	-0.737788	-0.884205	-0.0142981	-0.496358	-2.26224	0.53547	2.68469	-0.86744	-0.196762	2.26766	2.20398	0.26234	-0.298552	-0.539658	-0.270443
-0.167491	0.660264	0.199963	0.0662113	1.09238	0.238402	0.0851441	-0.222155	0.120848	0.129861	-0.167532	0.180708	0.267229	-1.14926	-0.353342	0.288126	-0.725096	0.0642223	-0.0241573	-0.226894	-0.167386	-0.472359	0.282323
-0.510657	0.0499984	0.347697	0.0769453	-0.234891	0.223436	0.162278	-0.0932013	0.0500125	0.230595	-0.517798	0.150842	1.14676	-0.0591298	-0.484708	0.23846	0.728138	-0.347744	0.234677	-0.48856	-0.575552	-0.157658	-0.169943
0.154695	0.355251	0.0922488	0.333697	-0.377339	0.113488	0.42113	0.739651	-0.0951354	-0.314253	1.46745	0.244294	-1.96938	-0.749078	-0.940856	0.882312	1.29359	-0.707592	-0.0798711	-1.00351	0.5895	-0.0401059	-0.410191
1.74828	0.690631	-2.60977	0.650278	1.03794	-0.0141317	0.798911	1.37883	0.134645	1.03073	1.95663	0.701274	1.3788	-2.3667	-1.54718	-0.0877875	-3.76593	-0.950861	-0.116911	-0.639127	0.315581	0.355475	-0.0796101
0.395869	-0.313976	-0.979677	-0.282129	-0.0413647	-0.0528382	0.935604	-0.0125752	0.466139	0.342321	-0.425072	0.367568	-0.50461	-0.767804	0.0538184	0.262786	-1.11514	0.146582	0.105503	0.427666	0.253774	0.344268	0.393283
-0.235018	0.0996371	0.979235	0.485884	0.0428479	0.214074	-0.325243	-0.119963	0.474051	0.277633	-0.344559	0.38638	-1.3054	-1.44409	0.785731	0.0893986	-1.00372	0.886095	0.826915	-0.228821	-0.616443	-0.0272194	0.102596
-0.570505	0.146251	0.0481488	-0.221103	-0.609839	0.190788	-0.0620697	-0.706649	-0.333635	-0.482453	-1.14185	0.149094	0.190116	-0.230578	1.61924	0.218112	-0.61251	1.30251	1.16863	0.972692	-0.6214	-0.156006	-0.256991
-0.670125	-0.571869	2.15273	-0.447923	-0.584159	0.158868	-1.04619	-0.166269	-0.318755	0.0771268	0.536534	-0.486726	-1.9769	0.355602	2.92672	-0.582108	-1.14613	2.06239	1.06371	0.499372	-0.88872	-0.362926	-0.584251
-0.256546	-0.278691	1.77431	-0.135544	-0.46468	-0.129053	-0.579911	-0.53669	-0.0863767	-0.295195	-0.769987	-0.849948	2.08417	0.214081	0.686903	0.495271	-0.0242513	0.271867	0.446288	0.442851	-0.785241	-0.208247	-1.01538
0.0815082	-0.366536	0.666662	-0.879289	-1.11243	-0.447399	-1.01646	-0.762336	-0.700522	-0.98544	-0.650833	-0.369893	1.21623	-0.640065	3.77646	-0.477975	-0.653197	2.32262	2.41814	1.02271	-1.18599	-0.341093	-0.914878
-0.071544	0.0557114	-0.80399	-0.538442	0.244422	-0.175051	0.117691	-0.491888	-1.11917	-0.232692	-1.21499	-0.438045	-0.805723	-1.43752	3.05851	1.35727	-0.852749	2.12487	1.30419	0.910653	0.535961	-0.537845	-0.98963
-0.0920531	0.376402	-0.166799	-0.103051	-0.288887	-0.0175604	1.05218	0.187603	0.512716	-0.356501	0.160206	0.0401455	0.353267	-1.16193	-0.645104	0.538364	0.781642	-0.10704	0.153881	-1.01716	-0.134048	0.0792459	-0.145529
0.281478	-0.440767	1.15693	0.67928	-0.190656	0.56787	0.253713	-0.0785665	0.479147	0.107929	0.373237	0.367476	-1.8458	0.645105	-0.220673	-0.451005	-0.631527	-0.520709	0.159612	-0.744825	-0.559917	-0.0177233	0.630392
-0.28195	0.507805	-0.445597	0.349152	3.03722	0.190362	-0.361815	-0.0650048	0.231919	-0.0662989	0.535508	0.873748	0.40057	-2.29358	-1.2616	0.172006	-2.35966	-0.655927	0.169953	0.814247	-0.362145	0.819148	0.0519438
-0.750992	-0.244736	1.34106	0.504811	0.704874	0.286201	0.384443	-0.0855361	7.76755e-05	1.62226	-4.07803	0.0497068	-1.64977	0.636435	-0.297442	0.306425	1.8965	-0.562178	0.163242	0.349605	-0.116587	-0.115093	-0.345278

## Sheet: Fig (3)
CCLE					GDSC
with GER		without GER			with GER				without GER
PCC_sr	RMSE_sr	PCC_sr	RMSE_sr		PCC	RMSE	PCC_sr	RMSE_sr	PCC	RMSE	PCC_sr	RMSE_sr
0.837429	0.447357	0.757298	0.562253		0.93033	0.678794	0.958553	0.733303	0.919159	0.734845	0.953716	0.754242
0.878848	0.536647	0.787193	0.676229		0.9358	0.851936	0.971468	0.731998	0.9179	0.974858	0.963685	0.810896
0.850972	0.806729	0.610777	1.1734		0.929489	0.783757	0.968551	0.727697	0.900215	0.944111	0.948568	0.909364
0.754092	0.461222	0.665841	0.53894		0.856897	1.08999	0.899207	1.09369	0.8003	1.31609	0.857072	1.29016
0.756624	0.578597	0.688762	0.657003		0.911554	0.653371	0.94612	0.696099	0.88403	0.754206	0.925929	0.804415
0.761771	0.400181	0.727534	0.43816		0.656293	1.80282	0.754506	2.10255	0.606356	2.04842	0.707192	2.25611
0.881433	0.516853	0.798265	0.663137		0.981719	0.395552	0.983746	0.2975	0.977264	0.440868	0.97978	0.331583
0.801124	0.487228	0.778803	0.52645		0.814413	0.739917	0.877124	0.82681	0.77835	0.829598	0.85084	0.914333
0.806647	0.423675	0.738711	0.499722		0.808458	1.2018	0.875551	1.35237	0.757324	1.37279	0.841447	1.49581
0.837525	0.534982	0.785304	0.628748		0.828841	0.636695	0.889933	0.690695	0.795471	0.710711	0.863833	0.770653
0.879051	0.605532	0.793749	0.769853		0.780394	1.09835	0.862828	1.2048	0.717644	1.30394	0.818775	1.36397
0.802576	0.425976	0.728922	0.507635		0.914072	0.783678	0.950899	0.818703	0.901841	0.848653	0.945345	0.854032
0.993683	0.275795	0.990293	0.36775		0.740654	1.13219	0.845201	1.25531	0.651628	1.39963	0.7659	1.4825
0.925113	0.715163	0.818497	1.02307		0.842494	0.722867	0.905463	0.768263	0.805662	0.816791	0.882668	0.851275
0.966102	0.563332	0.925951	0.827043		0.870342	0.598333	0.917965	0.647215	0.84637	0.654588	0.904018	0.700265
0.888737	0.394481	0.861368	0.451791		0.830801	0.877165	0.898787	0.943519	0.786283	1.01361	0.868735	1.05442
0.897706	0.852141	0.733613	1.30817		0.863495	0.671755	0.910528	0.739477	0.822479	0.780885	0.892235	0.812001
0.962791	0.456991	0.93011	0.611418		0.849521	0.900035	0.897736	1.02306	0.820369	1.0137	0.880017	1.10802
0.752783	0.540897	0.71515	0.607542		0.840831	0.840064	0.892922	0.95515	0.816534	0.915031	0.881698	0.998625
0.906996	0.502296	0.824542	0.664318		0.771799	0.667439	0.852202	0.732601	0.718939	0.774397	0.809572	0.833111
0.883626	0.590268	0.801137	0.737442		0.821987	0.91853	0.885076	1.03108	0.767611	1.08517	0.846088	1.17405
0.862706	0.410387	0.799948	0.503025		0.77155	0.782622	0.851812	0.868617	0.703171	0.922044	0.802758	0.994622
0.863598	0.434484	0.819447	0.520716		0.616289	1.26607	0.712903	1.50456	0.50516	1.56389	0.59395	1.80938
					0.870875	0.680936	0.906559	0.800435	0.847393	0.752266	0.890403	0.867177
					0.800036	0.781863	0.872769	0.853045	0.74854	0.911595	0.832302	0.984265
					0.806327	0.708907	0.815912	0.533178	0.797446	0.729457	0.807317	0.548635
					0.826537	0.842698	0.889333	0.94502	0.787206	0.964546	0.858891	1.0597
					0.836707	0.677313	0.902776	0.711443	0.801466	0.762564	0.879366	0.79602
					0.69946	1.01292	0.77975	1.18231	0.655344	1.15275	0.755248	1.25563
					0.774761	0.973417	0.850153	1.09376	0.736337	1.0879	0.819239	1.19232
					0.957936	0.369707	0.961898	0.278062	0.951543	0.399436	0.956086	0.300421
					0.795566	0.87762	0.879238	0.937319	0.73031	1.02875	0.831986	1.11034
					0.988556	0.30769	0.989844	0.231418	0.984359	0.3597	0.986116	0.270535
					0.765375	0.875697	0.845716	0.969282	0.706017	1.01373	0.79774	1.10497
					0.841759	0.663403	0.901021	0.716978	0.794584	0.764911	0.86953	0.819105
					0.877561	0.750644	0.930057	0.777067	0.84676	0.843786	0.905206	0.896756
					0.737486	1.22463	0.829071	1.3895	0.659971	1.47623	0.767089	1.58635
					0.903402	0.741189	0.943074	0.801067	0.867721	0.883687	0.921578	0.929282
					0.723514	1.00166	0.813925	1.1289	0.667339	1.17183	0.770838	1.25773
					0.810682	1.02232	0.889505	1.11116	0.746096	1.22375	0.840102	1.30019
					0.868183	1.13694	0.920699	1.21856	0.832661	1.31032	0.903147	1.32303
					0.843651	0.903282	0.904002	0.97076	0.797529	1.05883	0.873946	1.10353
					0.86601	0.752872	0.919099	0.810416	0.842693	0.827291	0.904266	0.873734
					0.796884	0.97478	0.878853	1.03826	0.721777	1.18369	0.824436	1.22869
					0.85605	0.746529	0.910092	0.809434	0.814389	0.867851	0.888232	0.891442
					0.883019	0.602269	0.928341	0.644516	0.864316	0.658992	0.921043	0.674792
					0.745036	0.83808	0.807525	0.994951	0.693278	0.948355	0.76189	1.12194
					0.946738	0.690975	0.966269	0.755496	0.929817	0.795235	0.956696	0.848849
					0.810804	0.892651	0.877831	1.00216	0.766606	1.02256	0.857321	1.08256
					0.896702	0.805673	0.941307	0.832898	0.872558	0.908683	0.921359	0.960226
					0.861518	0.654614	0.919471	0.680941	0.829552	0.734499	0.894561	0.778744
					0.620787	0.862369	0.673262	1.06045	0.530651	1.00599	0.581752	1.23033
					0.754907	0.772539	0.835748	0.861847	0.690081	0.885828	0.779656	0.995541
					0.767068	0.812959	0.856869	0.859707	0.72465	0.917634	0.829537	0.943171
					0.778895	1.09464	0.855425	1.22748	0.709752	1.30382	0.800194	1.42147
					0.767601	1.48514	0.846272	1.74946	0.745084	1.58973	0.829741	1.75657
					0.864147	1.02459	0.919476	1.08042	0.830288	1.1814	0.891686	1.23209
					0.855658	0.799411	0.903596	0.891728	0.822507	0.901994	0.88832	0.955398
					0.771709	1.08157	0.863512	1.17429	0.714728	1.25935	0.810419	1.34816
					0.770696	0.814822	0.84418	0.921974	0.728634	0.921372	0.814907	1.00767
					0.828701	1.43719	0.884948	1.64423	0.741682	1.83659	0.813841	2.02911
					0.918937	0.772031	0.949118	0.832457	0.897784	0.873632	0.934874	0.935301
					0.862844	0.890921	0.920125	0.946429	0.817617	1.04554	0.893549	1.08051
					0.758247	0.933749	0.842491	1.03267	0.713992	1.04933	0.80866	1.13116
					0.711034	0.828673	0.795464	0.942801	0.659599	0.945287	0.753455	1.04406
					0.933966	0.540265	0.937198	0.411538	0.923781	0.578104	0.92755	0.440361
					0.973656	0.3847	0.97746	0.359739	0.969858	0.412569	0.974419	0.382278
					0.847997	1.11675	0.920057	1.13106	0.791523	1.33666	0.881474	1.35665
					0.783483	0.883286	0.859534	0.962311	0.724697	1.03408	0.817308	1.0994
					0.746354	0.74701	0.784675	0.70601	0.658983	0.889211	0.701746	0.842863
					0.771402	0.957882	0.850828	1.06735	0.73001	1.08371	0.821137	1.1621
					0.962167	0.45267	0.965997	0.340459	0.951644	0.510659	0.956534	0.384073
					0.802816	0.735753	0.887209	0.76141	0.752114	0.84121	0.852975	0.860989
					0.901111	0.797355	0.950081	0.771539	0.87198	0.919929	0.931742	0.889377
					0.837244	0.791291	0.899468	0.847079	0.801037	0.894806	0.871061	0.954361
					0.875179	0.774424	0.917964	0.841234	0.839407	0.889718	0.899511	0.916094
					0.866431	1.49623	0.920018	1.60798	0.819551	1.78561	0.878307	1.91346
					0.789375	0.739815	0.858913	0.829499	0.751126	0.836322	0.818786	0.935691
					0.923505	0.518672	0.924548	0.516247	0.906814	0.574273	0.908379	0.570312
					0.934493	0.648227	0.943993	0.605258	0.905705	0.77657	0.91729	0.733626
					0.782213	0.822508	0.856881	0.91242	0.735039	0.9324	0.822386	1.01338
					0.78656	0.59441	0.858813	0.654376	0.738089	0.66655	0.829475	0.713828
					0.822678	0.604859	0.889924	0.648195	0.772544	0.704183	0.860679	0.725361
					0.894281	0.754488	0.932207	0.812527	0.872639	0.841632	0.918669	0.888434
					0.95182	0.339593	0.956112	0.255413	0.937634	0.386801	0.94317	0.290918
					0.734789	1.86336	0.801139	1.8295	0.660744	2.15258	0.739749	2.05991
					0.861414	0.796187	0.921494	0.855127	0.816812	0.937327	0.891983	0.993761
					0.866448	0.871398	0.919792	0.926857	0.814674	1.04688	0.890144	1.0674
					0.87394	1.08273	0.920798	1.19942	0.846462	1.22727	0.90949	1.257
					0.86074	0.777229	0.911876	0.844385	0.831663	0.875098	0.896933	0.914886
					0.952337	0.687891	0.970317	0.747025	0.935628	0.803911	0.959025	0.867433
					0.791899	1.17454	0.869065	1.31583	0.724329	1.43864	0.817232	1.52328
					0.774949	0.879945	0.86129	0.957191	0.717193	1.0376	0.815753	1.09777
					0.877339	1.12503	0.936913	1.08735	0.845435	1.28325	0.920267	1.20411
					0.932143	0.6072	0.964488	0.591797	0.914709	0.683653	0.958439	0.641426
					0.933164	0.922141	0.966492	0.826758	0.917569	1.03223	0.959833	0.906137
					0.840134	0.858738	0.908567	0.8525	0.797726	0.989046	0.888354	0.946948
					0.968503	0.619304	0.990053	0.453494	0.961944	0.679963	0.986307	0.534429
					0.907306	0.894777	0.962802	0.793745	0.881957	1.02498	0.947146	0.914795
					0.805811	2.12469	0.890286	2.45434	0.722399	2.56508	0.825626	2.7579
					0.986871	0.327149	0.988338	0.246053	0.985072	0.350056	0.986739	0.263281
					0.88028	0.809238	0.927695	0.855847	0.851988	0.913677	0.911652	0.946105
					0.803913	0.811312	0.875293	0.888634	0.76486	0.915328	0.855062	0.954516
					0.882393	0.797634	0.925933	0.879202	0.857825	0.895523	0.910067	0.962803
					0.843942	0.586631	0.906265	0.619299	0.819694	0.63431	0.882755	0.689206
					0.738735	1.45568	0.824315	1.64985	0.672739	1.69853	0.777525	1.8276
					0.876622	0.865087	0.927247	0.940607	0.859513	0.948279	0.908196	1.02851
					0.892109	0.785939	0.935819	0.842469	0.867409	0.883779	0.920991	0.929306
					0.837089	0.976445	0.889998	1.09286	0.81276	1.06617	0.878705	1.14411
					0.816385	0.928508	0.884711	1.01482	0.757357	1.10477	0.836148	1.19929
					0.762191	1.18864	0.838447	1.35236	0.70299	1.38444	0.798203	1.48834
					0.829911	0.800485	0.892004	0.876282	0.787021	0.918632	0.860161	0.989752
					0.894701	0.759978	0.936924	0.81727	0.868026	0.860498	0.918611	0.915383
					0.835488	0.639491	0.895083	0.704794	0.816081	0.694371	0.882756	0.740973
					0.905699	0.782035	0.938355	0.87881	0.889249	0.858297	0.930378	0.925088
					0.852361	0.619796	0.908964	0.65813	0.817242	0.698511	0.88768	0.729902
					0.895486	0.730911	0.933808	0.790591	0.854746	0.877511	0.906919	0.936398
					0.973485	0.533956	0.99104	0.420543	0.96382	0.623961	0.987428	0.504953
					0.924011	0.582644	0.966406	0.517197	0.905036	0.660266	0.959036	0.564676
					0.955294	0.602585	0.983854	0.485688	0.947954	0.65441	0.976347	0.575715
					0.894366	0.63797	0.960755	0.517807	0.866623	0.719287	0.947567	0.601572
					0.902529	0.642077	0.961826	0.580127	0.882754	0.710348	0.953086	0.62614
					0.971156	0.494359	0.988979	0.39832	0.965709	0.53646	0.989048	0.408787
					0.965459	0.547897	0.988392	0.427349	0.957805	0.605124	0.984117	0.502272
					0.816455	0.97019	0.889459	1.04186	0.751222	1.16445	0.833731	1.24908
					0.607387	1.22488	0.718793	1.42988	0.478823	1.51902	0.577483	1.74695
					0.812236	0.68244	0.890373	0.715812	0.761267	0.787308	0.849685	0.832018
					0.837961	1.05093	0.900123	1.12337	0.770758	1.28892	0.844302	1.37793
					0.862459	0.882111	0.921347	0.909052	0.82268	1.02563	0.896817	1.03841
					0.934407	0.593062	0.963985	0.598672	0.921772	0.651812	0.955097	0.667782
					0.771838	1.47405	0.84419	1.77927	0.738744	1.62624	0.836832	1.7697
					0.851373	0.839879	0.91083	0.902659	0.823104	0.939578	0.895188	0.974668
					0.954561	0.497982	0.971668	0.535539	0.943616	0.556842	0.964054	0.603626
					0.887103	0.795333	0.939329	0.798498	0.837444	0.973664	0.899585	1.0172
					0.886662	0.731315	0.933064	0.775729	0.849988	0.857109	0.907867	0.904646
					0.919746	0.68807	0.95732	0.705242	0.899088	0.78048	0.943181	0.79179
					0.909878	0.689687	0.945936	0.725136	0.89089	0.767889	0.940149	0.7636
					0.908367	0.79855	0.950122	0.811136	0.891849	0.882069	0.937666	0.897012
					0.878587	0.559879	0.934887	0.557104	0.846099	0.63458	0.912157	0.64454
					0.902688	0.694486	0.9391	0.761538	0.88344	0.767702	0.9293	0.816864
					0.84895	0.821111	0.90434	0.896948	0.803489	0.967906	0.874362	1.02858
					0.849406	0.849683	0.914284	0.888004	0.819974	0.949034	0.896401	0.9704
					0.786949	0.805303	0.863791	0.878582	0.738235	0.932114	0.829315	0.979847
					0.907617	0.666578	0.954264	0.649047	0.886977	0.746902	0.937378	0.753615
					0.954988	0.483293	0.974049	0.499829	0.944953	0.53605	0.968815	0.548336
					0.896897	0.807119	0.934085	0.780237	0.872236	0.905084	0.919629	0.849305
					0.914012	0.526568	0.931634	0.651408	0.891422	0.602196	0.912628	0.741175
					0.933742	0.681658	0.959583	0.655974	0.917718	0.766829	0.95087	0.715806
					0.910523	0.830443	0.958776	0.711012	0.86786	1.01288	0.935193	0.881307
					0.912734	0.724804	0.953625	0.69809	0.886392	0.842117	0.933663	0.819219
					0.929696	0.728791	0.967862	0.661704	0.91475	0.806757	0.962595	0.709173
					0.958914	0.658896	0.986074	0.522525	0.944146	0.772332	0.978545	0.637981
					0.947046	0.675538	0.979701	0.599143	0.926753	0.79982	0.966806	0.738179
					0.84693	1.55191	0.892777	1.57091	0.789701	1.8809	0.855146	1.80874
					0.874056	0.659919	0.934535	0.60738	0.83208	0.769197	0.909102	0.717256
					0.93055	0.784805	0.969119	0.703733	0.915449	0.873297	0.957386	0.81752
					0.843838	0.934181	0.910095	0.956844	0.808477	1.05569	0.886582	1.05342
					0.892457	0.643731	0.935852	0.674842	0.873826	0.711236	0.933124	0.684654
					0.944635	0.783641	0.97509	0.704064	0.927387	0.906443	0.965213	0.80269
					0.877119	0.887694	0.920768	0.86906	0.853426	0.989279	0.903419	0.948652
					0.916959	0.798083	0.958604	0.74977	0.889041	0.932051	0.948452	0.836481
					0.972969	0.475776	0.990586	0.368032	0.968309	0.516355	0.988961	0.397883
					0.956427	0.708382	0.982829	0.599151	0.950811	0.757323	0.979791	0.631669
					0.933212	0.717704	0.972002	0.59762	0.919577	0.795193	0.962542	0.688599
					0.899575	0.395872	0.937255	0.376155	0.862997	0.465215	0.913019	0.442019
					0.97421	0.56493	0.9935	0.374679	0.968085	0.627591	0.989415	0.476977
					0.973438	0.566797	0.991092	0.431381	0.966798	0.634531	0.988437	0.492486
					0.983655	0.455214	0.994125	0.353955	0.98104	0.492567	0.993834	0.360304
					0.986933	0.407742	0.995564	0.307622	0.984543	0.444881	0.994536	0.338647
					0.964746	0.635527	0.989696	0.461616	0.953581	0.732686	0.982155	0.597133
					0.746947	1.08773	0.8346	1.2364	0.691418	1.26234	0.788019	1.3792
					0.856327	1.06781	0.910442	1.15878	0.83086	1.184	0.896828	1.22824
					0.961149	0.523038	0.98573	0.417642	0.957214	0.550999	0.98611	0.413061
					0.944426	0.888857	0.979282	0.769688	0.936475	0.958822	0.973221	0.826382
					0.924994	1.05223	0.958482	0.991095	0.909465	1.16885	0.952349	1.05311
					0.954861	0.772097	0.981443	0.667538	0.944077	0.864614	0.973423	0.78917
					0.896633	0.746068	0.92244	0.901832	0.878019	0.828327	0.905532	1.00306
					0.889443	0.790256	0.920149	0.937403	0.854591	0.922338	0.893269	1.0862
					0.886073	0.909121	0.919621	1.06509	0.853542	1.06031	0.893671	1.23031
					0.902951	0.679911	0.96571	0.566706	0.883005	0.75834	0.961326	0.587071
					0.85348	0.892793	0.916809	0.878158	0.803878	1.06729	0.884464	1.01971
					0.87123	1.32436	0.938956	1.16801	0.826103	1.57737	0.91411	1.36421
					0.975475	0.618249	0.993027	0.425016	0.967659	0.713011	0.98865	0.532397
					0.971604	0.617236	0.991262	0.473109	0.965221	0.684216	0.986461	0.572485
					0.950834	0.699923	0.985084	0.557476	0.938166	0.790752	0.976663	0.660335
					0.96257	0.669885	0.987654	0.513674	0.953121	0.751134	0.985273	0.567521
					0.908148	1.12942	0.931208	1.09313	0.88091	1.30886	0.915395	1.21508
					0.757766	1.19262	0.880648	1.08521	0.683854	1.42474	0.820078	1.31649
					0.916524	0.73868	0.975787	0.579453	0.885385	0.881364	0.956807	0.719692
					0.930972	0.54105	0.978742	0.416411	0.914127	0.603778	0.968718	0.504932
					0.879268	0.652964	0.910789	0.634762	0.859364	0.716704	0.896624	0.687028
					0.887111	0.759454	0.950721	0.702514	0.851407	0.881743	0.926744	0.838486
					0.841377	0.762647	0.88736	0.756284	0.804933	0.868484	0.854077	0.858183
					0.95322	0.557786	0.984074	0.46259	0.944483	0.609376	0.980234	0.503051
					0.691935	0.962195	0.78342	0.969948	0.633783	1.0781	0.739031	1.06041
					0.914988	0.581448	0.967814	0.483481	0.903106	0.62706	0.964869	0.501145
					0.955228	0.535295	0.983332	0.443053	0.945758	0.590625	0.980515	0.480907
					0.956616	0.547012	0.985833	0.419868	0.945993	0.612512	0.981309	0.485271
					0.884027	0.737968	0.932643	0.710847	0.849207	0.856135	0.901045	0.838955
					0.884383	0.722904	0.927328	0.726656	0.852639	0.831527	0.901487	0.828265
					0.927164	0.760853	0.967274	0.723908	0.897404	0.910161	0.95053	0.870254
					0.887084	0.783146	0.946308	0.747576	0.852036	0.914657	0.926352	0.852338
					0.932486	0.665044	0.97874	0.50698	0.919238	0.730538	0.969138	0.607405
					0.957111	0.53988	0.986583	0.425784	0.946422	0.604853	0.981208	0.493338
					0.836472	0.982237	0.91396	0.922659	0.775439	1.18608	0.881645	1.05824
					0.89724	0.889877	0.930222	1.03998	0.867981	1.03738	0.906973	1.19492
					0.899257	0.926789	0.954125	0.953945	0.852446	1.14686	0.928378	1.13192
					0.779854	1.29876	0.831919	1.3009	0.677375	1.63069	0.751545	1.55472
					0.874934	1.23285	0.942914	1.15278	0.828424	1.49186	0.913358	1.34752
					0.691336	0.923872	0.76064	1.09694	0.627076	1.07412	0.707172	1.24047
					0.897002	0.757158	0.935813	0.815244	0.874104	0.846709	0.919873	0.913333
					0.87582	0.773174	0.932452	0.79587	0.848379	0.869505	0.920162	0.864701
					0.872123	0.794826	0.916869	0.872104	0.843568	0.889926	0.906239	0.925177
					0.828322	1.07679	0.890885	1.18025	0.774083	1.27672	0.859509	1.33859
					0.629925	0.634206	0.728303	0.699762	0.612431	0.6332	0.693072	0.734118
					0.853761	0.803595	0.918969	0.841412	0.822592	0.904387	0.901319	0.916347
					0.856423	0.509166	0.918038	0.512659	0.839339	0.53714	0.912226	0.529133
					0.853901	0.761642	0.905993	0.846384	0.821085	0.863244	0.884076	0.934411
					0.784309	1.29879	0.863258	1.46283	0.694915	1.61242	0.787094	1.77668
					0.868786	1.0175	0.921362	1.11318	0.826508	1.19121	0.892259	1.26349
					0.883891	0.822498	0.928161	0.897674	0.860088	0.912967	0.914398	0.970195
					0.887404	0.691142	0.932252	0.742073	0.866586	0.76177	0.916377	0.819588
					0.74623	0.723331	0.838169	0.772506	0.712183	0.802548	0.808607	0.85168
					0.783781	0.698092	0.867288	0.747878	0.722831	0.823712	0.8205	0.87053
					0.88077	0.699297	0.927668	0.756071	0.860802	0.772176	0.91644	0.80731
					0.83847	0.813008	0.900654	0.874304	0.805143	0.909726	0.884538	0.930732
					0.799986	0.875011	0.86618	0.987357	0.751143	1.0137	0.83576	1.09175
					0.782758	0.817091	0.854369	0.915408	0.716712	0.959461	0.800952	1.06299
					0.715095	0.879508	0.797682	1.00787	0.663077	0.987755	0.770921	1.0826
					0.878026	0.725183	0.925771	0.773437	0.851288	0.812286	0.91264	0.835672
					0.789652	0.692105	0.865848	0.747937	0.721744	0.826186	0.824816	0.857109
					0.831246	0.726447	0.882702	0.823488	0.78681	0.836402	0.850023	0.927777
					0.764066	0.733122	0.835625	0.829134	0.710594	0.838229	0.800302	0.919788
					0.834494	0.759348	0.904099	0.785246	0.788614	0.882354	0.876754	0.887461
					0.776907	0.794536	0.846162	0.89264	0.718999	0.916413	0.79929	1.01764
					0.79882	0.784826	0.866885	0.871391	0.752087	0.903223	0.821946	1.01015
					0.831866	0.838707	0.906368	0.876811	0.787425	0.971109	0.879251	0.97515
					0.763213	1.03347	0.860539	1.09475	0.686097	1.2572	0.799523	1.29392
					0.740958	0.845241	0.82578	0.954127	0.665275	0.991728	0.76305	1.10121
					0.841031	0.936249	0.935628	0.928857	0.786284	1.10856	0.900111	1.09346
					0.662309	0.826234	0.767842	0.9223	0.581058	0.964756	0.693675	1.07409
					0.537112	1.46099	0.628677	1.7591	0.495519	1.65735	0.613165	1.82794
					0.913617	0.812133	0.954558	0.830649	0.898818	0.883427	0.950168	0.87225
					0.635326	1.36754	0.740652	1.61371	0.560387	1.60097	0.678903	1.7676
					0.938565	0.758521	0.97664	0.665588	0.920994	0.864365	0.967026	0.770277
					0.926184	0.737597	0.965071	0.692115	0.912516	0.811112	0.951176	0.805409
					0.973427	0.543167	0.98944	0.447089	0.969595	0.578915	0.986342	0.515718
					0.972994	0.560272	0.988543	0.482269	0.968213	0.608571	0.987178	0.511446
					0.979718	0.487209	0.990975	0.425565	0.976406	0.526279	0.989588	0.457089
					0.917793	0.847573	0.970046	0.756814	0.89392	0.980613	0.958963	0.838198
					0.947543	0.7038	0.979706	0.611699	0.935557	0.781992	0.971437	0.718235
					0.943846	0.745026	0.978117	0.65071	0.929327	0.841217	0.970376	0.745722
					0.940398	0.743559	0.980374	0.563422	0.914808	0.902432	0.963462	0.764755
					0.720063	0.794713	0.823648	0.864074	0.655944	0.917853	0.772486	0.982368
					0.767744	0.889071	0.839755	1.01818	0.718269	1.01144	0.798825	1.13627
					0.776814	0.777505	0.855184	0.862789	0.696045	0.945026	0.791348	1.03365
					0.766867	0.901751	0.845923	0.997322	0.695325	1.0703	0.799765	1.13393
					0.820693	0.78842	0.884994	0.861352	0.78691	0.8776	0.86082	0.946607
					0.817768	0.98294	0.884778	1.06596	0.748955	1.21309	0.843267	1.23273
					0.765754	1.07474	0.872234	1.03193	0.686605	1.29255	0.824287	1.18825
					0.885109	0.992295	0.93405	1.03503	0.860273	1.10216	0.91464	1.15702
					0.821337	0.901681	0.885025	0.920662	0.781956	1.00557	0.864858	0.993227
					0.975688	0.539966	0.981838	0.477617	0.970752	0.590462	0.977685	0.530846
					0.833111	0.809422	0.895149	0.886894	0.7974	0.912923	0.8739	0.968065
					0.919203	0.788402	0.961243	0.739959	0.903284	0.877897	0.952343	0.803287
					0.795186	0.776323	0.868231	0.842643	0.74304	0.896229	0.831491	0.956942
					0.668614	0.902864	0.762629	1.03476	0.555955	1.10037	0.674261	1.21606
					0.734335	0.927192	0.820273	1.03278	0.645648	1.1101	0.746081	1.22339
					0.83936	0.906609	0.901416	0.977888	0.796451	1.03907	0.868945	1.11327
					0.861641	0.664322	0.951604	0.586566	0.823579	0.756211	0.929	0.690878
					0.923315	0.56162	0.970252	0.484379	0.907448	0.621335	0.958355	0.567423
					0.895407	0.625116	0.924676	0.735954	0.87402	0.691486	0.90542	0.825703
					0.688527	0.951757	0.818715	0.921753	0.619125	1.09073	0.750099	1.06109
					0.887191	0.584686	0.935606	0.576476	0.864802	0.647114	0.928004	0.605552
					0.896742	0.636814	0.958574	0.550204	0.872495	0.708418	0.943964	0.639915
					0.860771	0.912279	0.930741	0.89294	0.821057	1.05859	0.920057	0.956943
					0.952262	0.695158	0.979578	0.620978	0.940567	0.777702	0.972515	0.716987
					0.925065	0.82937	0.964343	0.787364	0.889512	1.0161	0.943713	0.979315
					0.91586	0.791361	0.961248	0.758031	0.88712	0.932267	0.948538	0.846893
					0.964773	0.444621	0.968785	0.426339	0.958812	0.477853	0.962108	0.463512
					0.730068	1.15279	0.822553	1.29199	0.646084	1.40807	0.755276	1.50417
					0.844969	1.07382	0.902215	1.19146	0.813148	1.1989	0.878602	1.30535
					0.853806	1.02208	0.912197	1.10846	0.811517	1.18717	0.87709	1.28751
					0.791369	0.805125	0.875491	0.847513	0.723589	0.972474	0.821281	1.0278
					0.976424	0.231968	0.978803	0.174466	0.9701	0.26135	0.973094	0.196565
					0.970506	0.502007	0.973613	0.377566	0.965808	0.541252	0.9694	0.407083
					0.661555	0.680756	0.751209	0.774409	0.587837	0.781817	0.700702	0.853427
					0.975885	0.558318	0.991828	0.428044	0.971511	0.60862	0.988835	0.499998
					0.965156	0.62823	0.988217	0.489714	0.957425	0.694024	0.98424	0.568844
					0.966597	0.599795	0.986989	0.492294	0.954584	0.700706	0.98203	0.578172
					0.943651	0.720363	0.983042	0.575529	0.923038	0.851488	0.97202	0.698977
					0.97584	0.996682	0.99288	0.760675	0.964409	1.21412	0.986861	1.00828
					0.986093	0.671473	0.994339	0.563995	0.980677	0.790138	0.991897	0.676833
					0.978207	0.707109	0.991217	0.593053	0.973347	0.781534	0.987835	0.696586
					0.985831	0.73205	0.994455	0.614147	0.980171	0.865881	0.992325	0.734161

## Sheet: Fig (4)
GDSC					CCLE
drug		cell line			drug		cell line
ave_PCC	ave_RMSE	ave_PCC	ave_RMSE		ave_PCC	ave_RMSE	ave_PCC	ave_RMSE
0.7786	1.0717	0.818	0.9499		0.7118	0.567	0.7141	0.5644
0.78	1.0709	0.8187	0.9475		0.7141	0.5648	0.7184	0.5476
0.7805	1.0707	0.8194	0.9466		0.7157	0.5624	0.7227	0.5359
0.7813	1.0656	0.8197	0.945		0.7166	0.5611	0.725	0.5289
0.7831	1.06	0.8208	0.9408		0.717	0.5585	0.7261	0.5268
0.785	1.0534	0.822	0.9371		0.7163	0.5599	0.7256	0.5288
0.788	1.0415	0.8249	0.9301		0.715	0.5608	0.7235	0.5362
0.7911	1.0313	0.8239	0.9344		0.7148	0.5611	0.7211	0.5474
0.7918	1.0271	0.8234	0.9356		0.7144	0.5616	0.7164	0.567
0.7791	1.0738

## Sheet: Fig (5)
Irinotecan			Topotecan			PD-0325901			AZD6244			PD-0332991			Lapatinib
			3.9955	3.34717		0.6516	0.577578		0.1247	0.352811					0.1101	0.329392
4.389	3.73239		3.8462	3.61578		2.8355	3.26421		2.8096	2.77681		0.6272	0.871194		0.5246	0.50848
			5.2619	4.13761		1.294	1.89399		1.3092	1.05298					0.6577	1.06657
3.3621	3.33394		3.4983	3.63954		0.9413	1.19421		0.5872	0.556238		0	0.321368		1.089	1.3648
4.5677	3.79282		4.4574	4.04779		2.221	1.37089		1.1495	0.886524		0.7454	0.606264		0.1402	0.536847
5.5188	5.15788		5.3689	5.23245		2.5862	3.38606		2.5412	2.51727		2.4569	2.47323		1.5649	1.89646
1.8827	2.39598		3.1708	2.74217		1.9489	1.89664		0.6281	1.16437		0.9353	1.09886		1.5596	1.43012
3.887	3.22258		3.3734	2.95983		1.0241	1.17543		0.3118	0.668979		0	0.201503		1.0403	0.586929
2.898	3.52524		4.0707	3.27685		3.4454	3.67794		2.4031	2.68279		1.4771	1.17389		0.5409	0.871025
3.8186	3.54813		3.8954	3.7037		2.7382	2.32314		1.5453	1.68266		0.08833	0.244646		0.2543	0.254197
			3.6427	3.26674		0.5292	2.1736		0.1191	1.47204					0.7194	0.778071
2.5153	2.94667		2.649	2.66135		0.5436	0.655979		0.2375	0.370138		0	0.176871		0	0.202735
2.8739	2.73218		2.586	2.68116		0.5889	0.647001		0.117	0.0154122		0.8348	0.514384		0.3485	0.478291
3.5949	3.53997		3.1484	3.48739		2.4465	2.62103		1.8154	1.60023		0	0.458546		0.1202	0.544623
			4.6056	3.1744		1.3819	1.7543		1.548	0.803709		0.009649	0.202352		0.8241	0.380508
4.4446	3.96243		4.6525	4.58608		3.6018	3.36807		2.5348	2.39987		0.6759	0.960213		0.6209	0.395355
3.9345	3.34558		3.2038	3.24949		4.8148	4.0952		3.2996	3.14823		0.1961	0.549191		0.1527	0.145307
1.763	2.33665		1.8717	2.06501		3.1106	3.11252		1.8637	2.06801		0.2405	0.449342		0.6707	0.618349
			5.4861	3.78179		0.6163	1.36734		1.3769	0.500706		0.2491	0.497433		0.005817	0.445464
			3.7264	3.03859		1.2671	1.19819		0.6881	0.785141					0.8437	0.894195
5.8889	5.77593		6.526	5.70107		1.7295	2.33851		1.2336	1.94385		0.7632	1.76332		1.1767	1.7338
3.7332	4.15764		4.6146	4.01624		2.9921	2.37441		1.6147	2.57276		0.6168	1.64805		1.233	1.49162
			1.4581	1.92749		0.7369	0.788899		0.6207	0.464319		0.6144	0.362355		0	0.346832
2.2418	2.51759		1.5994	2.31127		2.611	2.79628		2.1312	1.8101		0	0.22518		0.411	0.480181
			3.8426	4.22499		0.04551	0.310743		0.09979	0.0611133		0.9007	0.615488		3.5677	0.769681
4.441	3.83149		4.0091	4.15259		2.1609	1.91252		1.531	1.63957		0.9395	1.34927		1.5453	1.35438
3.9819	3.61125		3.6587	3.91914		2.855	2.83597		2.518	2.13823		0.3853	0.687879		0.3482	0.629747
			3.7961	2.62375		2.3201	1.73578		1.4573	1.44232		0.8172	0.178994		0	0.0647311
			3.1375	2.49293		0.8653	0.710009		0.3552	0.375075		0.2396	0.329483		0.1757	0.21838
4.7396	4.46258		4.1211	4.62107		0	0.783442		0.05747	0.0480262		0.2911	0.370641		0.6501	0.249993
4.8923	4.31224		4.5194	4.63181		0.06714	0		0.113	0.112909		1.1151	0.869437		0.3646	0.695752
2.4196	2.57336		2.1888	2.6781		0.4673	0.690907		0.01832	0.207687		0.1474	0.272185		0.6681	0.77991
			0.1767	1.36641		0.5865	0.363333		0.1287	0.390677		1.0329	0.592549		3.3811	1.13804
3.486	3.6629		4.1961	3.48819		0.1503	1.22623		0.2601	0.17688		0	0.23215		1.0001	0.572303
			2.8842	3.03292		2.8579	2.7279		1.9699	1.9976					1.2981	0.820169
			1.3702	1.86807		2.6013	1.92184		1.6091	1.67383		0.7911	0.505292		1.4312	1.06648
2.384	1.94246		2.2885	1.91208		3.2117	3.2223		1.8523	1.75228		0.07469	0		0	0.172426
			2.6169	2.71973		2.4419	2.02174		1.5726	1.753		0.4059	0.523805		0.5676	0.732225
0.5537	1.46442		1.1215	1.69758		1.8386	1.9837		1.2769	1.33573		0.1423	0.260027		0.7662	0.636569
			1.9431	3.20598		2.2204	2.26593		1.2348	1.87131					1.4973	1.82013
			3.8619	3.17614		2.6201	2.07855		2.3452	1.4434		0	0.462871		1.8794	1.40846
2.943	3.16772		3.1338	3.28115		0.1878	0.815504		0.149	0.189907		0.1654	0.656789		0.4327	0.728708
2.8611	2.89285		2.4477	2.7097		2.3533	2.32167		1.7048	1.60544		0.2048	0.426975		1.9052	1.59986
1.893	2.22575		1.9735	2.01958		2.1985	1.90771		1.6146	1.18323		0.04588	0.193771		0.3518	0.442823
			3.0826	1.85481		1.8058	2.22636		2.3689	1.08676		0.3678	0.401761		2.6066	1.00974
			3.0781	3.76058		3.2483	2.80774		1.5986	2.45358					0.1923	0.791665
3.1566	2.37443		1.0891	1.80442		0.238	0.202889		0.06316	0.170438		0.2178	0.154831		0.146	0.270233
1.591	1.99332		1.2993	2.0443		3.115	2.64282		1.5237	1.85086		0.3713	0.417018		0.6047	0.621974
2.2248	2.19231		1.728	2.0992		0.586	0.747883		0.103	0.359947		0.1407	0.213173		0.02975	0.19736
			2.4283	2.65329		2.5956	2.92538		2.0146	1.82733					2.3087	1.61424
2.996	3.16617		2.8476	3.0251		0.8246	0.968978		0.7278	0.962146		0.08206	0.472743		2.0464	1.57621
			3.3596	3.22117		5.6249	6.15944		5.5723	4.09437					0.4609	1.12881
4.4997	4.38788		4.9059	4.68581		0.6039	1.21266		0.5656	0.508613		1.0214	0.897554		0.07477	0.684333
4.355	4.35529		4.9621	4.66679		1.7988	2.14169		1.5946	1.45887		2.5923	1.64636		1.1025	1.28373
			3.1666	2.83789		5.7584	5.16474		4.1926	3.9664		1.4388	0.743692		0.1412	0.217929
			4.4189	3.20615		5.6956	5.0469		4.57	3.89199		0.9274	1.05118		0.1875	0.611124
2.9318	2.87213		2.5752	2.48579		0.01305	0.269518		0.02962	0		0.846	0.29056		0.5138	0.671458
1.9174	1.99968		1.8377	1.79481		3.1372	2.94067		1.8733	2.04611		0.4865	0.566939		1.1779	1.07241
2.1461	2.57679		2.2206	2.13663		4.7338	4.26687		3.3142	3.20585		0.4765	0.788798		0	0.481256
			3.1862	3.10832		2.757	3.09623		2.4876	2.0409					0.3423	0.754579
			1.1709	1.76155		1.8902	1.89069		1.1293	1.20476					0.549	0.629253
2.991	2.98356		3.0968	3.13728		0.5205	0.739341		0.02408	0.381888		0	0.0944044		0.1227	0.236488
2.342	2.41975		2.0789	2.11085		0.02419	0.739499		0.07562	0.0495956		0.2948	0.280282		0	0.261962
			1.1671	1.5524		0.9822	0.488633		0.1949	0.266078					0	0.072813
3.9651	3.88597		3.9107	3.88747		0.01505	0.567698		0.3316	0.186806		0.01077	0.347493		0.05	0.394524
3.4461	3.32351		3.2015	3.33395		2.9241	3.65456		3.1418	2.22134		0.3863	0.649179		0.2992	0.313018
5.873	5.49845		5.916	5.52986		1.3118	1.72282		1.4402	2.34769		1.6378	1.85662		1.0422	0.775269
			1.4964	1.87599		1.2996	1.10062		1.0097	0.86133		0.9828	0.297036		0.432	0.672046
1.8847	2.16926		1.5358	2.03752		1.3384	1.78868		1.1426	1.00788		0.5503	0.404919		0.2054	0.334471
			3.1123	2.76404		0.4387	0.731024		0.7486	0.297586		0.8691	0.626893		0.2177	0.507428
5.5641	5.85918		5.3652	5.25695		0.8781	0.441354		0.1338	1.01713		1.2261	1.51857		1.1878	1.45169
3.5571	3.12517		2.9817	3.10723		1.3267	1.95234		0.864	1.28107		0.05875	0.314246		0.7691	0.656395
			3.3122	3.85107		4.1181	4.41577		3.5067	2.94773					0.9329	0.919148
			3.1845	2.55558		0.9204	0.334834		0	0.178607		0.7713	0.215643		0.2499	0.357445
			3.6914	2.43149		0.04767	0		0.003172	0		0.227	0		0.4862	0.0953322
3.552	4.32987		3.8903	3.36778		4.3938	3.20015		2.6304	3.05015		1.1729	1.30108		0.6902	0.45526
2.2955	2.44868		1.6699	1.83886		1.3875	1.41132		1.1417	0.477141		0.03832	0.00577123		1.0358	0.611774
2.2524	2.71876		1.9984	2.40366		0.09919	0.362871		0.0802	0.360788		0.6936	0.812816		0.7549	0.538561
1.9361	2.18822		2.5609	2.03286		1.0839	1.539		0.8452	0.914732		0.09228	0.460455		0.5927	0.371203
2.65	2.69693		2.1093	2.78101		0.9157	0.923169		0.3168	0.787353		0	0.268834		0.9129	0.980524
5.2348	4.46516		5.2851	4.9327		4.5392	4.45646		3.654	3.00821		1.5487	1.69143		0.3354	1.69686
0.9262	1.58826		0.741	1.31434		0.557	0.964165		0.2629	0.453189		0.03136	0.313275		0.4058	0.486496
			4.441	3.29558		3.051	2.34873		1.9236	2.09491		0.2855	0.190039		0.05121	0
			6.209	4.56007		0.9489	1.01321		0.5129	0.813324					1.2909	0.972009
3.544	2.62672		1.2153	2.44717		3.7848	4.33998		3.2726	3.1868		0.4814	1.25937		0.6322	0.504398
			3.2542	2.48655		2.2958	2.69294		2.4745	1.45817		0.4639	0.399663		1.9562	1.10739
			1.564	2.7103		1.9272	1.80288		1.0491	1.39729					0.3622	0.666455
1.2757	1.35351		0.7803	1.67928		2.2864	2.47576		1.8458	1.48224		0.0499	0.484019		0.6817	0.688559
3.233	3.34578		2.9272	3.39266		4.4245	3.48461		2.7378	3.05947		0.6448	1.12992		1.2718	1.05948
4.6555	4.51616		4.0509	4.52156		2.1278	2.13485		1.9268	1.83903		1.3601	1.44695		0.4741	0.997462
			4.218	3.37706		0.689	0.498139		0.06311	0.415679					0.2117	0.556368
			1.2313	2.46367		0.3018	0.81832		0.2266	0.3192					0	0.407526
4.2248	3.78612		4.8979	4.22247		2.272	1.84581		0.6831	1.28292		0.3521	0.534634		0.2394	0.334116
			1.9017	1.66476		1.2638	0.590289		0.06857	0.674783		0.2167	0.197224		0.8684	0.738299
4.69	4.47262		4.6049	4.47736		2.0909	1.8665		1.3028	1.1914		0.9603	0.780982		0.756	0.479947
			2.6126	2.83729		0.7663	1.16679		0.6094	0.684885					0.216	0.563809
1.5352	1.75462		1.297	1.71904		0.624	0.726177		0.2219	0.339693		0.1815	0.0917793		0.004152	0.0987885
5.1588	4.55971		5.0562	5.01016		1.2719	1.57821		0.5534	1.01178		1.6975	1.20618		0.2367	0.639994
			2.6745	2.55929		0.01881	0.400328		0.2843	0.231128		0.7428	0.65381		0.05188	0.475063
			3.1222	3.2756		1.1893	0.985642		0.2773	0.732335					0.7284	0.566231
			1.8545	2.04255		0.5391	0.828076		0.4582	0.49167		0.3664	0.585922		0	0.0518217
			2.5762	2.73122		0.56	1.20219		0.6753	0.739995					0.3471	0.412802
			2.5426	2.37464		1.8382	1.98668		1.4084	1.16894		0.1374	0.427841		0.6883	0.479709
2.4213	1.78154		0.8191	1.7317		0.2342	0.904037		0	0.107882		0.312	0.165868		0.3181	0.185826
			4.6446	3.31343		2.1571	2.00037		1.6198	1.26322		0.3205	0.439814		1.4366	1.33392
			1.2184	1.94183		1.6269	1.4222		0.9032	0.900587		1.2174	0.512902		2.0762	1.11633
1.7352	2.26435		2.0685	1.51728		0.7479	1.3921		0.7347	0.579198		0.1876	0.232728		1.9085	1.92786
2.5662	2.32523		1.7052	2.5052		1.7547	1.13414		0.1997	1.10285		0.6659	0.485919		1.8224	2.29685
			2.2173	2.98502		1.5458	1.26		0.7028	1.25538					0.1527	0.401029
1.8327	1.98232		1.5781	1.64792		5.0257	4.27172		3.7803	3.22331		0.3011	0.261475		0.4479	0.177402
2.2185	2.57867		2.4964	2.57148		2.1081	2.2755		1.2257	1.43652		0.0002795	0.413859		0.6068	0.270653
			4.1192	2.42697		0.3694	0		0.1545	0		0.1592	0.00340947		0.07474	0
			1.736	2.24403		0.7286	0.813085		0	0.713567					0.956	2.67543
3.3454	3.47922		3.2013	3.55827		3.6651	2.93914		1.9489	2.4149		0.1507	0.937868		0.3587	0.0106918
2.7435	2.48116		2.7169	2.41213		1.4088	1.53517		0.6149	0.557161		0.2188	0.0649555		1.0195	0.575043
			5.7676	4.86388		4.6897	3.57322		2.7557	2.72264					0.6625	0.78045
3.8757	3.52789		3.7682	4.24523		3.6834	2.36623		1.4415	2.33274		3.2073	1.95914		2.4691	1.70616
2.922	3.51274		3.6883	3.31378		3.6687	3.76098		3.233	2.502		0.6006	0.81874		1.59	1.22285
			2.287	2.53283		1.652	1.56206		1.0471	0.900675		0.4081	0.137948		0.1152	0.344766
1.4273	2.49413		2.025	1.98392		2.6065	2.95992		2.2178	2.5346		1.3735	0.557507		0.6192	1.29464
1.7593	2.19145		2.833	2.25105		1.1822	1.91572		1.3455	1.1163		0	0.290244		0.7347	0.692165
3.248	3.46363		2.7943	2.92239		0.1312	0.341066		0.07603	0.176494		0.07914	0.466805		0.4616	0.290115
3.771	3.14348		3.4251	3.47858		0.05466	0.556877		0.03026	0.0365033		0.1972	0.151355		0	0.22765
3.6618	3.18766		3.0713	3.10805		1.1049	1.14211		0.3154	0.93668		1.186	0.906277		1.1782	1.03319
			2.99	2.42204		0.592	0.554688		0.6032	0.255676		0.07361	0.295063		0.1414	0.324889
1.5377	1.47629		0.7921	1.53969		2.6284	2.32961		1.026	1.62982		0	0.391444		0.1116	0.314762
3.224	2.91222		2.7849	2.91187		3.9209	3.76204		3.0232	2.59196		0.8202	0.761291		0.2365	0.603116
3.4329	3.73865		3.8241	3.88968		2.2657	2.45219		0.9399	1.73965		0.4718	0.665799		0.0632	0.595656
1.955	2.51944		2.186	2.62456		0	0.751047		0.08234	0.00447232		1.3939	0.823295		0.3305	0.665984
			3.7783	3.20765		0.7106	0.871659		0.8535	0.809348		1.5875	0.843995		0.7705	0.928473
2.971	2.61568		2.7067	2.98611		0.7281	0.929013		0.3451	0.457508		0.09302	0.447868		0.2179	0.333607
3.7736	3.53343		3.7109	3.34646		0.8906	1.14622		1.1747	1.07346		0.04018	0.308993		0.3719	0.479058
1.7798	2.88686		2.0497	2.17779		3.8973	3.60399		2.9909	2.56344		0.3245	0.499715		0.3697	0.297519
3.5353	3.36341		3.8274	3.60325		1.327	1.44186		0.4484	0.814066		0.3092	0.6979		1.053	0.832772
3.516	3.52145		2.6696	3.00396		1.1514	1.13439		0.3858	0.705267		0.7598	0.555399		0.7597	0.374801
2.3686	2.91518		2.9519	2.88049		3.3129	3.1422		2.1314	2.34531		0.8548	1.06036		0.5041	0.9705
			3.3008	3.22217		3.016	2.42572		2.0653	2.28595					1.3411	1.24978
			1.1319	1.17702		0.4783	0.585368		0.4344	0.108147		0.4506	0.0435349		0.08038	0.155242
2.3295	2.63976		2.4773	2.73511		2.213	1.92324		1.0543	1.47115		0.2844	0.383848		0.3933	0.563929
			1.2176	2.09326		1.2618	0.709221		0.2979	0.66557		0.4447	0.323687		0.2025	0
2.8785	3.17623		3.1158	2.97045		0.5807	1.39044		0.4306	0.526784		0.277	0.318443		0.03881	0.285162
2.5234	2.6279		2.2942	2.33655		2.3595	2.38443		1.5491	1.64111		0.294	0.45236		0.3009	0.576414
			3.3782	2.91885		0.44	1.02456		0.5233	0.355403					0.4988	0.421202
2.158	2.18861		2.2844	2.56684		1.4601	1.08189		0.3088	1.02059		0.77	0.749444		0.2569	0.485812
			3.0074	2.98726		2.6193	1.95477		1.5266	1.72925		0.6801	0.838063		0.5103	0.745808
0.9451	1.45649		0.9675	1.28336		3.6998	3.70437		2.7227	2.56646		0.5099	0.664713		0.3614	0.609518
2.2389	2.34682		1.7592	2.5259		1.11	1.8548		0.6889	0.72273		0.9004	0.414077		0.1638	0.729538
0.884	1.76914		1.4231	1.74037		2.3665	2.89376		1.3702	2.01448		0.44	0.650494		0.1743	0.896875
			1.1193	1.08648		1.2316	0.959682		0.4916	0.455131		1.2294	0.373545		0.3417	0.447953
1.5988	2.33788		1.5226	1.72841		3.7454	3.11644		2.825	2.72565		0.3558	0.627175		0	0.289446
			1.5029	1.49116		3.25	3.15339		2.5274	2.1399		0.5095	0.34421		0.1568	0.214889
4.112	3.77618		3.7638	3.9153		3.1033	2.81493		2.5552	2.01025		0.2519	0.746931		0.2636	0.309715
3.579	3.25567		3.8791	3.23057		0.2316	0.289577		0.0567	0.0470571		0	0.240211		0.5269	0.732331
			4.0798	3.69566		0.9237	1.32149		1.5451	0.884747		0.3291	0.806385		0.5864	0.567317
			3.3672	3.32207		2.4808	2.26034		1.8734	1.60717		0.03595	0.561209		0.2133	0.135329
1.3475	1.72943		0.7309	1.08495		2.0249	1.9937		1.1711	1.30701		0	0.0853866		0.3532	0.364546
1.547	1.74333		0.1703	1.52768		1.0196	1.2545		0.7726	0.839123		0.1599	0.309992		1.0678	0.98434
2.7864	3.69719		2.9211	2.57279		4.4659	3.78312		2.8194	3.10359		0.01489	0.773554		0.5575	0.560092
3.176	2.98557		2.4461	2.55307		4.683	4.67891		4.148	3.57738		0.343	0.880946		0.8029	0.622841
2.752	2.31467		2.3615	2.10977		2.3323	2.11338		1.4631	1.4077		0.2356	0.558849		0.7029	0.715103
2.3966	2.57427		2.5865	2.74099		0.2633	0.551006		0.1214	0.278411		0.559	0.486483		0.3326	0.470057
2.11	2.19512		1.9046	2.35986		2.2718	2.24904		1.6739	1.47801		0.3721	0.270978		0.1481	0.221747
			4.3506	3.32681		4.3231	2.98334		2.1476	2.88922		1.2859	0.961684		1.1058	1.16944
			4.0129	3.73359		5.1608	4.39646		4.2205	3.59736		0.6579	0.99362		0.7425	0.806397
2.821	2.31376		2.475	2.30497		0.9959	1.17931		0.1423	0.500697		0.2366	0.229561		0.8124	0.430616
3.7394	3.3844		2.9305	3.62249		4.6732	4.20983		3.6362	3.50251		0.9764	0.572539		0.4278	0.600046
2.7698	2.72154		2.5969	2.7028		1.2794	1.17187		0.575	0.625744		0.08489	0.304905		0.08543	0.392669
2.3182	2.8255		3.0213	2.63105		1.8264	1.92802		0.6622	1.10967		0.01444	0.273711		0.8646	1.10244
			2.9373	2.89667		3.5032	4.2471		4.5529	2.93435		2.7932	1.36077		1.3837	2.01409
			5.2822	4.08781		0.7572	0.539744		0.192	0.411222		1.2198	0.925899		0.2626	0.153672
3.156	2.7512		2.6856	2.7712		5.61	4.69066		3.8036	3.49831		0.09373	0.227562		0.2847	0.178728
			3.489	3.77773		1.396	1.83693		1.2402	1.14459					0.9137	1.42265
2.7861	3.14247		3.464	2.88145		0.2834	0.826099		0.4444	0.175232		0.5512	0.302897		0.6966	0.518614
4.5254	4.11785		4.9511	4.55569		1.4177	1.07206		0.2557	0.755249		1.7991	0.786362		0.7325	0.841676
			3.0246	2.39276		0.7796	0.670563		0.8117	0.341001		0.01258	0.179606		0.07309	0.278411
2.7736	2.39236		2.203	2.61143		0.9955	0.829078		0.3716	0.928868		0.04275	0.247345		0.4059	0.526616
3.466	3.52997		4.2614	3.4179		1.2402	1.27784		0.9964	1.11803		0.1503	0.394315		0.9322	0.493348
			4.1015	2.94324		2.5049	2.18754		1.1148	1.92967					1.8201	1.24932
0.5917	0.987846		0.1861	0.644715		0.1574	0.468904					0.03619	0		0	0.25104
			3.2097	3.5251		2.2898	3.12053		1.5053	2.34127					0.9747	1.04567
			2.3488	2.06081		1.0772	1.51959		1.2776	0.655118		0.03892	0.249752		0.5668	0.0888649
			2.2804	2.29571		0.6151	1.00122		0.6264	0.38822		0	0.571003		1.0099	0.646217
			4.3234	3.87418		0.8896	0.863978		0.1476	0.677635					0.1097	0.535674
			3.6682	3.13128		0.2912	0.011805		0.1883	0.0964066		0.6972	0.162836		0.143	0.159328
3.4227	3.45641		3.8976	3.73973		1.7564	2.11945		1.3179	1.3475		0.9204	0.988769		0.1266	1.00899
5.17	4.96364		5.3756	5.3078		0.7167	1.61615		1.273	0.722235		1.778	1.56474		0.9963	1.43407
5.795	5.47222		5.7118	5.69379		3.4643	3.33731		3.1872	2.60778		2.6673	2.28085		1.2129	1.93645
2.933	3.13929		2.5552	2.60367		3.6445	3.09657		2.493	2.58585		0.4534	0.673245		0.6687	0.415909
2.2827	2.96676		2.841	2.74981		2.4758	1.96366		1.2031	1.6401		0.7226	0.490356		0.5346	0.283496
			2.6928	2.34331		1.4693	1.03462		0.7473	0.639394		0.4576	0.398933		0	0.158213
3.6338	3.45983		4.1392	3.20144		0.8127	1.15485		0.7856	0.617126		0.4619	0.693812		0.454	0.305038
2.5262	3.11125		2.7252	2.75355		4.076	3.86258		4.2428	3.01677		1.4777	1.10949		0.4323	0.743593
4.7985	4.69969		4.5603	4.84558		2.1986	2.37341		1.9695	1.85791		1.2846	1.14089		0.1136	0.919024
			2.7719	3.09624		2.7281	2.72311		1.938	1.80746					0.8691	1.20583
4.4124	5.85763		4.5702	4.24258		3.6923	3.76054		3.1959	2.81203		1.2449	1.2489		0.9807	1.18579
			1.9144	1.5689		1.0631	0.825418		0.3826	0.36313		0.5574	0.322824		1.1427	0.808513
5.752	5.21113		5.4387	5.39027		0.4468	0.620415		0.4438	0.615416		0.6872	0.823		0.233	0.525098
			3.7898	3.21661		0.9878	0.85569		0.4287	0.596178					0.1516	0.238842
2.8217	2.91359		2.984	3.13629		3.2569	2.57847		1.3541	2.37519		0.8043	0.81385		0.5561	0.613482
4.2888	4.27491		4.8473	4.73328		3.0813	3.78299		2.674	2.47145		1.9908	1.64263		1.1746	1.41941
1.9354	2.11837		1.4401	1.57561		1.1681	1.19988		0.406	0.796633		0.7329	0.532901		0.6419	0.908943
2.1382	2.35328		2.1438	2.15479		2.3614	2.357		1.2196	1.51398		0.1997	0.367872		0.4407	0.29418
3.531	3.77774		3.6748	3.44637		2.3543	2.19646		2.0524	1.91064		0.9088	1.25871		1.158	0.730757
2.3962	2.31348		2.4108	2.33234		1.5562	1.52785		0.703	0.836178		0.7256	0.803425		0.4486	0.768849
1.6298	2.29983		2.3736	2.7605		1.0423	1.1243		0.5113	0.665685		0	0.607922		0.7808	0.676999
3.367	3.42138		2.9832	3.62979		1.1908	1.61374		1.1922	1.12602		1.8915	1.44632		1.0317	1.40818
			3.8314	3.44793		1.3436	1.82989		1.3018	0.859317		2.4095	1.11533		0.7467	0.992261
4.3181	4.53837		4.5726	4.25698		1.5045	1.48541		0.708	1.4441		2.0179	1.8481		0.9961	1.24125
4.8773	5.58413		5.0621	4.73957		0.3285	1.36775		0.7945	0.590115		1.8031	1.66533		1.361	0.842106
2.4491	2.55326		2.0429	2.43274		0.5834	1.20202		0.9356	0.524795		0.5809	0.433489		0.216	0.406661
2.9539	3.41476		3.3792	3.68329		1.7332	1.75046		1.1826	1.22079		1.0592	0.789788		0	0.187735
			2.5993	2.62626		1.9951	1.76823		1.1768	1.23873					0.2334	0.242173
2.6355	2.99858		3.0377	2.60025		1.4195	1.56502		1.062	1.082		1.0933	0.761014		0.484	0.628027
4.3871	4.19847		5.1368	4.448		5.0744	5.00655		5.0531	3.77127		1.6632	1.29072		0.06963	0.833954
1.234	2.85815		1.099	1.75393		3.2738	3.03289		2.2262	2.20795		0.03334	0.690931		0.2996	0.349945
1.5558	2.22536		2.197	2.42039		1.7013	1.6066		0.1945	0.974451		0.341	0.472263		0.09769	0.48708
3.293	3.58734		2.3036	3.16891		1.7523	1.68612		1.0904	1.09446		0.5408	0.48614		0.212	0.4036
5.1446	4.53438		4.8915	4.91791		3.7935	3.49369		2.9897	2.70699		2.1291	1.39222		1.0477	0.992918
2.7764	3.18969		3.1619	3.80677		4.5708	3.6873		3.3419	2.62736		0.7817	0.671364		0.5306	0.813286
2.4941	2.75683		3.0771	2.90338		2.5424	2.98751		2.0402	1.62696		0.9905	1.20098		1.5001	1.25319
			3.4304	4.13745		1.6464	1.55032		1.0501	1.38061					0.2819	0.597419
			2.3975	2.57085		1.9335	1.18224		0.1921	1.27004					2.2679	1.46474
			1.5052	2.42999		0.5862	0.971035		0.08227	0.450434					0.5937	0.768485
			3.9397	3.72569		0.3991	1.42009		0.3191	0.477408					1.7008	1.46816
2.893	3.57463		2.9748	2.79111		3.742	3.64411		3.1061	2.62175		0.09123	0.425141		0.521	0.524582
1.483	1.77553		0.9707	1.51736		1.0033	1.11002		0.4508	0.819479		0.2584	0.421604		1.1965	0.747523
			2.1403	2.72709		1.4853	1.89741		1.2877	1.10805					1.3231	1.17247
			4.2576	3.43962		0.04356	0.954879		0.2195	0.229668					0.311	0.427578
1.2647	1.81136		1.2417	1.88609		1.9066	1.84636		0.6335	1.23865		0	0.230103		1.037	1.08732
			3.081	3.82032		2.7093	3.17592		1.3876	2.39411					1.3543	1.60334
4.471	3.99129		3.5181	3.91922		1.5302	1.44895		1.3015	1.24594		0.1368	0.621322		1.7718	0.895223
4.978	5.21764		4.9954	4.69979		1.4584	1.65186		0.7485	1.27399		2.7606	1.8272		1.3522	1.50229
3.2757	3.27266		3.0798	2.87839		0.01169	0.917192		0.4134	0.211117		1.2728	1.07198		0.6883	0.787895
			1.0455	1.71988		1.719	1.12827		0.9039	0.970675		0.2417	0.0823525		0.2258	0.439214
2.636	2.28118		2.2263	2.28576		0.16	0.720399		0.5019	0.336418		0.1057	0.417313		0.1241	0.404344
2.494	3.8934		3.3191	3.10261		0.7033	1.65332		0.2497	0.645567		0.05377	0.88208		0.369	1.04218
			1.7406	2.27872		1.6776	1.64753		1.1769	1.05386		0.6559	0.666931		0.3739	0.516666
3.98	3.31984		2.8967	3.41178		0.005301	0.19883		0.4429	0.006932		0	0.426912		0.1664	0.728463
			4.1702	3.09474		2.7549	2.93711		2.4416	1.76571		0.02421	0.505478		0.0391	0.211966
2.5387	3.17925		2.64	2.19446		1.7369	2.02811		1.3771	1.58147		2.2415	1.96334		1.8908	2.0261
			1.307	1.65441		1.5646	1.75297		1.76	0.895652		0	0.153747		0.4413	0.327501
			3.1476	3.20125		4.9922	4.94918		4.2582	3.71259					0.04328	0.643819
2.7359	3.42866		4.0027	3.18424		4.8546	3.76766		2.6515	3.61291		1.3037	1.61694		2.1057	1.55109
4.895	4.11128		4.6107	4.66609		2.6236	2.74316		2.0438	1.74383		1.362	0.916656		0.9483	0.892155
			3.9514	2.98732		1.5501	1.71623		1.1293	0.994866		0.6779	0.53587		1.8359	1.06
2.1141	2.46992		1.5046	2.07159		6.4385	6.08078		4.9654	4.49743		0.4133	0.520164		0.5408	0.15755
			4.4146	3.06097		0.1658	0					0.7225	0.155831		0.0505	0
2.8648	2.46366		2.5156	3.19369		2.0873	1.58988		0.7299	1.35361		0.06381	0.347506		0.6464	0.283577
1.7724	1.41429		0.9251	0.587688		0.3616	0.160759		0.5816	0		0.1991	0		0.4242	0
			3.6195	2.47223		0.751	0.608783		0.6353	0.245792		0.1157	0.175075		0.1138	0
			1.9513	1.67875		0.8343	1.12684		0.7065	0.358899		0.4732	0.307547		2.3603	1.11397
			1.0161	1.86741		0.3595	0.846699		0.3868	0		0.9099	0.0282154		0.4949	0.74411
3.189	3.74846		3.6949	3.69718		4.4123	3.86494		3.0278	3.09687		1.7566	1.19683		0.5271	0.898683
			2.5255	2.00333		0.8916	1.29052		0.8398	0.407623		0.4081	0.236326		0.2457	0.0376056
3.9137	3.67383		3.126	3.33887		0.9213	0.678161		0	0.720825		0.2768	0.424418		1.582	0.553458
3.8767	3.72652		3.7305	3.62866		1.5386	1.16394		0.9323	1.13262		0.903	1.10342		1.4168	1.35172
4.3888	4.14268		4.2652	3.93381		2.2155	1.94728		1.2882	1.46905		1.2437	1.20229		0.5553	1.21131
2.651	3.83162		2.9957	3.89052		3.3323	2.58759		1.6161	1.85096		0.1798	0.497198		0.4225	0.810296
3.5391	3.47865		2.6133	2.92734		5.1399	4.50442		3.391	3.56695		0.2735	0.611431		0.6978	0.378812
			3.7506	2.37035		0.1012	1.08146		0.4372	0.659925		0.2707	0.1112		0	0.0902333
0.9154	1.33823		0.4341	1.05205		0.9748	0.684045		0.3584	0.385126		1.0396	0.722832		0	0.298306
2.817	2.37642		2.3197	2.22756		1.4506	1.58933		0.5816	0.952401		0.4306	0.524639		0.8911	0.630748
			4.5965	3.37346		0.6229	0.892736		0.314	0.554737					0.4447	0.617637
			2.5258	3.20044		1.4756	1.38689		0.9563	0.9629					1.5418	1.06134
2.8245	3.46466		3.5973	3.78191		0.6005	0.428466		0.2346	0.427249		0.6379	0.598856		0.1513	0
5.3433	4.23217		6.0318	5.60565		5.2407	4.06046		3.026	3.76157		2.1537	1.49947		1.9384	1.30424
3.462	3.68134		3.8799	3.51707		3.7488	3.55268		2.824	2.47348		0.3324	0.67289		0.429	0.491873
4.7234	4.63496		4.5568	4.17673		0.249	1.12666		0.2098	0.332136		1.0717	0.936368		0.8071	0.973865
			3.4198	2.72393		0	0.429476		0.3342	0		1.0644	0.560163		0.2492	0.157612
4.161	4.7787		4.3579	3.65992		2.7494	2.80907		1.5757	1.83826		0.307	0.988386		0.2113	0.612384
3.4797	3.14612		3.1009	3.0063		0.777	0.924863		0.5792	0.511229		0.6204	0.950314		0.8744	0.616907
1.4986	2.48316		2.3142	1.55617		0.899	0.715711		0.00429	0.469061		0.302	0.462546		0.6075	0.478697
			0.8864	1.67689		0.01472	0.44855		0.2843	0.219084		0.1563	0
3.8717	3.2154		3.1229	3.72131		2.9593	2.5462		2.179	2.3988		2.1591	1.43846		0.8492	1.08995
5.5993	5.24365		5.7389	5.21095		1.74	1.94545		1.4634	1.79078		2.7305	1.78077		1.4487	1.43489
4.9124	5.67579		5.6936	4.9626		3.6304	3.23565		2.892	2.58002		2.0811	2.50041		2.3191	2.61972
			2.2823	2.88071		0.5833	0.743727		0.1858	0.600405					0.3634	0.245803
2.5822	2.82499		2.5565	2.76253		0.6039	0.795224		0.1261	0.634795		0.1568	0.51318		0.392	0.479662
			3.1705	2.74014		2.492	1.73314		1.2301	1.49015		0.7796	0.57192		0.3716	0.113463
4.628	4.61942		5.3324	4.61891		0.6409	0.989816		0.08808	0.398711		0.01538	0.367018		0.5777	0.749895
3.195	3.16856		2.8124	2.5126		0	0.383867		0.4517	0.11524		0	0.289118		0.2613	0.442512
			4.8723	3.64915		0.8311	0.689738		0.1612	0.697318					0.3304	0.556269
4.533	4.32881		4.1958	3.7875		0.351	1.31586		1.0545	0.461412		0.5989	0.402807		0.2531	0.802566
			3.8423	3.55711		2.7295	3.7139		3.1961	2.08517					0.2706	0.758665
3.5342	3.65467		3.7848	3.83363		1.4276	1.69896		1.3757	1.1913		0.8939	0.75361		0.4067	0.570073
3.7968	3.54459		2.9384	3.42211		0.1421	0.51833		0.4363	0.403337		0.343	0.559985		0.6303	1.10666
			0.9215	1.88073		3.2706	2.85513		2.526	1.97604		1.143	0.846212		1.4545	0.981395
1.6349	1.83498		1.0589	1.82625		0.3876	1.07249		0.486	0.327287		0.001922	0.246889		0.2469	0.333082
			0.08307	0.796099		0.1998	1.12198		0.5965	0.0535723		0.4013	0.111691		0.3184	0.659341
			3.7898	2.27948		1.5472	1.41893		1.2459	0.980788		1.0166	0.549631		0.918	0.866332
			1.2867	1.99234		2.844	2.97805		2.263	2.01457		1.0384	0.734561		1.6056	1.30968
			2.8858	2.64925		1.7867	1.60036		1.2459	0.935953		0.7369	0.373732		0.3271	0.0320755
			1.9441	2.4574		0.8604	1.64898		1.076	0.621022		0.9064	0.753615		1.8562	0.494125
			1.4616	1.88825		0.0898	0.923681		0.3713	0.0923489		0.1289	0.252489		1.0601	1.11439
			2.3495	2.25958		0.4047	0.694222		0.5348	0.184998		0.3582	0.316269		0.6165	0.354377
3.2599	2.33172		2.0451	2.78503		3.8767	3.72792		3.1254	2.42106		0.1308	0.646961		2.1425	1.65033
3.1318	2.94817		3.0734	3.14004		2.3507	2.03316		1.2609	1.54742		1.2313	0.840471		1.678	0.971476
4.3177	4.37659		4.8522	4.04546		0.3607	0.47527		0.333	0.282879		0.1648	0.297365		0.5385	0.321789
			3.4943	3.37447		0.92	1.30472		0.6057	0.735116					0.3413	0.912844
			1.7974	2.31673		2.7425	1.72417		0.7937	1.11019		0.4562	0.519197		0.3039	0.30192
			1.5681	1.03747		1.1635	0.877144		1.1445	0.410888		0.7979	0		0.6214	0
1.8317	1.92984		1.5602	1.65099		1.8229	0.904336		0.08598	0.567739		0.09282	0.296839		1.0958	0.888671
3.1297	3.16622		3.279	3.19083		3.546	2.99263		2.2654	2.33955		0.5238	0.31722		0.1502	0.266533
			1.7644	1.43522		1.4783	1.35274		1.3191	0.852815		0.319	0.0689915		0.2708	0.398586
1.7151	2.24999		1.6636	2.2646		1.2184	1.29395		0.4696	0.866405		0	0.0566639		0.3094	0.531409
2.9776	2.77744		2.1728	2.40224		2.6131	2.67201		1.9691	1.95986		0.09706	0.477032		0.3635	0.368954
			2.1324	1.9439		1.0669	0.889614		0.3972	0.566369		0.6846	0.481556		0.3546	0.405326
2.582	3.33873		4.0152	3.10132		2.026	2.39395		1.0569	1.19741		0.1732	0.523779		1.2422	1.52071
			3.4086	2.49336		1.2644	1.40568		0.9725	0.462428		0.7472	0.313517		0.4151	0.73109
			1.0246	1.53368		0.8872	0.666604		0.5237	0.918865		0.1523	0.473346		0.8009	0.151278
			4.0293	2.71661		4.1166	3.27742		3.0122	2.49124		0.6578	0.391929		0.3981	0.209092
3.8559	3.87416		3.8351	3.70474		0.9559	1.15304		0.6744	0.865622		0.7345	0.735969		0.6736	0.557426
3.6813	3.62953		4.4313	4.10884		4.4466	4.15983		3.0327	3.12353		1.274	1.24823		1.0545	0.919812
3.5838	4.7745		4.5073	3.84787		0.684	1.33863		0.3377	0.736258		1.1408	1.02068		3.1451	1.80678
0.9265	0.527487		0.0547	0.235661		0.2755	0		0.3521	0		0.04726	0		0.03765	0
3.723	2.81491		2.8877	2.91675		1.5899	1.57946		0.4632	0.886267		0.2845	0.552668		0.3527	0.497707
			2.248	1.83535		1.589	0.798982		0.3049	0.879488		0.2601	0		0	0.0766479
4.954	4.83212		5.3799	4.82337		3.2309	3.7015		2.8138	2.59005		2.3797	1.77734		1.7222	1.61289
			3.0649	2.90402		2.1937	1.65003		1.0566	1.2523		0.2654	0.641949		0.4302	0.0544525
3.533	2.41452		1.3742	2.3863		2.4795	2.00797		1.2551	1.4411		0.7247	0.566179		1.0206	0.417095
3.7125	3.1855		3.3382	3.53222		1.184	1.1757		0.8245	0.888625		0.8849	0.571387		0.2728	0.540519
			1.549	1.36936		1.8972	1.90067		1.3218	1.1328		0.7641	0.303627		1.1902	0.695074
2.5264	2.25771		1.8001	2.3526		3.5462	3.05326		2.4814	2.22606		0	0.173847		1.3463	1.12998
2.941	2.13469		1.6078	2.29475		1.436	1.00628		0.5055	0.884408		0.02764	0.410404		3.3578	2.46589
			2.0796	2.15031		3.6668	3.08841		2.4557	2.2582		0.5514	0.652243		1.4357	0.847915
3.347	2.82225		2.5101	2.88934		1.6923	1.84181		1.6292	1.2802		0.5023	0.366273		0.4346	0.638524
			3.151	2.9003		1.3956	1.28184		0.6252	0.923086					0.1102	0.349963
3.216	2.79518		2.1326	2.91572		0.1691	0.152444		0.1026	0.322158		0.7981	0.42773
2.9178	2.62758		1.9146	2.77163		0.8364	0.759731		0.3785	0.533047		0.1026	0.356615		0.7621	0.528185
			1.1787	1.55616		0.8152	0.620317		0.3915	0.526129		0.5271	0.133609		0.2396	0.519223
			1.8313	1.66301		0.5376	0.831572		0.5544	0.240979		0.1045	0		0.1778	0.155242
2.6998	1.95593		0.9602	2.06758		0.2089	0.260016		0.1862	0.329698		0.08016	0.384583		0.3394	0.19453
1.357	1.21596		0.2574	1.28148		2.9449	2.43722		1.7299	1.8326		0.315	0.211368		0.5375	0.734085
			2.1884	2.08146		4.5513	4.14728		3.9755	3.04279		0.797	0.399237		0.5944	0.754871
3.313	3.89187		1.8683	2.90079		0.1101	0.487895		0.1913	0.614074		0.304	0.647555		0.4256	0.518789
			3.5494	4.50964		2.0757	2.3678		1.7723	1.00261		0.7402	1.18865		4.381	1.25364
4.4747	4.38674		4.8071	4.57561		3.9475	3.92041		3.0029	3.05804		0.8892	2.19174		1.6375	1.91278
3.6816	2.66925		2.0783	3.34299		1.3723	1.57279		1.5972	0.990051		0.268	0.667285		1.0323	0.711546
4.6195	3.91631		4.3889	4.36443		2.1154	2.21012		1.6916	1.75821		0.1617	0.693561		1.5373	1.23413
			3.955	3.09464		4.7079	4.11406		3.634	3.0573		1.2862	1.16783		2.9416	1.7519
			3.2347	2.57791		0.5158	0.469264		0.09393	0.134689		0.3161	0.0782611		0.3899	0
3.2714	3.34512		3.3351	3.60651		0.6579	1.47159		0.668	0.486655		0.331	0.349409		0.4119	0.588893
3.284	3.3586		3.3175	3.37098		0.4013	0.932029		0.4868	0.281387		0.2306	0.337729		0.4652	0.520236
4.2545	4.38428		4.8885	3.89217		7.2797	6.48884		5.9343	4.95726		1.6237	1.02876		0.1763	0.352726
4.6729	4.5342		5.118	4.66581		3.3518	3.68669		3.0387	2.7956		1.8102	1.6402		0.4723	1.14574
			1.7151	2.42825		0.2756	1.0566		0.7839	0.511401					0.07892	0.39716
3.2961	3.33243		3.6049	3.22258		5.29	5.21201		4.2032	3.55716		0.6016	0.618521		0.3383	0.336362
4.2414	3.87974		3.252	3.25953		1.8762	1.79746		0.9345	1.35016		0.9013	0.920233		1.3948	1.08283
2.6162	2.9795		2.833	2.93172		1.0343	1.11786		0.528	1.03286		0.501	0.551467		0.8549	0.865194
2.7183	2.15935		3.336	2.03882		4.1038	2.60487		2.8866	1.87366		0.3628	0		0.1084	0
4.3124	4.54588		3.6358	2.83046		1.3958	1.16815		0.4856	1.16025		0	0.726064		0.03488	0.974708
2.854	3.47152		2.9714	2.56186		4.0762	4.31225		3.4602	3.0652		0.072	0.0190747		0.3964	0.295446
1.83	2.36722		2.9929	2.54698		0.8609	0.915077		0	0.203402		0.1033	0.0211892		0.4367	0.782675
4.2914	3.94374		4.034	4.10968		1.0265	1.10801		0.3024	0.686927		0	0.377578		1.0963	0.841675
2.3485	2.63618		2.4824	2.56411		0.3681	1.33018		0.623	0.328319		0.2611	0.355365		0.6579	0.57446
1.8955	1.85887		1.9364	1.72432		0.9977	1.20239		0.7329	0.589061		0.0811	0.154604		0.3303	0.259787
2.6997	3.28659		3.5208	2.72701		0.5565	1.11955		0.3445	0.605612		0.1509	0.537345		0.8776	0.882929
5.5533	4.94837		5.2524	5.03312		2.4864	2.35587		1.7805	1.92736		1.6728	1.41506		0.7179	0.554467
3.9479	3.63186		3.9765	3.83364		4.5666	4.05244		3.4009	3.13952		0.4643	1.06792		0.3472	0.300264
			3.0622	2.45414		0.2984	0.205062		0.1024	0.0490387		0.5391	0.0748107		0.005816	0
2.7868	2.57277		2.4189	2.27586		4.8153	4.06539		3.4381	3.25173		0.8133	0.699463		1.0355	1.00234
3.4648	3.93836		3.1664	3.21963		2.1915	1.92001		1.2338	1.50339		0.03994	0.29178		0.7534	0.362764
1.7691	1.89173		1.7677	2.15184		2.8214	2.38381		1.4602	1.54337		0.2123	0.365342		0.6503	0.646426
3.5233	3.27534		3.3451	3.31217		3.0873	2.79879		2.0182	2.20094		0.1536	0.453613		0.6474	0.589862
			2.263	2.35621		2.216	2.07517		1.4749	1.44501					0.2098	0.51438
			3.389	3.66223		1.4392	2.05178		1.2008	1.62009					1.6271	2.44459
1.9126	1.97278		1.5711	2.03643		0	0.751548		0.2844	0		0.01016	0.0567966		0.3291	0.594998
			4.1862	3.60126		0.8899	0.546446		0.2601	0.357858		0.6917	0.310526		0.35	0.575612
3.4797	3.16651		2.5477	2.95321		2.5158	2.1471		1.5048	1.59766		0.07151	0		0.7236	0.689837
2.877	1.89217		0.9304	1.91166		4.299	4.07152		3.606	2.9254		0.4232	0.522267		0.43	0.499591
2.166	2.51525		2.2588	2.1545		2.4655	1.66576		1.0042	1.46259		0.4778	0.318731		0.5183	0.557712
3.4861	3.232		2.792	3.25937		2.6134	2.08705		1.7413	1.70719		0.2368	0.399888		0.3236	0.47591
2.47	2.16832		1.2708	2.34809		1.2975	1.41639		0.8398	0.967333		0.8374	0.724937		1.2112	0.478985
			2.709	2.83877		3.0172	2.93711		2.4693	2.10762					0.05786	0.232845
			1.2569	2.66599		3.7813	4.20222		3.5502	2.81656					0.4053	0.613176
			3.4747	2.30717		0.5314	0.0330635		0.2204	0.331636		0.2033	0.284952		0.3515	0
			2.7238	2.98517		2.6177	2.79691		2.5031	1.99049		0.002948	0.605429		0.195	0.392884
			4.3275	3.24384		0	0.211089		0.04644	0.105		0.7898	0.674527		0.4909	0
			3.4388	2.59028		1.5846	1.55608		1.7254	0.923258		0.01805	0.192407		0.717	0.333311
2.9952	3.29991		2.7835	3.13072		1.1637	1.43801		1.0537	0.957982		0.1348	0.486989		0.306	0.343844
			1.2569	2.13161		0.6165	1.24065					0.0986	0.194287		0.03182	0.0810131
3.213	3.52848		3.5301	3.47934		3.2954	2.9432		2.2005	2.33276		0.6835	0.753841		0.302	0.562839
2.134	2.49597		1.9966	2.55716		3.5574	3.76977		2.7961	2.65967		0.5663	0.961471		1.3016	1.10782
			3.4621	3.6578		1.5961	1.8158		1.1178	1.23567					0.212	0.596093
5.2731	4.72916		5.2886	5.16826		0.4658	0.906381		0.6701	0.678378		2.1229	1.78319		1.2147	1.0491
3.78	4.15597		4.3472	4.22441		3.0522	2.64347		1.6626	1.90496		0.5327	1.10945		0.7505	0.678483
3.1885	3.49914		2.83	3.24636		2.4741	2.15497		1.6026	1.77527		1.7181	1.45788		1.889	2.07661
1.1385	1.62994		1.22	1.63384		4.4939	3.76011		2.5274	2.94029		1.0254	0.817128		0.1602	0.733318
3.748	3.2389		3.5564	3.7901		0.104	0.895602		0.2236	0.272804		0.1887	0.598874		0.5612	0.624537
3.3657	3.43178		3.162	3.74212		0.9161	0.856755		0.5487	0.477845		0.02076	0.490448		0.2793	0
2.5283	2.66974		2.157	2.47408		2.4202	2.8722		1.7235	1.88784		0.6056	0.615271		1.7113	1.1943
			2.3581	3.00666		2.6857	2.64466		1.6772	2.01271					1.1401	1.78151
3.7926	3.68146		4.3635	3.63662		1.0433	1.04531		0.2737	0.554777		0.4761	0.336134		0.3474	0.243157
2.844	2.74969		3.0484	2.67979		0.6552	1.12365		0.466	0.413201		0.1626	0.48412		0.4123	0.235545
1.4957	1.92918		1.5113	1.96762		0.2473	0.415483		0.04748	0.384915		0	0.258918		0.2517	0.0757379
1.472	1.95145		0.7999	1.32136		0.6498	0.86156		0.2575	0.413282		0	0.210075		0.2586	0.260821
5.487	5.62978		5.3778	4.97619		7.3807	7.08458		6.4934	5.84032		2.9168	2.68775		1.3094	2.06294
4.866	4.22518		4.5036	4.59026		3.3683	2.16474		1.7358	2.44928		1.6616	0.920988		0.5922	0.864771
			3.5555	2.96083		0.1828	0.526957		0.5556	0.183657		0.114	0.37251		0.3895	0.264676
			3.5615	3.12749		1.746	1.49808		0.833	1.23463		0.6593	0.534577		0.3625	0.715196
4.3951	3.36366		4.2169	3.2591		0.04932	0.456738		0	0.158569		0	0.739638		2.9047	0.676096
			2.2109	1.59915		3.5121	2.80016		2.6927	2.34972		0.16	0.610956		1.0674	0.940184
5.3432	4.77383		5.0616	4.74913		0	1.14327		0.7745	0.935271		0.5761	0.943008		0.3363	0.447186
1.9584	2.31686		1.9181	2.05029		1.683	1.77245		1.2855	1.3631		0.3311	0.583347		0.1027	0.431876
			3.7843	3.89214		2.158	2.46848		1.6815	1.71979					0.9194	1.23342
2.89	2.9447		3.1782	2.93458		2.4447	1.80528		1.4771	1.15778		0.8757	0.835117		0.7137	0.499005
2.7765	2.89149		1.1798	2.66182		3.0417	2.68896		1.7595	1.92455		0.442	0.715976		0.9673	0.450733
2.8192	2.46428		1.972	2.08781		2.8012	2.29608		2.0305	1.84231		0.1802	0.42367		0.3248	0.488617
1.665	1.45783		1.2816	1.73633		4.6005	3.82342		3.251	2.83977		0.01621	0.148815		0.027	0
1.848	2.26989		1.2612	1.71433		0.6448	1.20486		0.8945	0.988845		0.002502	0.521676		0.5777	0.801295
3.1361	2.94433		2.5007	2.83852		4.2166	3.87987		2.9562	3.02924		0.3079	0.555079		0.03464	0.185983
			3.7728	3.76138		2.3037	1.98058		0.8823	1.88668					2.0259	2.2563
1.9241	2.36673		2.4981	2.45778		2.1132	2.33201		1.3523	1.54944		0.5401	0.548476		1.2505	1.01184
			3.1954	3.35617		3.5526	3.4468		3.1582	2.40481		0.8092	0.491158		0.08355	0.272309
3.6462	3.54697		4.1463	4.00132		2.5482	1.75732		1.5398	1.32136		2.048	1.06643		0.1607	0.613277
			3.8043	3.12507		0.2465	0.675987		0.7211	0.53785		0.8865	0.803644		0.1598	0.524558
			1.3133	2.43017		1.9218	2.29725		1.8228	1.4697					0.3646	0.74498
			2.8988	2.6199		1.1063	1.07668		0.5364	0.654045		1.0097	0.785257		0.5023	0.733186
2.4994	2.44718		2.0795	2.6751		0.519	0.97794		0.334	0.32819		0.06216	0.310847		0.8272	0.464415
2.173	2.81995		2.5829	2.48278		1.1151	1.99483		1.1646	0.861324		0.1502	0.42348		0.5455	0.602655
			3.6574	2.73993		3.7711	2.61059		1.9704	2.38133		1.044	0.600552		0.4886	0.533126
			3.5655	2.85684		1.0717	0.528419		0.4836	0.721043		0.7249	0.856168		1.2279	0.656054
			1.3273	1.58474		1.3371	1.60168		1.7	0.915621		0.4209	0.23712		0.1451	0.496792
			1.0026	2.59311		0.8845	1.08132		0.4998	0.796201					0.8222	0.931398
			3.618	3.60248		2.4054	1.82788		1.4041	1.76334					0.2801	0.184258
			0.8919	1.36393		0.3718	0.888227		0.3714	0.236947		0.5886	0.236079		0.2067	0
1.6665	1.79982		1.3044	1.07885		0.7212	0.830845		0.2108	0.556364		0	0.0978998		0.1797	0.601154
			2.5168	2.79697		0.9657	1.56735		0.9279	0.870233					0.8682	0.788322
			2.2119	1.93726		1.8779	1.69156		1.3236	1.06537		0.4366	0.177318		0.2618	0.462349
			2.0749	2.83155		1.1333	1.48997		0.9389	1.0036					0.6781	1.27538
			3.0704	2.42512		0.7627	0.893709		0.616	0.424108		0	0.0444124		0.09048	0.096185
3.1957	4.61318		4.0743	3.38662		1.8426	1.80408		0.4243	1.40216		1.3344	1.66992		0.7992	1.00385
4.977	5.65857		5.315	5.55839		0.6981	1.98402		1.7324	1.39413		2.4962	2.59913		1.2882	1.64812
4.2453	4.27942		4.0341	3.7836		0.8526	0.825048		0.5246	1.01796		1.8035	2.01593		1.4096	0.696821
5.546	5.13978		5.4439	5.16999		1.5111	2.14063		1.5696	1.72451		2.4264	1.55183		0.9553	1.28418
3.4227	3.3452		3.5594	3.10979		3.014	2.76186		2.0782	1.74892		0.3509	0.280504		0.1841	0.513802
5.54	4.2299		4.3541	4.44902		1.5185	1.72189		1.0256	1.19265		0.7352	0.91695		0	0.171321
			4.3655	2.78775		0.4635	0.252969		0.02767	0.125587		0.4662	0.247857		0.2321	0
			0.777	1.50186		0.03729	0.576302					0.1536	0.12401		0.7047	0.139419
3.324	2.94199		3.209	2.9449		2.2362	1.99879		1.669	1.6026		0.2713	0.514269		0.1266	0.37907
2.646	2.85793		2.2859	2.68613		1.3756	1.48646		0.9301	0.986741		0.4901	0.540195		0.3409	0.252986
			3.6728	3.03031		3.5422	3.15225		2.4436	2.68173		0.4307	0.548724		0.9209	0.631931
			4.6127	3.23269		1.3967	0.973896		0.9396	0.603333					0.3101	0.30928
			4.2077	2.99545		2.9671	2.3476		1.5884	1.68961		0.3129	0.651416		0.8197	0.432427
2.8655	3.93175		4.7006	3.13752		4.8714	4.39299		2.9688	3.08989		1.0767	1.19779		1.8469	1.17493
4.33	3.59747		4.0017	4.33567		5.322	5.19407		4.7855	3.65728		1.7552	1.27865		2.7696	1.96251
2.3517	2.49379		2.9514	2.29149		3.2477	2.90539		2.2851	2.09351		0.1182	0.416164		0.2645	0.517191
3.4352	3.53732		3.4254	3.54795		1.3252	1.17053		0.3181	1.0341		0.2898	0.538369		0.219	0.71662
3.6838	3.52578		3.5414	3.2431		4.7172	4.193		3.5274	3.18052		0.7942	0.798268		0	0.604437
2.3722	2.38313		1.975	2.47078		2.6984	2.58247		1.8812	1.79391		0.2847	0.592221		0.6584	0.629062
			1.0695	1.69338		1.1128	0.891106		0.3037	0.414979		0.4161	0.0529892		0.4217	0.160452
4.5191	3.45493		3.6724	3.89946		2.6029	1.96513		1.535	1.45211		0.5323	0.745422		0.416	0.683149
1.4788	1.58559		0.8203	1.58458		2.1718	1.96076		1.1293	1.23268		0.2516	0.285535		0.54	0.373898
			1.9885	1.48842		0.004786	0.794074		0.6917	0.0259265		0.5315	0.206329		0.5727	0.301375
2.2281	1.65377		1.1731	2.10005		2.1085	2.06458		1.568	1.72096		0.8757	0.764813		0.2998	0.83048
0.843	1.69884		1.2564	1.2213		0.8449	1.40504		0.8136	0.919234		0.4777	0.54841		0.3194	0.562356
3.5768	3.67485		3.7927	3.64213		0	0.244453		0.01673	0		0	0.585181		0	0.100869
2.4115	2.61284		2.2101	2.35732		0.1675	0.611105		0	0.0244906		0.168	0.198614		0	0.143037
			2.8467	2.91091		1.0105	1.64104		1.114	0.778837					0.7076	1.02558
			4.7553	4.52038		1.4826	1.53518		0.3205	1.49718					2.2305	1.76832
			3.6344	3.73467		2.8683	3.18325		2.7173	2.19249					1.4963	1.45619
			3.692	2.8463		0.753	1.10682		0.6396	0.50367					0.486	0.358966
4.4324	3.87563		4.4021	4.04383		2.7097	3.2891		2.5837	2.48514		1.6558	1.22462		3.4461	2.27497
3.826	4.5699		4.0447	3.89517		0.9762	1.35866		0.8854	0.978595		0.0816	0.508047		1.265	0.982306
2.7288	2.73443		2.0667	2.85974		0.3764	0.720361		0.6637	0.454515		0.7225	0.781381		0.6323	0.58699
			4.0031	1.9384		0.283	0.165922		0.05558	0		0.3478	0.0362375		0.02839	0
3.8142	3.57788		3.9431	3.64416		0.8026	0.58063		0.09705	0.448607		0.7611	0.588516		0.4868	0.558645
2.6233	2.55638		2.732	2.83877		1.3425	1.90381		1.2785	0.93661		0.1943	0.445539		0.5477	1.05244
3.5752	3.56831		3.3499	3.78039		4.2844	3.63724		3.1457	2.98126		1.3716	0.946825		0.4612	0.571878
3.7963	3.38948		3.4346	3.46252		1.6836	1.46529		0.6276	1.08531		0.4732	0.489795		0.5639	0.486477
3.19	2.89386		2.8569	2.84443		0.3997	0.672617		0.1341	0.304205		0.3849	0.288214		0.04566	0.302207
2.6425	3.27391		2.6347	2.99754		1.683	1.85469		1.2003	1.32967		0.3956	0.977717		0.7341	1.036
1.4987	1.98753		1.6427	1.85691		1.3091	1.55099		0.4738	0.773777		0.6737	0.574795		0.5471	0.488064
3.6217	3.61329		3.5634	3.83182		1.5143	1.25871		1.1403	1.39305		1.0682	0.813641		0.3857	0.429925
			2.1144	2.50063		4.2295	3.62184		2.9813	3.00051					0.01452	0.175005
			3.8193	3.70895		4.916	5.07151		3.9363	3.77084					0.565	1.03813
1.7327	1.99382		1.3378	1.91568		1.0812	1.38552		0.9361	0.830622		0.3588	0.323778		1.3183	0.688876
2.6212	2.61164		2.4369	2.85689		0.9588	1.0382		0.5331	0.770753		0.3181	0.292263		0	0.243494
			2.2419	2.39778		0.9976	1.10704		0.6682	0.805227		1.4569	0.774123		0.3525	0.556093
2.9569	1.96415		0.233	1.70219					0.03365	0		0.09552	0.266989		1.3765	0.954968
1.383	1.98252		2.0667	1.47642		1.8358	2.09488		1.3659	1.32962		0.6809	0.649827		0.532	0.835565
			0.8829	1.57124		2.0602	1.81855		1.5979	1.52571					0.1087	0.0232008
2.4335	2.66654		3.0344	2.56593		3.8317	3.93872		2.9523	2.74061		1.0667	0.957819		0.394	0.749402
			3.3541	2.98515		4.8727	4.81262		3.4457	3.17162					0.1532	0.53466
4.4759	3.51956		3.6274	3.87284		3.0477	2.58278		2.07	2.15375		1.4922	1.00201		0.6875	0.438991
3.6776	3.58516		2.8429	2.87347		6.2069	5.39388		4.1904	4.32745		0.5886	0.989712		0.1094	0.396028
2.4694	3.76269		2.8592	3.3663		6.3027	6.1201		4.8064	4.6122		3.2376	1.80133		2.28	1.81631
1.8817	2.3322		1.3881	2.18628		0.8524	1.15516		0.8278	0.79202		0.672	0.322098		0	0.287122
			3.5125	2.99438		1.5942	1.34594		0.7315	1.30733					0.4156	1.23151
1.6931	1.76535		0.02054	1.69194		0	1.48026		0.04301	0		0.06974	0.119114		3.0902	0.703204
			3.3078	2.59165		1.3214	0.715581		0.494	0.843421		0.5614	0.38076		1.1151	0.492566

## Sheet: Fig (6)
1	0	0	0	0	0	0	0	0	0	0	0	0	0	0	0	0	0	0	0	0	0	0	1	0	1	0	0	0	0	0	0	0	0	0	0	0	0	0	0	0	0	1	0	0	0	0	0	0	0
0	0	0	0	0	0	0	0	0	0	0	0	0	0	0	0	0	0	0	0	0	0	0	0	0	1	0	0	0	0	0	0	0	0	0	0	0	0	0	0	0	0	0	0	0	0	0	0	0	0
1	0	0	0	0	0	0	0	0	0	0	0	0	0	0	0	0	0	0	0	0	0	0	1	0	1	0	0	0	0	0	0	0	0	0	0	0	0	0	0	0	0	1	0	0	0	0	0	0	0
1	0	0	0	0	0	0	0	0	0	0	0	0	0	0	0	0	0	0	0	0	0	0	1	0	1	0	0	0	0	0	0	0	0	0	0	0	0	0	0	0	0	1	0	0	0	0	0	0	0
1	0	0	0	0	0	0	0	0	0	0	0	0	0	0	0	0	0	0	0	0	0	0	1	0	1	0	0	0	0	0	0	0	0	0	0	0	0	0	0	0	0	1	0	0	0	0	0	0	0
1	0	0	0	0	0	0	0	0	0	0	0	0	0	0	0	0	0	0	0	0	0	0	1	0	1	0	0	0	0	0	0	0	0	0	0	0	0	0	0	0	0	1	0	0	0	0	0	0	0
1	0	0	0	0	0	0	0	0	0	0	0	0	0	0	0	0	0	0	0	0	0	0	1	0	1	0	0	0	0	0	0	0	0	0	0	0	0	0	0	0	0	1	0	0	0	0	0	0	0
1	0	0	0	0	0	0	0	0	0	0	0	0	0	0	0	0	0	0	0	0	0	0	1	0	1	0	0	0	0	0	0	0	0	0	0	0	0	0	0	0	0	1	0	0	0	0	0	0	0
0	0	0	0	0	0	0	0	0	0	0	0	0	0	0	0	0	0	0	0	0	0	0	0	0	1	0	0	0	0	0	0	0	0	0	0	0	0	0	0	0	0	0	0	0	0	0	0	0	0
1	0	0	0	0	0	0	0	0	0	0	0	0	0	0	0	0	0	0	0	0	0	0	1	0	1	0	0	0	0	0	0	0	0	0	0	0	0	0	0	0	0	1	0	0	0	0	0	0	0
1	0	0	0	0	0	0	0	0	0	0	0	0	0	0	0	0	0	0	0	0	0	0	1	0	1	0	0	0	0	0	0	0	0	0	0	0	0	0	0	0	0	1	0	0	0	0	0	0	0
1	0	0	0	0	0	0	0	0	0	0	0	0	0	0	0	0	0	0	0	0	0	0	1	0	1	0	0	0	0	0	0	0	0	0	0	0	0	0	0	0	0	1	0	0	0	0	0	0	0
1	0	0	0	0	0	0	0	0	0	0	0	0	0	0	0	0	0	0	0	0	0	0	1	0	1	0	0	0	0	0	0	0	0	0	0	0	0	0	0	0	0	1	0	0	0	0	0	0	0
0	0	0	0	0	0	0	0	0	0	0	0	0	0	0	0	0	0	0	0	0	0	0	0	0	1	0	0	0	0	0	0	0	0	0	0	0	0	0	0	0	0	0	0	0	0	0	0	0	0
0	0	0	0	0	0	0	0	0	0	0	0	0	0	0	0	0	0	0	0	0	0	0	0	0	1	0	0	0	0	0	0	0	0	0	0	0	0	0	0	0	0	0	0	0	0	0	0	0	0
1	0	0	0	0	0	0	0	0	0	0	0	0	0	0	0	0	0	0	0	0	0	0	1	0	1	0	0	0	0	0	0	0	0	0	0	0	0	0	0	0	0	1	0	0	0	0	0	0	0
1	0	0	0	0	0	0	0	0	0	0	0	0	0	0	0	0	0	0	0	0	0	0	1	0	1	0	0	0	0	0	0	0	0	0	0	0	0	0	0	0	0	1	0	0	0	0	0	0	0
1	0	0	0	0	0	0	0	0	0	0	0	0	0	0	0	0	0	0	0	0	0	0	1	0	1	0	0	0	0	0	0	0	0	0	0	0	0	0	0	0	0	1	0	0	0	0	0	0	0
1	0	0	0	0	0	0	0	0	0	0	0	0	0	0	0	0	0	0	0	0	0	0	1	0	1	0	0	0	0	0	0	0	0	0	0	0	0	0	0	0	0	1	0	0	0	0	0	0	0
1	0	0	0	0	0	0	0	0	0	0	0	0	0	0	0	0	0	0	0	0	0	0	1	0	1	0	0	0	0	0	0	0	0	0	0	0	0	0	0	0	0	1	0	0	0	0	0	0	0
1	0	0	0	0	0	0	0	0	0	0	0	0	0	0	0	0	0	0	0	0	0	0	1	0	1	0	0	0	0	0	0	0	0	0	0	0	0	0	0	0	0	1	0	0	0	0	0	0	0
1	0	0	0	0	0	0	0	0	0	0	0	0	0	0	0	0	0	0	0	0	0	0	1	0	1	0	0	0	0	0	0	0	0	0	0	0	0	0	0	0	0	1	0	0	0	0	0	0	0
1	0	0	0	0	0	0	0	0	0	0	0	0	0	0	0	0	0	0	0	0	0	0	1	0	1	0	0	0	0	0	0	0	0	0	0	0	0	0	0	0	0	1	0	0	0	0	0	0	0
1	0	0	0	0	0	0	0	0	0	0	0	0	0	0	0	0	0	0	0	0	0	0	1	0	1	0	0	0	0	0	0	0	0	0	0	0	0	0	0	0	0	1	0	0	0	0	0	0	0
0	0	0	0	0	0	0	0	0	0	0	0	0	0	0	0	0	0	0	0	0	0	0	0	0	1	0	0	0	0	0	0	0	0	0	0	0	0	0	0	0	0	0	0	0	0	0	0	0	0
1	0	0	0	0	0	0	0	0	0	0	0	0	0	0	0	0	0	0	0	0	0	0	1	0	1	0	0	0	0	0	0	0	0	0	0	0	0	0	0	0	0	1	0	0	0	0	0	0	0
1	0	0	0	0	0	0	0	0	0	0	0	0	0	0	0	0	0	0	0	0	0	0	1	0	1	0	0	0	0	0	0	0	0	0	0	0	0	0	0	0	0	1	0	0	0	0	0	0	0
1	0	0	0	0	0	0	0	0	0	0	0	0	0	0	0	0	0	0	0	0	0	0	1	0	1	0	0	0	0	0	0	0	0	0	0	0	0	0	0	0	0	1	0	0	0	0	0	0	0
1	0	0	0	0	0	0	0	0	0	0	0	0	0	0	0	0	0	0	0	0	0	0	1	0	1	0	0	0	0	0	0	0	0	0	0	0	0	0	0	0	0	1	0	0	0	0	0	0	0
1	0	0	0	0	0	0	0	0	0	0	0	0	0	0	0	0	0	0	0	0	0	0	1	0	1	0	0	0	0	0	0	0	0	0	0	0	0	0	0	0	0	1	0	0	0	0	0	0	0
0	0	0	0	0	0	0	0	0	0	0	0	0	0	0	0	0	0	0	0	0	0	0	0	0	1	0	0	0	0	0	0	0	0	0	0	0	0	0	0	0	0	0	0	0	0	0	0	0	0
0	0	0	0	0	0	0	0	0	0	0	0	0	0	0	0	0	0	0	0	0	0	0	0	0	1	0	0	0	0	0	0	0	0	0	0	0	0	0	0	0	0	0	0	0	0	0	0	0	0
1	0	0	0	0	0	0	0	0	0	0	0	0	0	0	0	0	0	0	0	0	0	0	1	0	1	0	0	0	0	0	0	0	0	0	0	0	0	0	0	0	0	1	0	0	0	0	0	0	0
1	0	0	0	0	0	0	0	0	0	0	0	0	0	0	0	0	0	0	0	0	0	0	1	0	1	0	0	0	0	0	0	0	0	0	0	0	0	0	0	0	0	1	0	0	0	0	0	0	0
1	0	0	0	0	0	0	0	0	0	0	0	0	0	0	0	0	0	0	0	0	0	0	1	0	1	0	0	0	0	0	0	0	0	0	0	0	0	0	0	0	0	1	0	0	0	0	0	0	0
1	0	0	0	0	0	0	0	0	0	0	0	0	0	0	0	0	0	0	0	0	0	0	1	0	1	0	0	0	0	0	0	0	0	0	0	0	0	0	0	0	0	1	0	0	0	0	0	0	0
1	0	0	0	0	0	0	0	0	0	0	0	0	0	0	0	0	0	0	0	0	0	0	1	0	1	0	0	0	0	0	0	0	0	0	0	0	0	0	0	0	0	1	0	0	0	0	0	0	0
1	0	0	0	0	0	0	0	0	0	0	0	0	0	0	0	0	0	0	0	0	0	0	1	0	1	0	0	0	0	0	0	0	0	0	0	0	0	0	0	0	0	1	0	0	0	0	0	0	0
1	0	0	0	0	0	0	0	0	0	0	0	0	0	0	0	0	0	0	0	0	0	0	1	0	1	0	0	0	0	0	0	0	0	0	0	0	0	0	0	0	0	1	0	0	0	0	0	0	0
0	0	0	0	0	0	0	0	0	0	0	0	0	0	0	0	0	0	0	0	0	0	0	0	0	1	0	0	0	0	0	0	0	0	0	0	0	0	0	0	0	0	0	0	0	0	0	0	0	0
1	0	0	0	0	0	0	0	0	0	0	0	0	0	0	0	0	0	0	0	0	0	0	1	0	1	0	0	0	0	0	0	0	0	0	0	0	0	0	0	0	0	1	0	0	0	0	0	0	0
1	0	0	0	0	0	0	0	0	0	0	0	0	0	0	0	0	0	0	0	0	0	0	1	0	1	0	0	0	0	0	0	0	0	0	0	0	0	0	0	0	0	1	0	0	0	0	0	0	0
1	0	0	0	0	0	0	0	0	0	0	0	0	0	0	0	0	0	0	0	0	0	0	1	0	1	0	0	0	0	0	0	0	0	0	0	0	0	0	0	0	0	1	0	0	0	0	0	0	0
1	0	0	0	0	0	0	0	0	0	0	0	0	0	0	0	0	0	0	0	0	0	0	1	0	1	0	0	0	0	0	0	0	0	0	0	0	0	0	0	0	0	1	0	0	0	0	0	0	0
1	0	0	0	0	0	0	0	0	0	0	0	0	0	0	0	0	0	0	0	0	0	0	1	0	1	0	0	0	0	0	0	0	0	0	0	0	0	0	0	0	0	1	0	0	0	0	0	0	0
0	0	0	0	0	0	0	0	0	0	0	0	0	0	0	0	0	0	0	0	0	0	0	0	0	1	0	0	0	0	0	0	0	0	0	0	0	0	0	0	0	0	0	0	0	0	0	0	0	0
1	0	0	0	0	0	0	0	0	0	0	0	0	0	0	0	0	0	0	0	0	0	0	1	0	1	0	0	0	0	0	0	0	0	0	0	0	0	0	0	0	0	1	0	0	0	0	0	0	0
1	0	0	0	0	0	0	0	0	0	0	0	0	0	0	0	0	0	0	0	0	0	0	1	0	1	0	0	0	0	0	0	0	0	0	0	0	0	0	0	0	0	1	0	0	0	0	0	0	0
1	0	0	0	0	0	0	0	0	0	0	0	0	0	0	0	0	0	0	0	0	0	0	1	0	1	0	0	0	0	0	0	0	0	0	0	0	0	0	0	0	0	1	0	0	0	0	0	0	0
1	0	0	0	0	0	0	0	0	0	0	0	0	0	0	0	0	0	0	0	0	0	0	1	0	1	0	0	0	0	0	0	0	0	0	0	0	0	0	0	0	0	1	0	0	0	0	0	0	0
1	0	0	0	0	0	0	0	0	0	0	0	0	0	0	0	0	0	0	0	0	0	0	1	0	1	0	0	0	0	0	0	0	0	0	0	0	0	0	0	0	0	1	0	0	0	0	0	0	0
1	0	0	0	0	0	0	0	0	0	0	0	0	0	0	0	0	0	0	0	0	0	0	1	0	1	0	0	0	0	0	0	0	0	0	0	0	0	0	0	0	0	1	0	0	0	0	0	0	0
1	0	0	0	0	0	0	0	0	0	0	0	0	0	0	0	0	0	0	0	0	0	0	1	0	1	0	0	0	0	0	0	0	0	0	0	0	0	0	0	0	0	1	0	0	0	0	0	0	0
1	0	0	0	0	0	0	0	0	0	0	0	0	0	0	0	0	0	0	0	0	0	0	1	0	1	0	0	0	0	0	0	0	0	0	0	0	0	0	0	0	0	1	0	0	0	0	0	0	0
0	0	0	0	0	0	0	0	0	0	0	0	0	0	0	0	0	0	0	0	0	0	0	0	0	1	0	0	0	0	0	0	0	0	0	0	0	0	0	0	0	0	0	0	0	0	0	0	0	0
1	0	0	0	0	0	0	0	0	0	0	0	0	0	0	0	0	0	0	0	0	0	0	1	0	1	0	0	0	0	0	0	0	0	0	0	0	0	0	0	0	0	1	0	0	0	0	0	0	0
1	0	0	0	0	0	0	0	0	0	0	0	0	0	0	0	0	0	0	0	0	0	0	1	0	1	0	0	0	0	0	0	0	0	0	0	0	0	0	0	0	0	1	0	0	0	0	0	0	0
1	0	0	0	0	0	0	0	0	0	0	0	0	0	0	0	0	0	0	0	0	0	0	1	0	1	0	0	0	0	0	0	0	0	0	0	0	0	0	0	0	0	1	0	0	0	0	0	0	0
1	0	0	0	0	0	0	0	0	0	0	0	0	0	0	0	0	0	0	0	0	0	0	1	0	1	0	0	0	0	0	0	0	0	0	0	0	0	0	0	0	0	1	0	0	0	0	0	0	0
1	0	0	0	0	0	0	0	0	0	0	0	0	0	0	0	0	0	0	0	0	0	0	1	0	1	0	0	0	0	0	0	0	0	0	0	0	0	0	0	0	0	1	0	0	0	0	0	0	0
1	0	0	0	0	0	0	0	0	0	0	0	0	0	0	0	0	0	0	0	0	0	0	1	0	1	0	0	0	0	0	0	0	0	0	0	0	0	0	0	0	0	1	0	0	0	0	0	0	0
1	0	0	0	0	0	0	0	0	0	0	0	0	0	0	0	0	0	0	0	0	0	0	1	0	1	0	0	0	0	0	0	0	0	0	0	0	0	0	0	0	0	1	0	0	0	0	0	0	0
0	0	0	0	0	0	0	0	0	0	0	0	0	0	0	0	0	0	0	0	0	0	0	0	0	1	0	0	0	0	0	0	0	0	0	0	0	0	0	0	0	0	0	0	0	0	0	0	0	0
0	0	0	0	0	0	0	0	0	0	0	0	0	0	0	0	0	0	0	0	0	0	0	0	0	1	0	0	0	0	0	0	0	0	0	0	0	0	0	0	0	0	0	0	0	0	0	0	0	0
1	0	0	0	0	0	0	0	0	0	0	0	0	0	0	0	0	0	0	0	0	0	0	1	0	1	0	0	0	0	0	0	0	0	0	0	0	0	0	0	0	0	1	0	0	0	0	0	0	0
0	0	0	0	0	0	0	0	0	0	0	0	0	0	0	0	0	0	0	0	0	0	0	0	0	1	0	0	0	0	0	0	0	0	0	0	0	0	0	0	0	0	0	0	0	0	0	0	0	0
1	0	0	0	0	0	0	0	0	0	0	0	0	0	0	0	0	0	0	0	0	0	0	1	0	1	0	0	0	0	0	0	0	0	0	0	0	0	0	0	0	0	1	0	0	0	0	0	0	0
1	0	0	0	0	0	0	0	0	0	0	0	0	0	0	0	0	0	0	0	0	0	0	1	0	1	0	0	0	0	0	0	0	0	0	0	0	0	0	0	0	0	1	0	0	0	0	0	0	0
1	0	0	0	0	0	0	0	0	0	0	0	0	0	0	0	0	0	0	0	0	0	0	1	0	1	0	0	0	0	0	0	0	0	0	0	0	0	0	0	0	0	1	0	0	0	0	0	0	0
1	0	0	0	0	0	0	0	0	0	0	0	0	0	0	0	0	0	0	0	0	0	0	1	0	1	0	0	0	0	0	0	0	0	0	0	0	0	0	0	0	0	1	0	0	0	0	0	0	0
1	0	0	0	0	0	0	0	0	0	0	0	0	0	0	0	0	0	0	0	0	0	0	1	0	1	0	0	0	0	0	0	0	0	0	0	0	0	0	0	0	0	1	0	0	0	0	0	0	0
1	0	0	0	0	0	0	0	0	0	0	0	0	0	0	0	0	0	0	0	0	0	0	1	0	1	0	0	0	0	0	0	0	0	0	0	0	0	0	0	0	0	1	0	0	0	0	0	0	0
1	0	0	0	0	0	0	0	0	0	0	0	0	0	0	0	0	0	0	0	0	0	0	1	0	1	0	0	0	0	0	0	0	0	0	0	0	0	0	0	0	0	1	0	0	0	0	0	0	0
1	0	0	0	0	0	0	0	0	0	0	0	0	0	0	0	0	0	0	0	0	0	0	1	0	1	0	0	0	0	0	0	0	0	0	0	0	0	0	0	0	0	1	0	0	0	0	0	0	0
1	0	0	0	0	0	0	0	0	0	0	0	0	0	0	0	0	0	0	0	0	0	0	1	0	1	0	0	0	0	0	0	0	0	0	0	0	0	0	0	0	0	1	0	0	0	0	0	0	0
1	0	0	0	0	0	0	0	0	0	0	0	0	0	0	0	0	0	0	0	0	0	0	1	0	1	0	0	0	0	0	0	0	0	0	0	0	0	0	0	0	0	1	0	0	0	0	0	0	0
1	0	0	0	0	0	0	0	0	0	0	0	0	0	0	0	0	0	0	0	0	0	0	1	0	1	0	0	0	0	0	0	0	0	0	0	0	0	0	0	0	0	1	0	0	0	0	0	0	0
1	0	0	0	0	0	0	0	0	0	0	0	0	0	0	0	0	0	0	0	0	0	0	1	0	1	0	0	0	0	0	0	0	0	0	0	0	0	0	0	0	0	1	0	0	0	0	0	0	0
1	0	0	0	0	0	0	0	0	0	0	0	0	0	0	0	0	0	0	0	0	0	0	1	0	1	0	0	0	0	0	0	0	0	0	0	0	0	0	0	0	0	1	0	0	0	0	0	0	0
1	0	0	0	0	0	0	0	0	0	0	0	0	0	0	0	0	0	0	0	0	0	0	1	0	1	0	0	0	0	0	0	0	0	0	0	0	0	0	0	0	0	1	0	0	0	0	0	0	0
1	0	0	0	0	0	0	0	0	0	0	0	0	0	0	0	0	0	0	0	0	0	0	1	0	1	0	0	0	0	0	0	0	0	0	0	0	0	0	0	0	0	1	0	0	0	0	0	0	0
1	0	0	0	0	0	0	0	0	0	0	0	0	0	0	0	0	0	0	0	0	0	0	1	0	1	0	0	0	0	0	0	0	0	0	0	0	0	0	0	0	0	1	0	0	0	0	0	0	0
1	0	0	0	0	0	0	0	0	0	0	0	0	0	0	0	0	0	0	0	0	0	0	1	0	1	0	0	0	0	0	0	0	0	0	0	0	0	0	0	0	0	1	0	0	0	0	0	0	0
1	0	0	0	0	0	0	0	0	0	0	0	0	0	0	0	0	0	0	0	0	0	0	1	0	1	0	0	0	0	0	0	0	0	0	0	0	0	0	0	0	0	1	0	0	0	0	0	0	0
1	0	0	0	0	0	0	0	0	0	0	0	0	0	0	0	0	0	0	0	0	0	0	1	0	1	0	0	0	0	0	0	0	0	0	0	0	0	0	0	0	0	1	0	0	0	0	0	0	0
1	0	0	0	0	0	0	0	0	0	0	0	0	0	0	0	0	0	0	0	0	0	0	1	0	1	0	0	0	0	0	0	0	0	0	0	0	0	0	0	0	0	1	0	0	0	0	0	0	0
1	0	0	0	0	0	0	0	0	0	0	0	0	0	0	0	0	0	0	0	0	0	0	1	0	1	0	0	0	0	0	0	0	0	0	0	0	0	0	0	0	0	1	0	0	0	0	0	0	0
0	0	0	0	0	0	0	0	0	0	0	0	0	0	0	0	0	0	0	0	0	0	0	0	0	1	0	0	0	0	0	0	0	0	0	0	0	0	0	0	0	0	0	0	0	0	0	0	0	0
1	0	0	0	0	0	0	0	0	0	0	0	0	0	0	0	0	0	0	0	0	0	0	1	0	1	0	0	0	0	0	0	0	0	0	0	0	0	0	0	0	0	1	0	0	0	0	0	0	0
1	0	0	0	0	0	0	0	0	0	0	0	0	0	0	0	0	0	0	0	0	0	0	1	0	1	0	0	0	0	0	0	0	0	0	0	0	0	0	0	0	0	1	0	0	0	0	0	0	0
1	0	0	0	0	0	0	0	0	0	0	0	0	0	0	0	0	0	0	0	0	0	0	1	0	1	0	0	0	0	0	0	0	0	0	0	0	0	0	0	0	0	1	0	0	0	0	0	0	0
1	0	0	0	0	0	0	0	0	0	0	0	0	0	0	0	0	0	0	0	0	0	0	1	0	1	0	0	0	0	0	0	0	0	0	0	0	0	0	0	0	0	1	0	0	0	0	0	0	0
1	0	0	0	0	0	0	0	0	0	0	0	0	0	0	0	0	0	0	0	0	0	0	1	0	1	0	0	0	0	0	0	0	0	0	0	0	0	0	0	0	0	1	0	0	0	0	0	0	0
1	0	0	0	0	0	0	0	0	0	0	0	0	0	0	0	0	0	0	0	0	0	0	1	0	1	0	0	0	0	0	0	0	0	0	0	0	0	0	0	0	0	1	0	0	0	0	0	0	0
0	0	0	0	0	0	0	0	0	0	0	0	0	0	0	0	0	0	0	0	0	0	0	0	0	1	0	0	0	0	0	0	0	0	0	0	0	0	0	0	0	0	0	0	0	0	0	0	0	0
1	0	0	0	0	0	0	0	0	0	0	0	0	0	0	0	0	0	0	0	0	0	0	1	0	1	0	0	0	0	0	0	0	0	0	0	0	0	0	0	0	0	1	0	0	0	0	0	0	0
1	0	0	0	0	0	0	0	0	0	0	0	0	0	0	0	0	0	0	0	0	0	0	1	0	1	0	0	0	0	0	0	0	0	0	0	0	0	0	0	0	0	1	0	0	0	0	0	0	0
0	0	0	0	0	0	0	0	0	0	0	0	0	0	0	0	0	0	0	0	0	0	0	0	0	1	0	0	0	0	0	0	0	0	0	0	0	0	0	0	0	0	0	0	0	0	0	0	0	0
1	0	0	0	0	0	0	0	0	0	0	0	0	0	0	0	0	0	0	0	0	0	0	1	0	1	0	0	0	0	0	0	0	0	0	0	0	0	0	0	0	0	1	0	0	0	0	0	0	0
0	0	0	0	0	0	0	0	0	0	0	0	0	0	0	0	0	0	0	0	0	0	0	0	0	1	0	0	0	0	0	0	0	0	0	0	0	0	0	0	0	0	0	0	0	0	0	0	0	0
1	0	0	0	0	0	0	0	0	0	0	0	0	0	0	0	0	0	0	0	0	0	0	1	0	1	0	0	0	0	0	0	0	0	0	0	0	0	0	0	0	0	1	0	0	0	0	0	0	0
1	0	0	0	0	0	0	0	0	0	0	0	0	0	0	0	0	0	0	0	0	0	0	1	0	1	0	0	0	0	0	0	0	0	0	0	0	0	0	0	0	0	1	0	0	0	0	0	0	0
1	0	0	0	0	0	0	0	0	0	0	0	0	0	0	0	0	0	0	0	0	0	0	1	0	1	0	0	0	0	0	0	0	0	0	0	0	0	0	0	0	0	1	0	0	0	0	0	0	0
1	0	0	0	0	0	0	0	0	0	0	0	0	0	0	0	0	0	0	0	0	0	0	1	0	1	0	0	0	0	0	0	0	0	0	0	0	0	0	0	0	0	1	0	0	0	0	0	0	0
1	0	0	0	0	0	0	0	0	0	0	0	0	0	0	0	0	0	0	0	0	0	0	1	0	1	0	0	0	0	0	0	0	0	0	0	0	0	0	0	0	0	1	0	0	0	0	0	0	0
0	0	0	0	0	0	0	0	0	0	0	0	0	0	0	0	0	0	0	0	0	0	0	0	0	1	0	0	0	0	0	0	0	0	0	0	0	0	0	0	0	0	0	0	0	0	0	0	0	0
1	0	0	0	0	0	0	0	0	0	0	0	0	0	0	0	0	0	0	0	0	0	0	1	0	1	0	0	0	0	0	0	0	0	0	0	0	0	0	0	0	0	1	0	0	0	0	0	0	0
1	0	0	0	0	0	0	0	0	0	0	0	0	0	0	0	0	0	0	0	0	0	0	1	0	1	0	0	0	0	0	0	0	0	0	0	0	0	0	0	0	0	1	0	0	0	0	0	0	0
0	0	0	0	0	0	0	0	0	0	0	0	0	0	0	0	0	0	0	0	0	0	0	0	0	1	0	0	0	0	0	0	0	0	0	0	0	0	0	0	0	0	0	0	0	0	0	0	0	0
1	0	0	0	0	0	0	0	0	0	0	0	0	0	0	0	0	0	0	0	0	0	0	1	0	1	0	0	0	0	0	0	0	0	0	0	0	0	0	0	0	0	1	0	0	0	0	0	0	0
1	0	0	0	0	0	0	0	0	0	0	0	0	0	0	0	0	0	0	0	0	0	0	1	0	1	0	0	0	0	0	0	0	0	0	0	0	0	0	0	0	0	1	0	0	0	0	0	0	0
1	0	0	0	0	0	0	0	0	0	0	0	0	0	0	0	0	0	0	0	0	0	0	1	0	1	0	0	0	0	0	0	0	0	0	0	0	0	0	0	0	0	1	0	0	0	0	0	0	0
1	0	0	0	0	0	0	0	0	0	0	0	0	0	0	0	0	0	0	0	0	0	0	1	0	1	0	0	0	0	0	0	0	0	0	0	0	0	0	0	0	0	1	0	0	0	0	0	0	0
1	0	0	0	0	0	0	0	0	0	0	0	0	0	0	0	0	0	0	0	0	0	0	1	0	1	0	0	0	0	0	0	0	0	0	0	0	0	0	0	0	0	1	0	0	0	0	0	0	0
1	0	0	0	0	0	0	0	0	0	0	0	0	0	0	0	0	0	0	0	0	0	0	1	0	1	0	0	0	0	0	0	0	0	0	0	0	0	0	0	0	0	1	0	0	0	0	0	0	0
1	0	0	0	0	0	0	0	0	0	0	0	0	0	0	0	0	0	0	0	0	0	0	1	0	1	0	0	0	0	0	0	0	0	0	0	0	0	0	0	0	0	1	0	0	0	0	0	0	0
0	0	0	0	0	0	0	0	0	0	0	0	0	0	0	0	0	0	0	0	0	0	0	0	0	1	0	0	0	0	0	0	0	0	0	0	0	0	0	0	0	0	0	0	0	0	0	0	0	0
1	0	0	0	0	0	0	0	0	0	0	0	0	0	0	0	0	0	0	0	0	0	0	1	0	1	0	0	0	0	0	0	0	0	0	0	0	0	0	0	0	0	1	0	0	0	0	0	0	0
0	0	0	0	0	0	0	0	0	0	0	0	0	0	0	0	0	0	0	0	0	0	0	0	0	1	0	0	0	0	0	0	0	0	0	0	0	0	0	0	0	0	0	0	0	0	0	0	0	0
1	0	0	0	0	0	0	0	0	0	0	0	0	0	0	0	0	0	0	0	0	0	0	1	0	1	0	0	0	0	0	0	0	0	0	0	0	0	0	0	0	0	1	0	0	0	0	0	0	0
0	0	0	0	0	0	0	0	0	0	0	0	0	0	0	0	0	0	0	0	0	0	0	0	0	1	0	0	0	0	0	0	0	0	0	0	0	0	0	0	0	0	0	0	0	0	0	0	0	0
1	0	0	0	0	0	0	0	0	0	0	0	0	0	0	0	0	0	0	0	0	0	0	1	0	1	0	0	0	0	0	0	0	0	0	0	0	0	0	0	0	0	1	0	0	0	0	0	0	0
0	0	0	0	0	0	0	0	0	0	0	0	0	0	0	0	0	0	0	0	0	0	0	0	0	1	0	0	0	0	0	0	0	0	0	0	0	0	0	0	0	0	0	0	0	0	0	0	0	0
0	0	0	0	0	0	0	0	0	0	0	0	0	0	0	0	0	0	0	0	0	0	0	0	0	1	0	0	0	0	0	0	0	0	0	0	0	0	0	0	0	0	0	0	0	0	0	0	0	0
1	0	0	0	0	0	0	0	0	0	0	0	0	0	0	0	0	0	0	0	0	0	0	1	0	1	0	0	0	0	0	0	0	0	0	0	0	0	0	0	0	0	1	0	0	0	0	0	0	0
0	0	0	0	0	0	0	0	0	0	0	0	0	0	0	0	0	0	0	0	0	0	0	0	0	1	0	0	0	0	0	0	0	0	0	0	0	0	0	0	0	0	0	0	0	0	0	0	0	0
0	0	0	0	0	0	0	0	0	0	0	0	0	0	0	0	0	0	0	0	0	0	0	0	0	1	0	0	0	0	0	0	0	0	0	0	0	0	0	0	0	0	0	0	0	0	0	0	0	0
0	0	0	0	0	0	0	0	0	0	0	0	0	0	0	0	0	0	0	0	0	0	0	0	0	1	0	0	0	0	0	0	0	0	0	0	0	0	0	0	0	0	0	0	0	0	0	0	0	0
0	0	0	0	0	0	0	0	0	0	0	0	0	0	0	0	0	0	0	0	0	0	0	0	0	1	0	0	0	0	0	0	0	0	0	0	0	0	0	0	0	0	0	0	0	0	0	0	0	0
0	0	0	0	0	0	0	0	0	0	0	0	0	0	0	0	0	0	0	0	0	0	0	0	0	1	0	0	0	0	0	0	0	0	0	0	0	0	0	0	0	0	0	0	0	0	0	0	0	0
1	0	0	0	0	0	0	0	0	0	0	0	0	0	0	0	0	0	0	0	0	0	0	1	0	1	0	0	0	0	0	0	0	0	0	0	0	0	0	0	0	0	1	0	0	0	0	0	0	0
1	0	0	0	0	0	0	0	0	0	0	0	0	0	0	0	0	0	0	0	0	0	0	1	0	1	0	0	0	0	0	0	0	0	0	0	0	0	0	0	0	0	1	0	0	0	0	0	0	0
1	0	0	0	0	0	0	0	0	0	0	0	0	0	0	0	0	0	0	0	0	0	0	1	0	1	0	0	0	0	0	0	0	0	0	0	0	0	0	0	0	0	1	0	0	0	0	0	0	0
1	0	0	0	0	0	0	0	0	0	0	0	0	0	0	0	0	0	0	0	0	0	0	1	0	1	0	0	0	0	0	0	0	0	0	0	0	0	0	0	0	0	1	0	0	0	0	0	0	0
1	0	0	0	0	0	0	0	0	0	0	0	0	0	0	0	0	0	0	0	0	0	0	1	0	1	0	0	0	0	0	0	0	0	0	0	0	0	0	0	0	0	1	0	0	0	0	0	0	0
1	0	0	0	0	0	0	0	0	0	0	0	0	0	0	0	0	0	0	0	0	0	0	1	0	1	0	0	0	0	0	0	0	0	0	0	0	0	0	0	0	0	1	0	0	0	0	0	0	0
1	0	0	0	0	0	0	0	0	0	0	0	0	0	0	0	0	0	0	0	0	0	0	1	0	1	0	0	0	0	0	0	0	0	0	0	0	0	0	0	0	0	1	0	0	0	0	0	0	0
0	0	0	0	0	0	0	0	0	0	0	0	0	0	0	0	0	0	0	0	0	0	0	0	0	1	0	0	0	0	0	0	0	0	0	0	0	0	0	0	0	0	0	0	0	0	0	0	0	0
0	0	0	0	0	0	0	0	0	0	0	0	0	0	0	0	0	0	0	0	0	0	0	0	0	1	0	0	0	0	0	0	0	0	0	0	0	0	0	0	0	0	0	0	0	0	0	0	0	0
0	0	0	0	0	0	0	0	0	0	0	0	0	0	0	0	0	0	0	0	0	0	0	0	0	1	0	0	0	0	0	0	0	0	0	0	0	0	0	0	0	0	0	0	0	0	0	0	0	0
0	0	0	0	0	0	0	0	0	0	0	0	0	0	0	0	0	0	0	0	0	0	0	0	0	1	0	0	0	0	0	0	0	0	0	0	0	0	0	0	0	0	0	0	0	0	0	0	0	0
1	0	0	0	0	0	0	0	0	0	0	0	0	0	0	0	0	0	0	0	0	0	0	1	0	1	0	0	0	0	0	0	0	0	0	0	0	0	0	0	0	0	1	0	0	0	0	0	0	0
1	0	0	0	0	0	0	0	0	0	0	0	0	0	0	0	0	0	0	0	0	0	0	1	0	1	0	0	0	0	0	0	0	0	0	0	0	0	0	0	0	0	1	0	0	0	0	0	0	0
0	0	0	0	0	0	0	0	0	0	0	0	0	0	0	0	0	0	0	0	0	0	0	0	0	1	0	0	0	0	0	0	0	0	0	0	0	0	0	0	0	0	0	0	0	0	0	0	0	0
1	0	0	0	0	0	0	0	0	0	0	0	0	0	0	0	0	0	0	0	0	0	0	1	0	1	0	0	0	0	0	0	0	0	0	0	0	0	0	0	0	0	1	0	0	0	0	0	0	0
0	0	0	0	0	0	0	0	0	0	0	0	0	0	0	0	0	0	0	0	0	0	0	0	0	1	0	0	0	0	0	0	0	0	0	0	0	0	0	0	0	0	0	0	0	0	0	0	0	0
0	0	0	0	0	0	0	0	0	0	0	0	0	0	0	0	0	0	0	0	0	0	0	0	0	1	0	0	0	0	0	0	0	0	0	0	0	0	0	0	0	0	0	0	0	0	0	0	0	0
0	0	0	0	0	0	0	0	0	0	0	0	0	0	0	0	0	0	0	0	0	0	0	0	0	1	0	0	0	0	0	0	0	0	0	0	0	0	0	0	0	0	0	0	0	0	0	0	0	0
0	0	0	0	0	0	0	0	0	0	0	0	0	0	0	0	0	0	0	0	0	0	0	0	0	1	0	0	0	0	0	0	0	0	0	0	0	0	0	0	0	0	0	0	0	0	0	0	0	0
0	0	0	0	0	0	0	0	0	0	0	0	0	0	0	0	0	0	0	0	0	0	0	0	0	1	0	0	0	0	0	0	0	0	0	0	0	0	0	0	0	0	0	0	0	0	0	0	0	0
0	0	0	0	0	0	0	0	0	0	0	0	0	0	0	0	0	0	0	0	0	0	0	0	0	1	0	0	0	0	0	0	0	0	0	0	0	0	0	0	0	0	0	0	0	0	0	0	0	0
1	0	0	0	0	0	0	0	0	0	0	0	0	0	0	0	0	0	0	0	0	0	0	1	0	1	0	0	0	0	0	0	0	0	0	0	0	0	0	0	0	0	1	0	0	0	0	0	0	0
1	0	0	0	0	0	0	0	0	0	0	0	0	0	0	0	0	0	0	0	0	0	0	1	0	1	0	0	0	0	0	0	0	0	0	0	0	0	0	0	0	0	1	0	0	0	0	0	0	0
0	0	0	0	0	0	0	0	0	0	0	0	0	0	0	0	0	0	0	0	0	0	0	0	0	1	0	0	0	0	0	0	0	0	0	0	0	0	0	0	0	0	0	0	0	0	0	0	0	0
0	0	0	0	0	0	0	0	0	0	0	0	0	0	0	0	0	0	0	0	0	0	0	0	0	1	0	0	0	0	0	0	0	0	0	0	0	0	0	0	0	0	0	0	0	0	0	0	0	0
0	0	0	0	0	0	0	0	0	0	0	0	0	0	0	0	0	0	0	0	0	0	0	0	0	1	0	0	0	0	0	0	0	0	0	0	0	0	0	0	0	0	0	0	0	0	0	0	0	0
1	0	0	0	0	0	0	0	0	0	0	0	0	0	0	0	0	0	0	0	0	0	0	1	0	1	0	0	0	0	0	0	0	0	0	0	0	0	0	0	0	0	1	0	0	0	0	0	0	0
1	0	0	0	0	0	0	0	0	0	0	0	0	0	0	0	0	0	0	0	0	0	0	1	0	1	0	0	0	0	0	0	0	0	0	0	0	0	0	0	0	0	1	0	0	0	0	0	0	0
0	0	0	0	0	0	0	0	0	0	0	0	0	0	0	0	0	0	0	0	0	0	0	0	0	1	0	0	0	0	0	0	0	0	0	0	0	0	0	0	0	0	0	0	0	0	0	0	0	0
1	0	0	0	0	0	0	0	0	0	0	0	0	0	0	0	0	0	0	0	0	0	0	1	0	1	0	0	0	0	0	0	0	0	0	0	0	0	0	0	0	0	1	0	0	0	0	0	0	0
0	0	0	0	0	0	0	0	0	0	0	0	0	0	0	0	0	0	0	0	0	0	0	0	0	1	0	0	0	0	0	0	0	0	0	0	0	0	0	0	0	0	0	0	0	0	0	0	0	0
0	0	0	0	0	0	0	0	0	0	0	0	0	0	0	0	0	0	0	0	0	0	0	0	0	1	0	0	0	0	0	0	0	0	0	0	0	0	0	0	0	0	0	0	0	0	0	0	0	0
0	0	0	0	0	0	0	0	0	0	0	0	0	0	0	0	0	0	0	0	0	0	0	0	0	1	0	0	0	0	0	0	0	0	0	0	0	0	0	0	0	0	0	0	0	0	0	0	0	0
1	0	0	0	0	0	0	0	0	0	0	0	0	0	0	0	0	0	0	0	0	0	0	1	0	1	0	0	0	0	0	0	0	0	0	0	0	0	0	0	0	0	1	0	0	0	0	0	0	0
0	0	0	0	0	0	0	0	0	0	0	0	0	0	0	0	0	0	0	0	0	0	0	0	0	1	0	0	0	0	0	0	0	0	0	0	0	0	0	0	0	0	0	0	0	0	0	0	0	0
0	0	0	0	0	0	0	0	0	0	0	0	0	0	0	0	0	0	0	0	0	0	0	0	0	1	0	0	0	0	0	0	0	0	0	0	0	0	0	0	0	0	0	0	0	0	0	0	0	0
0	0	0	0	0	0	0	0	0	0	0	0	0	0	0	0	0	0	0	0	0	0	0	0	0	1	0	0	0	0	0	0	0	0	0	0	0	0	0	0	0	0	0	0	0	0	0	0	0	0
1	0	0	0	0	0	0	0	0	0	0	0	0	0	0	0	0	0	0	0	0	0	0	1	0	1	0	0	0	0	0	0	0	0	0	0	0	0	0	0	0	0	1	0	0	0	0	0	0	0
0	0	0	0	0	0	0	0	0	0	0	0	0	0	0	0	0	0	0	0	0	0	0	0	0	1	0	0	0	0	0	0	0	0	0	0	0	0	0	0	0	0	0	0	0	0	0	0	0	0
1	0	0	0	0	0	0	0	0	0	0	0	0	0	0	0	0	0	0	0	0	0	0	1	0	1	0	0	0	0	0	0	0	0	0	0	0	0	0	0	0	0	1	0	0	0	0	0	0	0
1	0	0	0	0	0	0	0	0	0	0	0	0	0	0	0	0	0	0	0	0	0	0	1	0	1	0	0	0	0	0	0	0	0	0	0	0	0	0	0	0	0	1	0	0	0	0	0	0	0
1	0	0	0	0	0	0	0	0	0	0	0	0	0	0	0	0	0	0	0	0	0	0	1	0	1	0	0	0	0	0	0	0	0	0	0	0	0	0	0	0	0	1	0	0	0	0	0	0	0
0	0	0	0	0	0	0	0	0	0	0	0	0	0	0	0	0	0	0	0	0	0	0	0	0	1	0	0	0	0	0	0	0	0	0	0	0	0	0	0	0	0	0	0	0	0	0	0	0	0
0	0	0	0	0	0	0	0	0	0	0	0	0	0	0	0	0	0	0	0	0	0	0	0	0	1	0	0	0	0	0	0	0	0	0	0	0	0	0	0	0	0	0	0	0	0	0	0	0	0
0	0	0	0	0	0	0	0	0	0	0	0	0	0	0	0	0	0	0	0	0	0	0	0	0	1	0	0	0	0	0	0	0	0	0	0	0	0	0	0	0	0	0	0	0	0	0	0	0	0
0	0	0	0	0	0	0	0	0	0	0	0	0	0	0	0	0	0	0	0	0	0	0	0	0	1	0	0	0	0	0	0	0	0	0	0	0	0	0	0	0	0	0	0	0	0	0	0	0	0
0	0	0	0	0	0	0	0	0	0	0	0	0	0	0	0	0	0	0	0	0	0	0	0	0	1	0	0	0	0	0	0	0	0	0	0	0	0	0	0	0	0	0	0	0	0	0	0	0	0
0	0	0	0	0	0	0	0	0	0	0	0	0	0	0	0	0	0	0	0	0	0	0	0	0	1	0	0	0	0	0	0	0	0	0	0	0	0	0	0	0	0	0	0	0	0	0	0	0	0
0	0	0	0	0	0	0	0	0	0	0	0	0	0	0	0	0	0	0	0	0	0	0	0	0	1	0	0	0	0	0	0	0	0	0	0	0	0	0	0	0	0	0	0	0	0	0	0	0	0
0	0	0	0	0	0	0	0	0	0	0	0	0	0	0	0	0	0	0	0	0	0	0	0	0	1	0	0	0	0	0	0	0	0	0	0	0	0	0	0	0	0	0	0	0	0	0	0	0	0
1	0	0	0	0	0	0	0	0	0	0	0	0	0	0	0	0	0	0	0	0	0	0	1	0	1	0	0	0	0	0	0	0	0	0	0	0	0	0	0	0	0	1	0	0	0	0	0	0	0
0	0	0	0	0	0	0	0	0	0	0	0	0	0	0	0	0	0	0	0	0	0	0	0	0	1	0	0	0	0	0	0	0	0	0	0	0	0	0	0	0	0	0	0	0	0	0	0	0	0
0	0	0	0	0	0	0	0	0	0	0	0	0	0	0	0	0	0	0	0	0	0	0	0	0	1	0	0	0	0	0	0	0	0	0	0	0	0	0	0	0	0	0	0	0	0	0	0	0	0
0	0	0	0	0	0	0	0	0	0	0	0	0	0	0	0	0	0	0	0	0	0	0	0	0	1	0	0	0	0	0	0	0	0	0	0	0	0	0	0	0	0	0	0	0	0	0	0	0	0
0	0	0	0	0	0	0	0	0	0	0	0	0	0	0	0	0	0	0	0	0	0	0	0	0	1	0	0	0	0	0	0	0	0	0	0	0	0	0	0	0	0	0	0	0	0	0	0	0	0
0	0	0	0	0	0	0	0	0	0	0	0	0	0	0	0	0	0	0	0	0	0	0	0	0	1	0	0	0	0	0	0	0	0	0	0	0	0	0	0	0	0	0	0	0	0	0	0	0	0
0	0	0	0	0	0	0	0	0	0	0	0	0	0	0	0	0	0	0	0	0	0	0	0	0	1	0	0	0	0	0	0	0	0	0	0	0	0	0	0	0	0	0	0	0	0	0	0	0	0
0	0	0	0	0	0	0	0	0	0	0	0	0	0	0	0	0	0	0	0	0	0	0	0	0	1	0	0	0	0	0	0	0	0	0	0	0	0	0	0	0	0	0	0	0	0	0	0	0	0
1	0	0	0	0	0	0	0	0	0	0	0	0	0	0	0	0	0	0	0	0	0	0	1	0	1	0	0	0	0	0	0	0	0	0	0	0	0	0	0	0	0	1	0	0	0	0	0	0	0
1	0	0	0	0	0	0	0	0	0	0	0	0	0	0	0	0	0	0	0	0	0	0	1	0	1	0	0	0	0	0	0	0	0	0	0	0	0	0	0	0	0	1	0	0	0	0	0	0	0
0	0	0	0	0	0	0	0	0	0	0	0	0	0	0	0	0	0	0	0	0	0	0	0	0	1	0	0	0	0	0	0	0	0	0	0	0	0	0	0	0	0	0	0	0	0	0	0	0	0
0	0	0	0	0	0	0	0	0	0	0	0	0	0	0	0	0	0	0	0	0	0	0	0	0	1	0	0	0	0	0	0	0	0	0	0	0	0	0	0	0	0	0	0	0	0	0	0	0	0
1	0	0	0	0	0	0	0	0	0	0	0	0	0	0	0	0	0	0	0	0	0	0	1	0	1	0	0	0	0	0	0	0	0	0	0	0	0	0	0	0	0	1	0	0	0	0	0	0	0
1	0	0	0	0	0	0	0	0	0	0	0	0	0	0	0	0	0	0	0	0	0	0	1	0	1	0	0	0	0	0	0	0	0	0	0	0	0	0	0	0	0	1	0	0	0	0	0	0	0
0	0	0	0	0	0	0	0	0	0	0	0	0	0	0	0	0	0	0	0	0	0	0	0	0	1	0	0	0	0	0	0	0	0	0	0	0	0	0	0	0	0	0	0	0	0	0	0	0	0
0	0	0	0	0	0	0	0	0	0	0	0	0	0	0	0	0	0	0	0	0	0	0	0	0	1	0	0	0	0	0	0	0	0	0	0	0	0	0	0	0	0	0	0	0	0	0	0	0	0
1	0	0	0	0	0	0	0	0	0	0	0	0	0	0	0	0	0	0	0	0	0	0	1	0	1	0	0	0	0	0	0	0	0	0	0	0	0	0	0	0	0	1	0	0	0	0	0	0	0
0	0	0	0	0	0	0	0	0	0	0	0	0	0	0	0	0	0	0	0	0	0	0	0	0	1	0	0	0	0	0	0	0	0	0	0	0	0	0	0	0	0	0	0	0	0	0	0	0	0
1	0	0	0	0	0	0	0	0	0	0	0	0	0	0	0	0	0	0	0	0	0	0	1	0	1	0	0	0	0	0	0	0	0	0	0	0	0	0	0	0	0	1	0	0	0	0	0	0	0
1	0	0	0	0	0	0	0	0	0	0	0	0	0	0	0	0	0	0	0	0	0	0	1	0	1	0	0	0	0	0	0	0	0	0	0	0	0	0	0	0	0	1	0	0	0	0	0	0	0
1	0	0	0	0	0	0	0	0	0	0	0	0	0	0	0	0	0	0	0	0	0	0	1	0	1	0	0	0	0	0	0	0	0	0	0	0	0	0	0	0	0	1	0	0	0	0	0	0	0
0	0	0	0	0	0	0	0	0	0	0	0	0	0	0	0	0	0	0	0	0	0	0	0	0	1	0	0	0	0	0	0	0	0	0	0	0	0	0	0	0	0	0	0	0	0	0	0	0	0
1	0	0	0	0	0	0	0	0	0	0	0	0	0	0	0	0	0	0	0	0	0	0	1	0	1	0	0	0	0	0	0	0	0	0	0	0	0	0	0	0	0	1	0	0	0	0	0	0	0
1	0	0	0	0	0	0	0	0	0	0	0	0	0	0	0	0	0	0	0	0	0	0	1	0	1	0	0	0	0	0	0	0	0	0	0	0	0	0	0	0	0	1	0	0	0	0	0	0	0
0	0	0	0	0	0	0	0	0	0	0	0	0	0	0	0	0	0	0	0	0	0	0	0	0	1	0	0	0	0	0	0	0	0	0	0	0	0	0	0	0	0	0	0	0	0	0	0	0	0
0	0	0	0	0	0	0	0	0	0	0	0	0	0	0	0	0	0	0	0	0	0	0	0	0	1	0	0	0	0	0	0	0	0	0	0	0	0	0	0	0	0	0	0	0	0	0	0	0	0
1	0	0	0	0	0	0	0	0	0	0	0	0	0	0	0	0	0	0	0	0	0	0	1	0	1	0	0	0	0	0	0	0	0	0	0	0	0	0	0	0	0	1	0	0	0	0	0	0	0
0	0	0	0	0	0	0	0	0	0	0	0	0	0	0	0	0	0	0	0	0	0	0	0	0	1	0	0	0	0	0	0	0	0	0	0	0	0	0	0	0	0	0	0	0	0	0	0	0	0
1	0	0	0	0	0	0	0	0	0	0	0	0	0	0	0	0	0	0	0	0	0	0	1	0	1	0	0	0	0	0	0	0	0	0	0	0	0	0	0	0	0	1	0	0	0	0	0	0	0
0	0	0	0	0	0	0	0	0	0	0	0	0	0	0	0	0	0	0	0	0	0	0	0	0	1	0	0	0	0	0	0	0	0	0	0	0	0	0	0	0	0	0	0	0	0	0	0	0	0
0	0	0	0	0	0	0	0	0	0	0	0	0	0	0	0	0	0	0	0	0	0	0	0	0	1	0	0	0	0	0	0	0	0	0	0	0	0	0	0	0	0	0	0	0	0	0	0	0	0
0	0	0	0	0	0	0	0	0	0	0	0	0	0	0	0	0	0	0	0	0	0	0	0	0	1	0	0	0	0	0	0	0	0	0	0	0	0	0	0	0	0	0	0	0	0	0	0	0	0
1	0	0	0	0	0	0	0	0	0	0	0	0	0	0	0	0	0	0	0	0	0	0	1	0	1	0	0	0	0	0	0	0	0	0	0	0	0	0	0	0	0	1	0	0	0	0	0	0	0
1	0	0	0	0	0	0	0	0	0	0	0	0	0	0	0	0	0	0	0	0	0	0	1	0	1	0	0	0	0	0	0	0	0	0	0	0	0	0	0	0	0	1	0	0	0	0	0	0	0
0	0	0	0	0	0	0	0	0	0	0	0	0	0	0	0	0	0	0	0	0	0	0	0	0	1	0	0	0	0	0	0	0	0	0	0	0	0	0	0	0	0	0	0	0	0	0	0	0	0
0	0	0	0	0	0	0	0	0	0	0	0	0	0	0	0	0	0	0	0	0	0	0	0	0	1	0	0	0	0	0	0	0	0	0	0	0	0	0	0	0	0	0	0	0	0	0	0	0	0
1	0	0	0	0	0	0	0	0	0	0	0	0	0	0	0	0	0	0	0	0	0	0	1	0	1	0	0	0	0	0	0	0	0	0	0	0	0	0	0	0	0	1	0	0	0	0	0	0	0
0	0	0	0	0	0	0	0	0	0	0	0	0	0	0	0	0	0	0	0	0	0	0	0	0	1	0	0	0	0	0	0	0	0	0	0	0	0	0	0	0	0	0	0	0	0	0	0	0	0
0	0	0	0	0	0	0	0	0	0	0	0	0	0	0	0	0	0	0	0	0	0	0	0	0	1	0	0	0	0	0	0	0	0	0	0	0	0	0	0	0	0	0	0	0	0	0	0	0	0
1	0	0	0	0	0	0	0	0	0	0	0	0	0	0	0	0	0	0	0	0	0	0	1	0	1	0	0	0	0	0	0	0	0	0	0	0	0	0	0	0	0	1	0	0	0	0	0	0	0
1	0	0	0	0	0	0	0	0	0	0	0	0	0	0	0	0	0	0	0	0	0	0	1	0	1	0	0	0	0	0	0	0	0	0	0	0	0	0	0	0	0	1	0	0	0	0	0	0	0
0	0	0	0	0	0	0	0	0	0	0	0	0	0	0	0	0	0	0	0	0	0	0	0	0	1	0	0	0	0	0	0	0	0	0	0	0	0	0	0	0	0	0	0	0	0	0	0	0	0
0	0	0	0	0	0	0	0	0	0	0	0	0	0	0	0	0	0	0	0	0	0	0	0	0	1	0	0	0	0	0	0	0	0	0	0	0	0	0	0	0	0	0	0	0	0	0	0	0	0
0	0	0	0	0	0	0	0	0	0	0	0	0	0	0	0	0	0	0	0	0	0	0	0	0	1	0	0	0	0	0	0	0	0	0	0	0	0	0	0	0	0	0	0	0	0	0	0	0	0
1	0	0	0	0	0	0	0	0	0	0	0	0	0	0	0	0	0	0	0	0	0	0	1	0	1	0	0	0	0	0	0	0	0	0	0	0	0	0	0	0	0	1	0	0	0	0	0	0	0
1	0	0	0	0	0	0	0	0	0	0	0	0	0	0	0	0	0	0	0	0	0	0	1	0	1	0	0	0	0	0	0	0	0	0	0	0	0	0	0	0	0	1	0	0	0	0	0	0	0
1	0	0	0	0	0	0	0	0	0	0	0	0	0	0	0	0	0	0	0	0	0	0	1	0	1	0	0	0	0	0	0	0	0	0	0	0	0	0	0	0	0	1	0	0	0	0	0	0	0
1	0	0	0	0	0	0	0	0	0	0	0	0	0	0	0	0	0	0	0	0	0	0	1	0	1	0	0	0	0	0	0	0	0	0	0	0	0	0	0	0	0	1	0	0	0	0	0	0	0
0	0	0	0	0	0	0	0	0	0	0	0	0	0	0	0	0	0	0	0	0	0	0	0	0	1	0	0	0	0	0	0	0	0	0	0	0	0	0	0	0	0	0	0	0	0	0	0	0	0
1	0	0	0	0	0	0	0	0	0	0	0	0	0	0	0	0	0	0	0	0	0	0	1	0	1	0	0	0	0	0	0	0	0	0	0	0	0	0	0	0	0	1	0	0	0	0	0	0	0
0	0	0	0	0	0	0	0	0	0	0	0	0	0	0	0	0	0	0	0	0	0	0	0	0	1	0	0	0	0	0	0	0	0	0	0	0	0	0	0	0	0	0	0	0	0	0	0	0	0
1	0	0	0	0	0	0	0	0	0	0	0	0	0	0	0	0	0	0	0	0	0	0	1	0	1	0	0	0	0	0	0	0	0	0	0	0	0	0	0	0	0	1	0	0	0	0	0	0	0
0	0	0	0	0	0	0	0	0	0	0	0	0	0	0	0	0	0	0	0	0	0	0	0	0	1	0	0	0	0	0	0	0	0	0	0	0	0	0	0	0	0	0	0	0	0	0	0	0	0
0	0	0	0	0	0	0	0	0	0	0	0	0	0	0	0	0	0	0	0	0	0	0	0	0	1	0	0	0	0	0	0	0	0	0	0	0	0	0	0	0	0	0	0	0	0	0	0	0	0
0	0	0	0	0	0	0	0	0	0	0	0	0	0	0	0	0	0	0	0	0	0	0	0	0	1	0	0	0	0	0	0	0	0	0	0	0	0	0	0	0	0	0	0	0	0	0	0	0	0
1	0	0	0	0	0	0	0	0	0	0	0	0	0	0	0	0	0	0	0	0	0	0	1	0	1	0	0	0	0	0	0	0	0	0	0	0	0	0	0	0	0	1	0	0	0	0	0	0	0
1	0	0	0	0	0	0	0	0	0	0	0	0	0	0	0	0	0	0	0	0	0	0	1	0	1	0	0	0	0	0	0	0	0	0	0	0	0	0	0	0	0	1	0	0	0	0	0	0	0
0	0	0	0	0	0	0	0	0	0	0	0	0	0	0	0	0	0	0	0	0	0	0	0	0	1	0	0	0	0	0	0	0	0	0	0	0	0	0	0	0	0	0	0	0	0	0	0	0	0
0	0	0	0	0	0	0	0	0	0	0	0	0	0	0	0	0	0	0	0	0	0	0	0	0	1	0	0	0	0	0	0	0	0	0	0	0	0	0	0	0	0	0	0	0	0	0	0	0	0
1	0	0	0	0	0	0	0	0	0	0	0	0	0	0	0	0	0	0	0	0	0	0	1	0	1	0	0	0	0	0	0	0	0	0	0	0	0	0	0	0	0	1	0	0	0	0	0	0	0
1	0	0	0	0	0	0	0	0	0	0	0	0	0	0	0	0	0	0	0	0	0	0	1	0	1	0	0	0	0	0	0	0	0	0	0	0	0	0	0	0	0	1	0	0	0	0	0	0	0
1	0	0	0	0	0	0	0	0	0	0	0	0	0	0	0	0	0	0	0	0	0	0	1	0	1	0	0	0	0	0	0	0	0	0	0	0	0	0	0	0	0	1	0	0	0	0	0	0	0
1	0	0	0	0	0	0	0	0	0	0	0	0	0	0	0	0	0	0	0	0	0	0	1	0	1	0	0	0	0	0	0	0	0	0	0	0	0	0	0	0	0	1	0	0	0	0	0	0	0
1	0	0	0	0	0	0	0	0	0	0	0	0	0	0	0	0	0	0	0	0	0	0	1	0	1	0	0	0	0	0	0	0	0	0	0	0	0	0	0	0	0	1	0	0	0	0	0	0	0
1	0	0	0	0	0	0	0	0	0	0	0	0	0	0	0	0	0	0	0	0	0	0	1	0	1	0	0	0	0	0	0	0	0	0	0	0	0	0	0	0	0	1	0	0	0	0	0	0	0
1	0	0	0	0	0	0	0	0	0	0	0	0	0	0	0	0	0	0	0	0	0	0	1	0	1	0	0	0	0	0	0	0	0	0	0	0	0	0	0	0	0	1	0	0	0	0	0	0	0
1	0	0	0	0	0	0	0	0	0	0	0	0	0	0	0	0	0	0	0	0	0	0	1	0	1	0	0	0	0	0	0	0	0	0	0	0	0	0	0	0	0	1	0	0	0	0	0	0	0
1	0	0	0	0	0	0	0	0	0	0	0	0	0	0	0	0	0	0	0	0	0	0	1	0	1	0	0	0	0	0	0	0	0	0	0	0	0	0	0	0	0	1	0	0	0	0	0	0	0
1	0	0	0	0	0	0	0	0	0	0	0	0	0	0	0	0	0	0	0	0	0	0	1	0	1	0	0	0	0	0	0	0	0	0	0	0	0	0	0	0	0	1	0	0	0	0	0	0	0
1	0	0	0	0	0	0	0	0	0	0	0	0	0	0	0	0	0	0	0	0	0	0	1	0	1	0	0	0	0	0	0	0	0	0	0	0	0	0	0	0	0	1	0	0	0	0	0	0	0
1	0	0	0	0	0	0	0	0	0	0	0	0	0	0	0	0	0	0	0	0	0	0	1	0	1	0	0	0	0	0	0	0	0	0	0	0	0	0	0	0	0	1	0	0	0	0	0	0	0
1	0	0	0	0	0	0	0	0	0	0	0	0	0	0	0	0	0	0	0	0	0	0	1	0	1	0	0	0	0	0	0	0	0	0	0	0	0	0	0	0	0	1	0	0	0	0	0	0	0
1	0	0	0	0	0	0	0	0	0	0	0	0	0	0	0	0	0	0	0	0	0	0	1	0	1	0	0	0	0	0	0	0	0	0	0	0	0	0	0	0	0	1	0	0	0	0	0	0	0
1	0	0	0	0	0	0	0	0	0	0	0	0	0	0	0	0	0	0	0	0	0	0	1	0	1	0	0	0	0	0	0	0	0	0	0	0	0	0	0	0	0	1	0	0	0	0	0	0	0
0	0	0	0	0	0	0	0	0	0	0	0	0	0	0	0	0	0	0	0	0	0	0	0	0	1	0	0	0	0	0	0	0	0	0	0	0	0	0	0	0	0	0	0	0	0	0	0	0	0
1	0	0	0	0	0	0	0	0	0	0	0	0	0	0	0	0	0	0	0	0	0	0	1	0	1	0	0	0	0	0	0	0	0	0	0	0	0	0	0	0	0	1	0	0	0	0	0	0	0
0	0	0	0	0	0	0	0	0	0	0	0	0	0	0	0	0	0	0	0	0	0	0	0	0	1	0	0	0	0	0	0	0	0	0	0	0	0	0	0	0	0	0	0	0	0	0	0	0	0
0	0	0	0	0	0	0	0	0	0	0	0	0	0	0	0	0	0	0	0	0	0	0	0	0	1	0	0	0	0	0	0	0	0	0	0	0	0	0	0	0	0	0	0	0	0	0	0	0	0
0	0	0	0	0	0	0	0	0	0	0	0	0	0	0	0	0	0	0	0	0	0	0	0	0	1	0	0	0	0	0	0	0	0	0	0	0	0	0	0	0	0	0	0	0	0	0	0	0	0
0	0	0	0	0	0	0	0	0	0	0	0	0	0	0	0	0	0	0	0	0	0	0	0	0	1	0	0	0	0	0	0	0	0	0	0	0	0	0	0	0	0	0	0	0	0	0	0	0	0
1	0	0	0	0	0	0	0	0	0	0	0	0	0	0	0	0	0	0	0	0	0	0	1	0	1	0	0	0	0	0	0	0	0	0	0	0	0	0	0	0	0	1	0	0	0	0	0	0	0
1	0	0	0	0	0	0	0	0	0	0	0	0	0	0	0	0	0	0	0	0	0	0	1	0	1	0	0	0	0	0	0	0	0	0	0	0	0	0	0	0	0	1	0	0	0	0	0	0	0
1	0	0	0	0	0	0	0	0	0	0	0	0	0	0	0	0	0	0	0	0	0	0	1	0	1	0	0	0	0	0	0	0	0	0	0	0	0	0	0	0	0	1	0	0	0	0	0	0	0
1	0	0	0	0	0	0	0	0	0	0	0	0	0	0	0	0	0	0	0	0	0	0	1	0	1	0	0	0	0	0	0	0	0	0	0	0	0	0	0	0	0	1	0	0	0	0	0	0	0
1	0	0	0	0	0	0	0	0	0	0	0	0	0	0	0	0	0	0	0	0	0	0	1	0	1	0	0	0	0	0	0	0	0	0	0	0	0	0	0	0	0	1	0	0	0	0	0	0	0
1	0	0	0	0	0	0	0	0	1	0	0	0	0	0	0	0	0	0	0	0	0	0	1	0	1	0	0	0	0	0	0	0	0	0	0	0	0	0	0	0	0	1	0	0	0	0	0	0	0
1	0	0	0	0	0	0	0	0	0	0	0	0	0	0	0	0	0	0	0	0	0	0	1	0	1	0	0	0	0	0	0	0	0	0	0	0	0	0	0	0	0	1	0	0	0	0	0	0	0
1	0	0	0	0	0	0	0	0	1	0	0	0	0	0	0	0	0	0	0	0	0	0	1	0	1	0	0	0	0	0	0	0	0	0	0	0	0	0	0	0	0	1	0	0	0	0	0	0	0
0	0	0	0	0	0	0	0	0	0	0	0	0	0	0	0	0	0	0	0	0	0	0	0	0	1	0	0	0	0	0	0	0	0	0	0	0	0	0	0	0	0	0	0	0	0	0	0	0	0
0	0	0	0	0	0	0	0	0	0	0	0	0	0	0	0	0	0	0	0	0	0	0	0	0	1	0	0	0	0	0	0	0	0	0	0	0	0	0	0	0	0	0	0	0	0	0	0	0	0
1	0	0	0	0	0	0	0	0	0	0	0	0	0	0	0	0	0	0	0	0	0	0	1	0	1	0	0	0	0	0	0	0	0	0	0	0	0	0	0	0	0	1	0	0	0	0	0	0	0
1	0	0	0	0	0	0	0	0	0	0	0	0	0	0	0	0	0	0	0	0	0	0	1	0	1	0	0	0	0	0	0	0	0	0	0	0	0	0	0	0	0	1	0	0	0	0	0	0	0
1	0	0	0	0	0	0	0	0	0	0	0	0	0	0	0	0	0	0	0	0	0	0	1	0	1	0	0	0	0	0	0	0	0	0	0	0	0	0	0	0	0	1	0	0	0	0	0	0	0
1	0	0	0	0	0	0	0	0	0	0	0	0	0	0	0	0	0	0	0	0	0	0	1	0	1	0	0	0	0	0	0	0	0	0	0	0	0	0	0	0	0	1	0	0	0	0	0	0	0
1	0	0	0	0	0	0	0	0	0	0	0	0	0	0	0	0	0	0	0	0	0	0	1	0	1	0	0	0	0	0	0	0	0	0	0	0	0	0	0	0	0	1	0	0	0	0	0	0	0
0	0	0	0	0	0	0	0	0	0	0	0	0	0	0	0	0	0	0	0	0	0	0	0	0	1	0	0	0	0	0	0	0	0	0	0	0	0	0	0	0	0	0	0	0	0	0	0	0	0
1	0	0	0	0	0	0	0	0	0	0	0	0	0	0	0	0	0	0	0	0	0	0	1	0	1	0	0	0	0	0	0	0	0	0	0	0	0	0	0	0	0	1	0	0	0	0	0	0	0
0	0	0	0	0	0	0	0	0	0	0	0	0	0	0	0	0	0	0	0	0	0	0	0	0	1	0	0	0	0	0	0	0	0	0	0	0	0	0	0	0	0	0	0	0	0	0	0	0	0
0	0	0	0	0	0	0	0	0	0	0	0	0	0	0	0	0	0	0	0	0	0	0	0	0	1	0	0	0	0	0	0	0	0	0	0	0	0	0	0	0	0	0	0	0	0	0	0	0	0
0	0	0	0	0	0	0	0	0	0	0	0	0	0	0	0	0	0	0	0	0	0	0	0	0	1	0	0	0	0	0	0	0	0	0	0	0	0	0	0	0	0	0	0	0	0	0	0	0	0
0	0	0	0	0	0	0	0	0	0	0	0	0	0	0	0	0	0	0	0	0	0	0	0	0	1	0	0	0	0	0	0	0	0	0	0	0	0	0	0	0	0	0	0	0	0	0	0	0	0
0	0	0	0	0	0	0	0	0	0	0	0	0	0	0	0	0	0	0	0	0	0	0	0	0	1	0	0	0	0	0	0	0	0	0	0	0	0	0	0	0	0	0	0	0	0	0	0	0	0
1	0	0	0	0	0	0	0	0	0	0	0	0	0	0	0	0	0	0	0	0	0	0	1	0	1	0	0	0	0	0	0	0	0	0	0	0	0	0	0	0	0	1	0	0	0	0	0	0	0
0	0	0	0	0	0	0	0	0	0	0	0	0	0	0	0	0	0	0	0	0	0	0	0	0	1	0	0	0	0	0	0	0	0	0	0	0	0	0	0	0	0	0	0	0	0	0	0	0	0
1	0	0	0	0	0	0	0	0	0	0	0	0	0	0	0	0	0	0	0	0	0	0	1	0	1	0	0	0	0	0	0	0	0	0	0	0	0	0	0	0	0	1	0	0	0	0	0	0	0
0	0	0	0	0	0	0	0	0	0	0	0	0	0	0	0	0	0	0	0	0	0	0	0	0	1	0	0	0	0	0	0	0	0	0	0	0	0	0	0	0	0	0	0	0	0	0	0	0	0
0	0	0	0	0	0	0	0	0	0	0	0	0	0	0	0	0	0	0	0	0	0	0	0	0	1	0	0	0	0	0	0	0	0	0	0	0	0	0	0	0	0	0	0	0	0	0	0	0	0
0	0	0	0	0	0	0	0	0	0	0	0	0	0	0	0	0	0	0	0	0	0	0	0	0	1	0	0	0	0	0	0	0	0	0	0	0	0	0	0	0	0	0	0	0	0	0	0	0	0
0	0	0	0	0	0	0	0	0	0	0	0	0	0	0	0	0	0	0	0	0	0	0	0	0	1	0	0	0	0	0	0	0	0	0	0	0	0	0	0	0	0	0	0	0	0	0	0	0	0
0	0	0	0	0	0	0	0	0	0	0	0	0	0	0	0	0	0	0	0	0	0	0	0	0	1	0	0	0	0	0	0	0	0	0	0	0	0	0	0	0	0	0	0	0	0	0	0	0	0
0	0	0	0	0	0	0	0	0	0	0	0	0	0	0	0	0	0	0	0	0	0	0	0	0	1	0	0	0	0	0	0	0	0	0	0	0	0	0	0	0	0	0	0	0	0	0	0	0	0
0	0	0	0	0	0	0	0	0	0	0	0	0	0	0	0	0	0	0	0	0	0	0	0	0	1	0	0	0	0	0	0	0	0	0	0	0	0	0	0	0	0	0	0	0	0	0	0	0	0
0	0	0	0	0	0	0	0	0	0	0	0	0	0	0	0	0	0	0	0	0	0	0	0	0	1	0	0	0	0	0	0	0	0	0	0	0	0	0	0	0	0	0	0	0	0	0	0	0	0
0	0	0	0	0	0	0	0	0	0	0	0	0	0	0	0	0	0	0	0	0	0	0	0	0	1	0	0	0	0	0	0	0	0	0	0	0	0	0	0	0	0	0	0	0	0	0	0	0	0
0	0	0	0	0	0	0	0	0	0	0	0	0	0	0	0	0	0	0	0	0	0	0	0	0	1	0	0	0	0	0	0	0	0	0	0	0	0	0	0	0	0	0	0	0	0	0	0	0	0
0	0	0	0	0	0	0	0	0	0	0	0	0	0	0	0	0	0	0	0	0	0	0	0	0	1	0	0	0	0	0	0	0	0	0	0	0	0	0	0	0	0	0	0	0	0	0	0	0	0
0	0	0	0	0	0	0	0	0	0	0	0	0	0	0	0	0	0	0	0	0	0	0	0	0	1	0	0	0	0	0	0	0	0	0	0	0	0	0	0	0	0	0	0	0	0	0	0	0	0
0	0	0	0	0	0	0	0	0	0	0	0	0	0	0	0	0	0	0	0	0	0	0	0	0	1	0	0	0	0	0	0	0	0	0	0	0	0	0	0	0	0	0	0	0	0	0	0	0	0
0	0	0	0	0	0	0	0	0	0	0	0	0	0	0	0	0	0	0	0	0	0	0	0	0	1	0	0	0	0	0	0	0	0	0	0	0	0	0	0	0	0	0	0	0	0	0	0	0	0
0	0	0	0	0	0	0	0	0	0	0	0	0	0	0	0	0	0	0	0	0	0	0	0	0	1	0	0	0	0	0	0	0	0	0	0	0	0	0	0	0	0	0	0	0	0	0	0	0	0
0	0	0	0	0	0	0	0	0	0	0	0	0	0	0	0	0	0	0	0	0	0	0	0	0	1	0	0	0	0	0	0	0	0	0	0	0	0	0	0	0	0	0	0	0	0	0	0	0	0
0	0	0	0	0	0	0	0	0	0	0	0	0	0	0	0	0	0	0	0	0	0	0	0	0	1	0	0	0	0	0	0	0	0	0	0	0	0	0	0	0	0	0	0	0	0	0	0	0	0
0	0	0	0	0	0	0	0	0	0	0	0	0	0	0	0	0	0	0	0	0	0	0	0	0	1	0	0	0	0	0	0	0	0	0	0	0	0	0	0	0	0	0	0	0	0	0	0	0	0
0	0	0	0	0	0	0	0	0	0	0	0	0	0	0	0	0	0	0	0	0	0	0	0	0	1	0	0	0	0	0	0	0	0	0	0	0	0	0	0	0	0	0	0	0	0	0	0	0	0
1	0	0	0	0	0	0	0	0	0	0	0	0	0	0	0	0	0	0	0	0	0	0	1	0	1	0	0	0	0	0	0	0	0	0	0	0	0	0	0	0	0	1	0	0	0	0	0	0	0
1	0	0	0	0	0	0	0	0	0	0	0	0	0	0	0	0	0	0	0	0	0	0	1	0	1	0	0	0	0	0	0	0	0	0	0	0	0	0	0	0	0	1	0	0	0	0	0	0	0
1	0	0	0	0	0	0	0	0	0	0	0	0	0	0	0	0	0	0	0	0	0	0	1	0	1	0	0	0	0	0	0	0	0	0	0	0	0	0	0	0	0	1	0	0	0	0	0	0	0
1	0	0	0	0	0	0	0	0	0	0	0	0	0	0	0	0	0	0	0	0	0	0	1	0	1	0	0	0	0	0	0	0	0	0	0	0	0	0	0	0	0	1	0	0	0	0	0	0	0
1	0	0	0	0	0	0	0	0	0	0	0	0	0	0	0	0	0	0	0	0	0	0	1	0	1	0	0	0	0	0	0	0	0	0	0	0	0	0	0	0	0	1	0	0	0	0	0	0	0
1	0	0	0	0	0	0	0	0	0	0	0	0	0	0	0	0	0	0	0	0	0	0	1	0	1	0	0	0	0	0	0	0	0	0	0	0	0	0	0	0	0	1	0	0	0	0	0	0	0
1	0	0	0	0	0	0	0	0	0	0	0	0	0	0	0	0	0	0	0	0	0	0	1	0	1	0	0	0	0	0	0	0	0	0	0	0	0	0	0	0	0	1	0	0	0	0	0	0	0
1	0	0	0	0	0	0	0	0	0	0	0	0	0	0	0	0	0	0	0	0	0	0	1	0	1	0	0	0	0	0	0	0	0	0	0	0	0	0	0	0	0	1	0	0	0	0	0	0	0
1	0	0	0	0	0	0	0	0	0	0	0	0	0	0	0	0	0	0	0	0	0	0	1	0	1	0	0	0	0	0	0	0	0	0	0	0	0	0	0	0	0	1	0	0	0	0	0	0	0
0	0	0	0	0	0	0	0	0	0	0	0	0	0	0	0	0	0	0	0	0	0	0	0	0	1	0	0	0	0	0	0	0	0	0	0	0	0	0	0	0	0	0	0	0	0	0	0	0	0
1	0	0	0	0	0	0	0	0	0	0	0	0	0	0	0	0	0	0	0	0	0	0	1	0	1	0	0	0	0	0	0	0	0	0	0	0	0	0	0	0	0	1	0	0	0	0	0	0	0
0	0	0	0	0	0	0	0	0	0	0	0	0	0	0	0	0	0	0	0	0	0	0	0	0	1	0	0	0	0	0	0	0	0	0	0	0	0	0	0	0	0	0	0	0	0	0	0	0	0
0	0	0	0	0	0	0	0	0	0	0	0	0	0	0	0	0	0	0	0	0	0	0	0	0	1	0	0	0	0	0	0	0	0	0	0	0	0	0	0	0	0	0	0	0	0	0	0	0	0
0	0	0	0	0	0	0	0	0	0	0	0	0	0	0	0	0	0	0	0	0	0	0	0	0	1	0	0	0	0	0	0	0	0	0	0	0	0	0	0	0	0	0	0	0	0	0	0	0	0
0	0	0	0	0	0	0	0	0	0	0	0	0	0	0	0	0	0	0	0	0	0	0	0	0	1	0	0	0	0	0	0	0	0	0	0	0	0	0	0	0	0	0	0	0	0	0	0	0	0
0	0	0	0	0	0	0	0	0	0	0	0	0	0	0	0	0	0	0	0	0	0	0	0	0	1	0	0	0	0	0	0	0	0	0	0	0	0	0	0	0	0	0	0	0	0	0	0	0	0
0	0	0	0	0	0	0	0	0	0	0	0	0	0	0	0	0	0	0	0	0	0	0	0	0	1	0	0	0	0	0	0	0	0	0	0	0	0	0	0	0	0	0	0	0	0	0	0	0	0
0	0	0	0	0	0	0	0	0	0	0	0	0	0	0	0	0	0	0	0	0	0	0	0	0	1	0	0	0	0	0	0	0	0	0	0	0	0	0	0	0	0	0	0	0	0	0	0	0	0
1	0	0	0	0	0	0	0	0	0	0	0	0	0	0	0	0	0	0	0	0	0	0	1	0	1	0	0	0	0	0	0	0	0	0	0	0	0	0	0	0	0	1	0	0	0	0	0	0	0
0	0	0	0	0	0	0	0	0	0	0	0	0	0	0	0	0	0	0	0	0	0	0	0	0	1	0	0	0	0	0	0	0	0	0	0	0	0	0	0	0	0	0	0	0	0	0	0	0	0
0	0	0	0	0	0	0	0	0	0	0	0	0	0	0	0	0	0	0	0	0	0	0	0	0	1	0	0	0	0	0	0	0	0	0	0	0	0	0	0	0	0	0	0	0	0	0	0	0	0
1	0	0	0	0	0	0	0	0	0	0	0	0	0	0	0	0	0	0	0	0	0	0	1	0	1	0	0	0	0	0	0	0	0	0	0	0	0	0	0	0	0	1	0	0	0	0	0	0	0
1	0	0	0	0	0	0	0	0	0	0	0	0	0	0	0	0	0	0	0	0	0	0	1	0	1	0	0	0	0	0	0	0	0	0	0	0	0	0	0	0	0	1	0	0	0	0	0	0	0
0	0	0	0	0	0	0	0	0	0	0	0	0	0	0	0	0	0	0	0	0	0	0	0	0	1	0	0	0	0	0	0	0	0	0	0	0	0	0	0	0	0	0	0	0	0	0	0	0	0
0	0	0	0	0	0	0	0	0	0	0	0	0	0	0	0	0	0	0	0	0	0	0	0	0	1	0	0	0	0	0	0	0	0	0	0	0	0	0	0	0	0	0	0	0	0	0	0	0	0
0	0	0	0	0	0	0	0	0	0	0	0	0	0	0	0	0	0	0	0	0	0	0	0	0	1	0	0	0	0	0	0	0	0	0	0	0	0	0	0	0	0	0	0	0	0	0	0	0	0
0	0	0	0	0	0	0	0	0	0	0	0	0	0	0	0	0	0	0	0	0	0	0	0	0	1	0	0	0	0	0	0	0	0	0	0	0	0	0	0	0	0	0	0	0	0	0	0	0	0
0	0	0	0	0	0	0	0	0	0	0	0	0	0	0	0	0	0	0	0	0	0	0	0	0	1	0	0	0	0	0	0	0	0	0	0	0	0	0	0	0	0	0	0	0	0	0	0	0	0
0	0	0	0	0	0	0	0	0	0	0	0	0	0	0	0	0	0	0	0	0	0	0	0	0	1	0	0	0	0	0	0	0	0	0	0	0	0	0	0	0	0	0	0	0	0	0	0	0	0
0	0	0	0	0	0	0	0	0	0	0	0	0	0	0	0	0	0	0	0	0	0	0	0	0	1	0	0	0	0	0	0	0	0	0	0	0	0	0	0	0	0	0	0	0	0	0	0	0	0
0	0	0	0	0	0	0	0	0	0	0	0	0	0	0	0	0	0	0	0	0	0	0	0	0	1	0	0	0	0	0	0	0	0	0	0	0	0	0	0	0	0	0	0	0	0	0	0	0	0
0	0	0	0	0	0	0	0	0	0	0	0	0	0	0	0	0	0	0	0	0	0	0	0	0	1	0	0	0	0	0	0	0	0	0	0	0	0	0	0	0	0	0	0	0	0	0	0	0	0
0	0	0	0	0	0	0	0	0	0	0	0	0	0	0	0	0	0	0	0	0	0	0	0	0	1	0	0	0	0	0	0	0	0	0	0	0	0	0	0	0	0	0	0	0	0	0	0	0	0
0	0	0	0	0	0	0	0	0	0	0	0	0	0	0	0	0	0	0	0	0	0	0	0	0	1	0	0	0	0	0	0	0	0	0	0	0	0	0	0	0	0	0	0	0	0	0	0	0	0
0	0	0	0	0	0	0	0	0	0	0	0	0	0	0	0	0	0	0	0	0	0	0	0	0	1	0	0	0	0	0	0	0	0	0	0	0	0	0	0	0	0	0	0	0	0	0	0	0	0
0	0	0	0	0	0	0	0	0	0	0	0	0	0	0	0	0	0	0	0	0	0	0	0	0	1	0	0	0	0	0	0	0	0	0	0	0	0	0	0	0	0	0	0	0	0	0	0	0	0
0	0	0	0	0	0	0	0	0	0	0	0	0	0	0	0	0	0	0	0	0	0	0	0	0	1	0	0	0	0	0	0	0	0	0	0	0	0	0	0	0	0	0	0	0	0	0	0	0	0
0	0	0	0	0	0	0	0	0	0	0	0	0	0	0	0	0	0	0	0	0	0	0	0	0	1	0	0	0	0	0	0	0	0	0	0	0	0	0	0	0	0	0	0	0	0	0	0	0	0
0	0	0	0	0	0	0	0	0	0	0	0	0	0	0	0	0	0	0	0	0	0	0	0	0	1	0	0	0	0	0	0	0	0	0	0	0	0	0	0	0	0	0	0	0	0	0	0	0	0
0	0	0	0	0	0	0	0	0	0	0	0	0	0	0	0	0	0	0	0	0	0	0	0	0	1	0	0	0	0	0	0	0	0	0	0	0	0	0	0	0	0	0	0	0	0	0	0	0	0
0	0	0	0	0	0	0	0	0	0	0	0	0	0	0	0	0	0	0	0	0	0	0	0	0	1	0	0	0	0	0	0	0	0	0	0	0	0	0	0	0	0	0	0	0	0	0	0	0	0
0	0	0	0	0	0	0	0	0	0	0	0	0	0	0	0	0	0	0	0	0	0	0	0	0	1	0	0	0	0	0	0	0	0	0	0	0	0	0	0	0	0	0	0	0	0	0	0	0	0
0	0	0	0	0	0	0	0	0	0	0	0	0	0	0	0	0	0	0	0	0	0	0	0	0	1	0	0	0	0	0	0	0	0	0	0	0	0	0	0	0	0	0	0	0	0	0	0	0	0
0	0	0	0	0	0	0	0	0	0	0	0	0	0	0	0	0	0	0	0	0	0	0	0	0	1	0	0	0	0	0	0	0	0	0	0	0	0	0	0	0	0	0	0	0	0	0	0	0	0
0	0	0	0	0	0	0	0	0	0	0	0	0	0	0	0	0	0	0	0	0	0	0	0	0	1	0	0	0	0	0	0	0	0	0	0	0	0	0	0	0	0	0	0	0	0	0	0	0	0
0	0	0	0	0	0	0	0	0	0	0	0	0	0	0	0	0	0	0	0	0	0	0	0	0	1	0	0	0	0	0	0	0	0	0	0	0	0	0	0	0	0	0	0	0	0	0	0	0	0
1	0	0	0	0	0	0	0	0	0	0	0	0	0	0	0	0	0	0	0	0	0	0	1	0	1	0	0	0	0	0	0	0	0	0	0	0	0	0	0	0	0	1	0	0	0	0	0	0	0
0	0	0	0	0	0	0	0	0	0	0	0	0	0	0	0	0	0	0	0	0	0	0	0	0	1	0	0	0	0	0	0	0	0	0	0	0	0	0	0	0	0	0	0	0	0	0	0	0	0
1	0	0	0	0	0	0	0	0	0	0	0	0	0	0	0	0	0	0	0	0	0	0	1	0	1	0	0	0	0	0	0	0	0	0	0	0	0	0	0	0	0	1	0	0	0	0	0	0	0
0	0	0	0	0	0	0	0	0	0	0	0	0	0	0	0	0	0	0	0	0	0	0	0	0	1	0	0	0	0	0	0	0	0	0	0	0	0	0	0	0	0	0	0	0	0	0	0	0	0
1	0	0	0	0	0	0	0	0	0	0	0	0	0	0	0	0	0	0	0	0	0	0	1	0	1	0	0	0	0	0	0	0	0	0	0	0	0	0	0	0	0	1	0	0	0	0	0	0	0
0	0	0	0	0	0	0	0	0	0	0	0	0	0	0	0	0	0	0	0	0	0	0	0	0	1	0	0	0	0	0	0	0	0	0	0	0	0	0	0	0	0	0	0	0	0	0	0	0	0
1	0	0	0	0	0	0	0	0	0	0	0	0	0	0	0	0	0	0	0	0	0	0	1	0	1	0	0	0	0	0	0	0	0	0	0	0	0	0	0	0	0	1	0	0	0	0	0	0	0
0	0	0	0	0	0	0	0	0	0	0	0	0	0	0	0	0	0	0	0	0	0	0	0	0	1	0	0	0	0	0	0	0	0	0	0	0	0	0	0	0	0	0	0	0	0	0	0	0	0
0	0	0	0	0	0	0	0	0	0	0	0	0	0	0	0	0	0	0	0	0	0	0	0	0	1	0	0	0	0	0	0	0	0	0	0	0	0	0	0	0	0	0	0	0	0	0	0	0	0
0	0	0	0	0	0	0	0	0	0	0	0	0	0	0	0	0	0	0	0	0	0	0	0	0	1	0	0	0	0	0	0	0	0	0	0	0	0	0	0	0	0	0	0	0	0	0	0	0	0
0	0	0	0	0	0	0	0	0	0	0	0	0	0	0	0	0	0	0	0	0	0	0	0	0	1	0	0	0	0	0	0	0	0	0	0	0	0	0	0	0	0	0	0	0	0	0	0	0	0
0	0	0	0	0	0	0	0	0	0	0	0	0	0	0	0	0	0	0	0	0	0	0	0	0	1	0	0	0	0	0	0	0	0	0	0	0	0	0	0	0	0	0	0	0	0	0	0	0	0
1	0	0	0	0	0	0	0	0	0	0	0	0	0	0	0	0	0	0	0	0	0	0	1	0	1	0	0	0	0	0	0	0	0	0	0	0	0	0	0	0	0	1	0	0	0	0	0	0	0
0	0	0	0	0	0	0	0	0	0	0	0	0	0	0	0	0	0	0	0	0	0	0	0	0	1	0	0	0	0	0	0	0	0	0	0	0	0	0	0	0	0	0	0	0	0	0	0	0	0
0	0	0	0	0	0	0	0	0	0	0	0	0	0	0	0	0	0	0	0	0	0	0	0	0	1	0	0	0	0	0	0	0	0	0	0	0	0	0	0	0	0	0	0	0	0	0	0	0	0
0	0	0	0	0	0	0	0	0	0	0	0	0	0	0	0	0	0	0	0	0	0	0	0	0	1	0	0	0	0	0	0	0	0	0	0	0	0	0	0	0	0	0	0	0	0	0	0	0	0
0	0	0	0	0	0	0	0	0	0	0	0	0	0	0	0	0	0	0	0	0	0	0	0	0	1	0	0	0	0	0	0	0	0	0	0	0	0	0	0	0	0	0	0	0	0	0	0	0	0
0	0	0	0	0	0	0	0	0	0	0	0	0	0	0	0	0	0	0	0	0	0	0	0	0	1	0	0	0	0	0	0	0	0	0	0	0	0	0	0	0	0	0	0	0	0	0	0	0	0
0	0	0	0	0	0	0	0	0	0	0	0	0	0	0	0	0	0	0	0	0	0	0	0	0	1	0	0	0	0	0	0	0	0	0	0	0	0	0	0	0	0	0	0	0	0	0	0	0	0
0	0	0	0	0	0	0	0	0	0	0	0	0	0	0	0	0	0	0	0	0	0	0	0	0	1	0	0	0	0	0	0	0	0	0	0	0	0	0	0	0	0	0	0	0	0	0	0	0	0
0	0	0	0	0	0	0	0	0	0	0	0	0	0	0	0	0	0	0	0	0	0	0	0	0	1	0	0	0	0	0	0	0	0	0	0	0	0	0	0	0	0	0	0	0	0	0	0	0	0
0	0	0	0	0	0	0	0	0	0	0	0	0	0	0	0	0	0	0	0	0	0	0	0	0	1	0	0	0	0	0	0	0	0	0	0	0	0	0	0	0	0	0	0	0	0	0	0	0	0
0	0	0	0	0	0	0	0	0	0	0	0	0	0	0	0	0	0	0	0	0	0	0	0	0	1	0	0	0	0	0	0	0	0	0	0	0	0	0	0	0	0	0	0	0	0	0	0	0	0
0	0	0	0	0	0	0	0	0	0	0	0	0	0	0	0	0	0	0	0	0	0	0	0	0	1	0	0	0	0	0	0	0	0	0	0	0	0	0	0	0	0	0	0	0	0	0	0	0	0
0	0	0	0	0	0	0	0	0	0	0	0	0	0	0	0	0	0	0	0	0	0	0	0	0	1	0	0	0	0	0	0	0	0	0	0	0	0	0	0	0	0	0	0	0	0	0	0	0	0
0	0	0	0	0	0	0	0	0	0	0	0	0	0	0	0	0	0	0	0	0	0	0	0	0	1	0	0	0	0	0	0	0	0	0	0	0	0	0	0	0	0	0	0	0	0	0	0	0	0
0	0	0	0	0	0	0	0	0	0	0	0	0	0	0	0	0	0	0	0	0	0	0	0	0	1	0	0	0	0	0	0	0	0	0	0	0	0	0	0	0	0	0	0	0	0	0	0	0	0
0	0	0	0	0	0	0	0	0	0	0	0	0	0	0	0	0	0	0	0	0	0	0	0	0	1	0	0	0	0	0	0	0	0	0	0	0	0	0	0	0	0	0	0	0	0	0	0	0	0
0	0	0	0	0	0	0	0	0	0	0	0	0	0	0	0	0	0	0	0	0	0	0	0	0	1	0	0	0	0	0	0	0	0	0	0	0	0	0	0	0	0	0	0	0	0	0	0	0	0
0	0	0	0	0	0	0	0	0	0	0	0	0	0	0	0	0	0	0	0	0	0	0	0	0	1	0	0	0	0	0	0	0	0	0	0	0	0	0	0	0	0	0	0	0	0	0	0	0	0
0	0	0	0	0	0	0	0	0	0	0	0	0	0	0	0	0	0	0	0	0	0	0	0	0	1	0	0	0	0	0	0	0	0	0	0	0	0	0	0	0	0	0	0	0	0	0	0	0	0
0	0	0	0	0	0	0	0	0	0	0	0	0	0	0	0	0	0	0	0	0	0	0	0	0	1	0	0	0	0	0	0	0	0	0	0	0	0	0	0	0	0	0	0	0	0	0	0	0	0
0	0	0	0	0	0	0	0	0	0	0	0	0	0	0	0	0	0	0	0	0	0	0	0	0	1	0	0	0	0	0	0	0	0	0	0	0	0	0	0	0	0	0	0	0	0	0	0	0	0
0	0	0	0	0	0	0	0	0	0	0	0	0	0	0	0	0	0	0	0	0	0	0	0	0	1	0	0	0	0	0	0	0	0	0	0	0	0	0	0	0	0	0	0	0	0	0	0	0	0
0	0	0	0	0	0	0	0	0	0	0	0	0	0	0	0	0	0	0	0	0	0	0	0	0	1	0	0	0	0	0	0	0	0	0	0	0	0	0	0	0	0	0	0	0	0	0	0	0	0
0	0	0	0	0	0	0	0	0	0	0	0	0	0	0	0	0	0	0	0	0	0	0	0	0	1	0	0	0	0	0	0	0	0	0	0	0	0	0	0	0	0	0	0	0	0	0	0	0	0
0	0	0	0	0	0	0	0	0	0	0	0	0	0	0	0	0	0	0	0	0	0	0	0	0	1	0	0	0	0	0	0	0	0	0	0	0	0	0	0	0	0	0	0	0	0	0	0	0	0
0	0	0	0	0	0	0	0	0	0	0	0	0	0	0	0	0	0	0	0	0	0	0	0	0	1	0	0	0	0	0	0	0	0	0	0	0	0	0	0	0	0	0	0	0	0	0	0	0	0
0	0	0	0	0	0	0	0	0	0	0	0	0	0	0	0	0	0	0	0	0	0	0	0	0	1	0	0	0	0	0	0	0	0	0	0	0	0	0	0	0	0	0	0	0	0	0	0	0	0
0	0	0	0	0	0	0	0	0	0	0	0	0	0	0	0	0	0	0	0	0	0	0	0	0	1	0	0	0	0	0	0	0	0	0	0	0	0	0	0	0	0	0	0	0	0	0	0	0	0
0	0	0	0	0	0	0	0	0	0	0	0	0	0	0	0	0	0	0	0	0	0	0	0	0	1	0	0	0	0	0	0	0	0	0	0	0	0	0	0	0	0	0	0	0	0	0	0	0	0
0	0	0	0	0	0	0	0	0	0	0	0	0	0	0	0	0	0	0	0	0	0	0	0	0	1	0	0	0	0	0	0	0	0	0	0	0	0	0	0	0	0	0	0	0	0	0	0	0	0
0	0	0	0	0	0	0	0	0	0	0	0	0	0	0	0	0	0	0	0	0	0	0	0	0	1	0	0	0	0	0	0	0	0	0	0	0	0	0	0	0	0	0	0	0	0	0	0	0	0
0	0	0	0	0	0	0	0	0	0	0	0	0	0	0	0	0	0	0	0	0	0	0	0	0	1	0	0	0	0	0	0	0	0	0	0	0	0	0	0	0	0	0	0	0	0	0	0	0	0
0	0	0	0	0	0	0	0	0	0	0	0	0	0	0	0	0	0	0	0	0	0	0	0	0	1	0	0	0	0	0	0	0	0	0	0	0	0	0	0	0	0	0	0	0	0	0	0	0	0
0	0	0	0	0	0	0	0	0	0	0	0	0	0	0	0	0	0	0	0	0	0	0	0	0	1	0	0	0	0	0	0	0	0	0	0	0	0	0	0	0	0	0	0	0	0	0	0	0	0
1	0	0	0	0	0	0	0	0	0	0	0	0	0	0	0	0	0	0	0	0	0	0	1	0	1	0	0	0	0	0	0	0	0	0	0	0	0	0	0	0	0	1	0	0	0	0	0	0	0
0	0	0	0	0	0	0	0	0	0	0	0	0	0	0	0	0	0	0	0	0	0	0	0	0	1	0	0	0	0	0	0	0	0	0	0	0	0	0	0	0	0	0	0	0	0	0	0	0	0
0	0	0	0	0	0	0	0	0	0	0	0	0	0	0	0	0	0	0	0	0	0	0	0	0	1	0	0	0	0	0	0	0	0	0	0	0	0	0	0	0	0	0	0	0	0	0	0	0	0
0	0	0	0	0	0	0	0	0	0	0	0	0	0	0	0	0	0	0	0	0	0	0	0	0	1	0	0	0	0	0	0	0	0	0	0	0	0	0	0	0	0	0	0	0	0	0	0	0	0
0	0	0	0	0	0	0	0	0	0	0	0	0	0	0	0	0	0	0	0	0	0	0	0	0	1	0	0	0	0	0	0	0	0	0	0	0	0	0	0	0	0	0	0	0	0	0	0	0	0
1	0	0	0	0	0	0	0	0	0	0	0	0	0	0	0	0	0	0	0	0	0	0	1	0	1	0	0	0	0	0	0	0	0	0	0	0	0	0	0	0	0	1	0	0	0	0	0	0	0
0	0	0	0	0	0	0	0	0	0	0	0	0	0	0	0	0	0	0	0	0	0	0	0	0	1	0	0	0	0	0	0	0	0	0	0	0	0	0	0	0	0	0	0	0	0	0	0	0	0
[truncated: 178 more columns]

## Sheet: Fig (7)
GDSC
with GER				without GER
PCC	RMSE	PCC_sr	RMSE_sr	PCC	RMSE	PCC_sr	RMSE_sr
0.93033	0.678794	0.958553	0.733303	0.919159	0.734845	0.953716	0.754242
0.9358	0.851936	0.971468	0.731998	0.9179	0.974858	0.963685	0.810896
0.929489	0.783757	0.968551	0.727697	0.900215	0.944111	0.948568	0.909364
0.856897	1.08999	0.899207	1.09369	0.8003	1.31609	0.857072	1.29016
0.911554	0.653371	0.94612	0.696099	0.88403	0.754206	0.925929	0.804415
0.656293	1.80282	0.754506	2.10255	0.606356	2.04842	0.707192	2.25611
0.981719	0.395552	0.983746	0.2975	0.977264	0.440868	0.97978	0.331583
0.814413	0.739917	0.877124	0.82681	0.77835	0.829598	0.85084	0.914333
0.808458	1.2018	0.875551	1.35237	0.757324	1.37279	0.841447	1.49581
0.828841	0.636695	0.889933	0.690695	0.795471	0.710711	0.863833	0.770653
0.780394	1.09835	0.862828	1.2048	0.717644	1.30394	0.818775	1.36397
0.914072	0.783678	0.950899	0.818703	0.901841	0.848653	0.945345	0.854032
0.740654	1.13219	0.845201	1.25531	0.651628	1.39963	0.7659	1.4825
0.842494	0.722867	0.905463	0.768263	0.805662	0.816791	0.882668	0.851275
0.870342	0.598333	0.917965	0.647215	0.84637	0.654588	0.904018	0.700265
0.830801	0.877165	0.898787	0.943519	0.786283	1.01361	0.868735	1.05442
0.863495	0.671755	0.910528	0.739477	0.822479	0.780885	0.892235	0.812001
0.849521	0.900035	0.897736	1.02306	0.820369	1.0137	0.880017	1.10802
0.840831	0.840064	0.892922	0.95515	0.816534	0.915031	0.881698	0.998625
0.771799	0.667439	0.852202	0.732601	0.718939	0.774397	0.809572	0.833111
0.821987	0.91853	0.885076	1.03108	0.767611	1.08517	0.846088	1.17405
0.77155	0.782622	0.851812	0.868617	0.703171	0.922044	0.802758	0.994622
0.616289	1.26607	0.712903	1.50456	0.50516	1.56389	0.59395	1.80938
0.870875	0.680936	0.906559	0.800435	0.847393	0.752266	0.890403	0.867177
0.800036	0.781863	0.872769	0.853045	0.74854	0.911595	0.832302	0.984265
0.806327	0.708907	0.815912	0.533178	0.797446	0.729457	0.807317	0.548635
0.826537	0.842698	0.889333	0.94502	0.787206	0.964546	0.858891	1.0597
0.836707	0.677313	0.902776	0.711443	0.801466	0.762564	0.879366	0.79602
0.69946	1.01292	0.77975	1.18231	0.655344	1.15275	0.755248	1.25563
0.774761	0.973417	0.850153	1.09376	0.736337	1.0879	0.819239	1.19232
0.957936	0.369707	0.961898	0.278062	0.951543	0.399436	0.956086	0.300421
0.795566	0.87762	0.879238	0.937319	0.73031	1.02875	0.831986	1.11034
0.988556	0.30769	0.989844	0.231418	0.984359	0.3597	0.986116	0.270535
0.765375	0.875697	0.845716	0.969282	0.706017	1.01373	0.79774	1.10497
0.841759	0.663403	0.901021	0.716978	0.794584	0.764911	0.86953	0.819105
0.877561	0.750644	0.930057	0.777067	0.84676	0.843786	0.905206	0.896756
0.737486	1.22463	0.829071	1.3895	0.659971	1.47623	0.767089	1.58635
0.903402	0.741189	0.943074	0.801067	0.867721	0.883687	0.921578	0.929282
0.723514	1.00166	0.813925	1.1289	0.667339	1.17183	0.770838	1.25773
0.810682	1.02232	0.889505	1.11116	0.746096	1.22375	0.840102	1.30019
0.868183	1.13694	0.920699	1.21856	0.832661	1.31032	0.903147	1.32303
0.843651	0.903282	0.904002	0.97076	0.797529	1.05883	0.873946	1.10353
0.86601	0.752872	0.919099	0.810416	0.842693	0.827291	0.904266	0.873734
0.796884	0.97478	0.878853	1.03826	0.721777	1.18369	0.824436	1.22869
0.85605	0.746529	0.910092	0.809434	0.814389	0.867851	0.888232	0.891442
0.883019	0.602269	0.928341	0.644516	0.864316	0.658992	0.921043	0.674792
0.745036	0.83808	0.807525	0.994951	0.693278	0.948355	0.76189	1.12194
0.946738	0.690975	0.966269	0.755496	0.929817	0.795235	0.956696	0.848849
0.810804	0.892651	0.877831	1.00216	0.766606	1.02256	0.857321	1.08256
0.896702	0.805673	0.941307	0.832898	0.872558	0.908683	0.921359	0.960226
0.861518	0.654614	0.919471	0.680941	0.829552	0.734499	0.894561	0.778744
0.620787	0.862369	0.673262	1.06045	0.530651	1.00599	0.581752	1.23033
0.754907	0.772539	0.835748	0.861847	0.690081	0.885828	0.779656	0.995541
0.767068	0.812959	0.856869	0.859707	0.72465	0.917634	0.829537	0.943171
0.778895	1.09464	0.855425	1.22748	0.709752	1.30382	0.800194	1.42147
0.767601	1.48514	0.846272	1.74946	0.745084	1.58973	0.829741	1.75657
0.864147	1.02459	0.919476	1.08042	0.830288	1.1814	0.891686	1.23209
0.855658	0.799411	0.903596	0.891728	0.822507	0.901994	0.88832	0.955398
0.771709	1.08157	0.863512	1.17429	0.714728	1.25935	0.810419	1.34816
0.770696	0.814822	0.84418	0.921974	0.728634	0.921372	0.814907	1.00767
0.828701	1.43719	0.884948	1.64423	0.741682	1.83659	0.813841	2.02911
0.918937	0.772031	0.949118	0.832457	0.897784	0.873632	0.934874	0.935301
0.862844	0.890921	0.920125	0.946429	0.817617	1.04554	0.893549	1.08051
0.758247	0.933749	0.842491	1.03267	0.713992	1.04933	0.80866	1.13116
0.711034	0.828673	0.795464	0.942801	0.659599	0.945287	0.753455	1.04406
0.933966	0.540265	0.937198	0.411538	0.923781	0.578104	0.92755	0.440361
0.973656	0.3847	0.97746	0.359739	0.969858	0.412569	0.974419	0.382278
0.847997	1.11675	0.920057	1.13106	0.791523	1.33666	0.881474	1.35665
0.783483	0.883286	0.859534	0.962311	0.724697	1.03408	0.817308	1.0994
0.746354	0.74701	0.784675	0.70601	0.658983	0.889211	0.701746	0.842863
0.771402	0.957882	0.850828	1.06735	0.73001	1.08371	0.821137	1.1621
0.962167	0.45267	0.965997	0.340459	0.951644	0.510659	0.956534	0.384073
0.802816	0.735753	0.887209	0.76141	0.752114	0.84121	0.852975	0.860989
0.901111	0.797355	0.950081	0.771539	0.87198	0.919929	0.931742	0.889377
0.837244	0.791291	0.899468	0.847079	0.801037	0.894806	0.871061	0.954361
0.875179	0.774424	0.917964	0.841234	0.839407	0.889718	0.899511	0.916094
0.866431	1.49623	0.920018	1.60798	0.819551	1.78561	0.878307	1.91346
0.789375	0.739815	0.858913	0.829499	0.751126	0.836322	0.818786	0.935691
0.923505	0.518672	0.924548	0.516247	0.906814	0.574273	0.908379	0.570312
0.934493	0.648227	0.943993	0.605258	0.905705	0.77657	0.91729	0.733626
0.782213	0.822508	0.856881	0.91242	0.735039	0.9324	0.822386	1.01338
0.78656	0.59441	0.858813	0.654376	0.738089	0.66655	0.829475	0.713828
0.822678	0.604859	0.889924	0.648195	0.772544	0.704183	0.860679	0.725361
0.894281	0.754488	0.932207	0.812527	0.872639	0.841632	0.918669	0.888434
0.95182	0.339593	0.956112	0.255413	0.937634	0.386801	0.94317	0.290918
0.734789	1.86336	0.801139	1.8295	0.660744	2.15258	0.739749	2.05991
0.861414	0.796187	0.921494	0.855127	0.816812	0.937327	0.891983	0.993761
0.866448	0.871398	0.919792	0.926857	0.814674	1.04688	0.890144	1.0674
0.87394	1.08273	0.920798	1.19942	0.846462	1.22727	0.90949	1.257
0.86074	0.777229	0.911876	0.844385	0.831663	0.875098	0.896933	0.914886
0.952337	0.687891	0.970317	0.747025	0.935628	0.803911	0.959025	0.867433
0.791899	1.17454	0.869065	1.31583	0.724329	1.43864	0.817232	1.52328
0.774949	0.879945	0.86129	0.957191	0.717193	1.0376	0.815753	1.09777
0.877339	1.12503	0.936913	1.08735	0.845435	1.28325	0.920267	1.20411
0.932143	0.6072	0.964488	0.591797	0.914709	0.683653	0.958439	0.641426
0.933164	0.922141	0.966492	0.826758	0.917569	1.03223	0.959833	0.906137
0.840134	0.858738	0.908567	0.8525	0.797726	0.989046	0.888354	0.946948
0.968503	0.619304	0.990053	0.453494	0.961944	0.679963	0.986307	0.534429
0.907306	0.894777	0.962802	0.793745	0.881957	1.02498	0.947146	0.914795
0.805811	2.12469	0.890286	2.45434	0.722399	2.56508	0.825626	2.7579
0.986871	0.327149	0.988338	0.246053	0.985072	0.350056	0.986739	0.263281
0.88028	0.809238	0.927695	0.855847	0.851988	0.913677	0.911652	0.946105
0.803913	0.811312	0.875293	0.888634	0.76486	0.915328	0.855062	0.954516
0.882393	0.797634	0.925933	0.879202	0.857825	0.895523	0.910067	0.962803
0.843942	0.586631	0.906265	0.619299	0.819694	0.63431	0.882755	0.689206
0.738735	1.45568	0.824315	1.64985	0.672739	1.69853	0.777525	1.8276
0.876622	0.865087	0.927247	0.940607	0.859513	0.948279	0.908196	1.02851
0.892109	0.785939	0.935819	0.842469	0.867409	0.883779	0.920991	0.929306
0.837089	0.976445	0.889998	1.09286	0.81276	1.06617	0.878705	1.14411
0.816385	0.928508	0.884711	1.01482	0.757357	1.10477	0.836148	1.19929
0.762191	1.18864	0.838447	1.35236	0.70299	1.38444	0.798203	1.48834
0.829911	0.800485	0.892004	0.876282	0.787021	0.918632	0.860161	0.989752
0.894701	0.759978	0.936924	0.81727	0.868026	0.860498	0.918611	0.915383
0.835488	0.639491	0.895083	0.704794	0.816081	0.694371	0.882756	0.740973
0.905699	0.782035	0.938355	0.87881	0.889249	0.858297	0.930378	0.925088
0.852361	0.619796	0.908964	0.65813	0.817242	0.698511	0.88768	0.729902
0.895486	0.730911	0.933808	0.790591	0.854746	0.877511	0.906919	0.936398
0.973485	0.533956	0.99104	0.420543	0.96382	0.623961	0.987428	0.504953
0.924011	0.582644	0.966406	0.517197	0.905036	0.660266	0.959036	0.564676
0.955294	0.602585	0.983854	0.485688	0.947954	0.65441	0.976347	0.575715
0.894366	0.63797	0.960755	0.517807	0.866623	0.719287	0.947567	0.601572
0.902529	0.642077	0.961826	0.580127	0.882754	0.710348	0.953086	0.62614
0.971156	0.494359	0.988979	0.39832	0.965709	0.53646	0.989048	0.408787
0.965459	0.547897	0.988392	0.427349	0.957805	0.605124	0.984117	0.502272
0.816455	0.97019	0.889459	1.04186	0.751222	1.16445	0.833731	1.24908
0.607387	1.22488	0.718793	1.42988	0.478823	1.51902	0.577483	1.74695
0.812236	0.68244	0.890373	0.715812	0.761267	0.787308	0.849685	0.832018
0.837961	1.05093	0.900123	1.12337	0.770758	1.28892	0.844302	1.37793
0.862459	0.882111	0.921347	0.909052	0.82268	1.02563	0.896817	1.03841
0.934407	0.593062	0.963985	0.598672	0.921772	0.651812	0.955097	0.667782
0.771838	1.47405	0.84419	1.77927	0.738744	1.62624	0.836832	1.7697
0.851373	0.839879	0.91083	0.902659	0.823104	0.939578	0.895188	0.974668
0.954561	0.497982	0.971668	0.535539	0.943616	0.556842	0.964054	0.603626
0.887103	0.795333	0.939329	0.798498	0.837444	0.973664	0.899585	1.0172
0.886662	0.731315	0.933064	0.775729	0.849988	0.857109	0.907867	0.904646
0.919746	0.68807	0.95732	0.705242	0.899088	0.78048	0.943181	0.79179
0.909878	0.689687	0.945936	0.725136	0.89089	0.767889	0.940149	0.7636
0.908367	0.79855	0.950122	0.811136	0.891849	0.882069	0.937666	0.897012
0.878587	0.559879	0.934887	0.557104	0.846099	0.63458	0.912157	0.64454
0.902688	0.694486	0.9391	0.761538	0.88344	0.767702	0.9293	0.816864
0.84895	0.821111	0.90434	0.896948	0.803489	0.967906	0.874362	1.02858
0.849406	0.849683	0.914284	0.888004	0.819974	0.949034	0.896401	0.9704
0.786949	0.805303	0.863791	0.878582	0.738235	0.932114	0.829315	0.979847
0.907617	0.666578	0.954264	0.649047	0.886977	0.746902	0.937378	0.753615
0.954988	0.483293	0.974049	0.499829	0.944953	0.53605	0.968815	0.548336
0.896897	0.807119	0.934085	0.780237	0.872236	0.905084	0.919629	0.849305
0.914012	0.526568	0.931634	0.651408	0.891422	0.602196	0.912628	0.741175
0.933742	0.681658	0.959583	0.655974	0.917718	0.766829	0.95087	0.715806
0.910523	0.830443	0.958776	0.711012	0.86786	1.01288	0.935193	0.881307
0.912734	0.724804	0.953625	0.69809	0.886392	0.842117	0.933663	0.819219
0.929696	0.728791	0.967862	0.661704	0.91475	0.806757	0.962595	0.709173
0.958914	0.658896	0.986074	0.522525	0.944146	0.772332	0.978545	0.637981
0.947046	0.675538	0.979701	0.599143	0.926753	0.79982	0.966806	0.738179
0.84693	1.55191	0.892777	1.57091	0.789701	1.8809	0.855146	1.80874
0.874056	0.659919	0.934535	0.60738	0.83208	0.769197	0.909102	0.717256
0.93055	0.784805	0.969119	0.703733	0.915449	0.873297	0.957386	0.81752
0.843838	0.934181	0.910095	0.956844	0.808477	1.05569	0.886582	1.05342
0.892457	0.643731	0.935852	0.674842	0.873826	0.711236	0.933124	0.684654
0.944635	0.783641	0.97509	0.704064	0.927387	0.906443	0.965213	0.80269
0.877119	0.887694	0.920768	0.86906	0.853426	0.989279	0.903419	0.948652
0.916959	0.798083	0.958604	0.74977	0.889041	0.932051	0.948452	0.836481
0.972969	0.475776	0.990586	0.368032	0.968309	0.516355	0.988961	0.397883
0.956427	0.708382	0.982829	0.599151	0.950811	0.757323	0.979791	0.631669
0.933212	0.717704	0.972002	0.59762	0.919577	0.795193	0.962542	0.688599
0.899575	0.395872	0.937255	0.376155	0.862997	0.465215	0.913019	0.442019
0.97421	0.56493	0.9935	0.374679	0.968085	0.627591	0.989415	0.476977
0.973438	0.566797	0.991092	0.431381	0.966798	0.634531	0.988437	0.492486
0.983655	0.455214	0.994125	0.353955	0.98104	0.492567	0.993834	0.360304
0.986933	0.407742	0.995564	0.307622	0.984543	0.444881	0.994536	0.338647
0.964746	0.635527	0.989696	0.461616	0.953581	0.732686	0.982155	0.597133
0.746947	1.08773	0.8346	1.2364	0.691418	1.26234	0.788019	1.3792
0.856327	1.06781	0.910442	1.15878	0.83086	1.184	0.896828	1.22824
0.961149	0.523038	0.98573	0.417642	0.957214	0.550999	0.98611	0.413061
0.944426	0.888857	0.979282	0.769688	0.936475	0.958822	0.973221	0.826382
0.924994	1.05223	0.958482	0.991095	0.909465	1.16885	0.952349	1.05311
0.954861	0.772097	0.981443	0.667538	0.944077	0.864614	0.973423	0.78917
0.896633	0.746068	0.92244	0.901832	0.878019	0.828327	0.905532	1.00306
0.889443	0.790256	0.920149	0.937403	0.854591	0.922338	0.893269	1.0862
0.886073	0.909121	0.919621	1.06509	0.853542	1.06031	0.893671	1.23031
0.902951	0.679911	0.96571	0.566706	0.883005	0.75834	0.961326	0.587071
0.85348	0.892793	0.916809	0.878158	0.803878	1.06729	0.884464	1.01971
0.87123	1.32436	0.938956	1.16801	0.826103	1.57737	0.91411	1.36421
0.975475	0.618249	0.993027	0.425016	0.967659	0.713011	0.98865	0.532397
0.971604	0.617236	0.991262	0.473109	0.965221	0.684216	0.986461	0.572485
0.950834	0.699923	0.985084	0.557476	0.938166	0.790752	0.976663	0.660335
0.96257	0.669885	0.987654	0.513674	0.953121	0.751134	0.985273	0.567521
0.908148	1.12942	0.931208	1.09313	0.88091	1.30886	0.915395	1.21508
0.757766	1.19262	0.880648	1.08521	0.683854	1.42474	0.820078	1.31649
0.916524	0.73868	0.975787	0.579453	0.885385	0.881364	0.956807	0.719692
0.930972	0.54105	0.978742	0.416411	0.914127	0.603778	0.968718	0.504932
0.879268	0.652964	0.910789	0.634762	0.859364	0.716704	0.896624	0.687028
0.887111	0.759454	0.950721	0.702514	0.851407	0.881743	0.926744	0.838486
0.841377	0.762647	0.88736	0.756284	0.804933	0.868484	0.854077	0.858183
0.95322	0.557786	0.984074	0.46259	0.944483	0.609376	0.980234	0.503051
0.691935	0.962195	0.78342	0.969948	0.633783	1.0781	0.739031	1.06041
0.914988	0.581448	0.967814	0.483481	0.903106	0.62706	0.964869	0.501145
0.955228	0.535295	0.983332	0.443053	0.945758	0.590625	0.980515	0.480907
0.956616	0.547012	0.985833	0.419868	0.945993	0.612512	0.981309	0.485271
0.884027	0.737968	0.932643	0.710847	0.849207	0.856135	0.901045	0.838955
0.884383	0.722904	0.927328	0.726656	0.852639	0.831527	0.901487	0.828265
0.927164	0.760853	0.967274	0.723908	0.897404	0.910161	0.95053	0.870254
0.887084	0.783146	0.946308	0.747576	0.852036	0.914657	0.926352	0.852338
0.932486	0.665044	0.97874	0.50698	0.919238	0.730538	0.969138	0.607405
0.957111	0.53988	0.986583	0.425784	0.946422	0.604853	0.981208	0.493338
0.836472	0.982237	0.91396	0.922659	0.775439	1.18608	0.881645	1.05824
0.89724	0.889877	0.930222	1.03998	0.867981	1.03738	0.906973	1.19492
0.899257	0.926789	0.954125	0.953945	0.852446	1.14686	0.928378	1.13192
0.779854	1.29876	0.831919	1.3009	0.677375	1.63069	0.751545	1.55472
0.874934	1.23285	0.942914	1.15278	0.828424	1.49186	0.913358	1.34752
0.691336	0.923872	0.76064	1.09694	0.627076	1.07412	0.707172	1.24047
0.897002	0.757158	0.935813	0.815244	0.874104	0.846709	0.919873	0.913333
0.87582	0.773174	0.932452	0.79587	0.848379	0.869505	0.920162	0.864701
0.872123	0.794826	0.916869	0.872104	0.843568	0.889926	0.906239	0.925177
0.828322	1.07679	0.890885	1.18025	0.774083	1.27672	0.859509	1.33859
0.629925	0.634206	0.728303	0.699762	0.612431	0.6332	0.693072	0.734118
0.853761	0.803595	0.918969	0.841412	0.822592	0.904387	0.901319	0.916347
0.856423	0.509166	0.918038	0.512659	0.839339	0.53714	0.912226	0.529133
0.853901	0.761642	0.905993	0.846384	0.821085	0.863244	0.884076	0.934411
0.784309	1.29879	0.863258	1.46283	0.694915	1.61242	0.787094	1.77668
0.868786	1.0175	0.921362	1.11318	0.826508	1.19121	0.892259	1.26349
0.883891	0.822498	0.928161	0.897674	0.860088	0.912967	0.914398	0.970195
0.887404	0.691142	0.932252	0.742073	0.866586	0.76177	0.916377	0.819588
0.74623	0.723331	0.838169	0.772506	0.712183	0.802548	0.808607	0.85168
0.783781	0.698092	0.867288	0.747878	0.722831	0.823712	0.8205	0.87053
0.88077	0.699297	0.927668	0.756071	0.860802	0.772176	0.91644	0.80731
0.83847	0.813008	0.900654	0.874304	0.805143	0.909726	0.884538	0.930732
0.799986	0.875011	0.86618	0.987357	0.751143	1.0137	0.83576	1.09175
0.782758	0.817091	0.854369	0.915408	0.716712	0.959461	0.800952	1.06299
0.715095	0.879508	0.797682	1.00787	0.663077	0.987755	0.770921	1.0826
0.878026	0.725183	0.925771	0.773437	0.851288	0.812286	0.91264	0.835672
0.789652	0.692105	0.865848	0.747937	0.721744	0.826186	0.824816	0.857109
0.831246	0.726447	0.882702	0.823488	0.78681	0.836402	0.850023	0.927777
0.764066	0.733122	0.835625	0.829134	0.710594	0.838229	0.800302	0.919788
0.834494	0.759348	0.904099	0.785246	0.788614	0.882354	0.876754	0.887461
0.776907	0.794536	0.846162	0.89264	0.718999	0.916413	0.79929	1.01764
0.79882	0.784826	0.866885	0.871391	0.752087	0.903223	0.821946	1.01015
0.831866	0.838707	0.906368	0.876811	0.787425	0.971109	0.879251	0.97515
0.763213	1.03347	0.860539	1.09475	0.686097	1.2572	0.799523	1.29392
0.740958	0.845241	0.82578	0.954127	0.665275	0.991728	0.76305	1.10121
0.841031	0.936249	0.935628	0.928857	0.786284	1.10856	0.900111	1.09346
0.662309	0.826234	0.767842	0.9223	0.581058	0.964756	0.693675	1.07409
0.537112	1.46099	0.628677	1.7591	0.495519	1.65735	0.613165	1.82794
0.913617	0.812133	0.954558	0.830649	0.898818	0.883427	0.950168	0.87225
0.635326	1.36754	0.740652	1.61371	0.560387	1.60097	0.678903	1.7676
0.938565	0.758521	0.97664	0.665588	0.920994	0.864365	0.967026	0.770277
0.926184	0.737597	0.965071	0.692115	0.912516	0.811112	0.951176	0.805409
0.973427	0.543167	0.98944	0.447089	0.969595	0.578915	0.986342	0.515718
0.972994	0.560272	0.988543	0.482269	0.968213	0.608571	0.987178	0.511446
0.979718	0.487209	0.990975	0.425565	0.976406	0.526279	0.989588	0.457089
0.917793	0.847573	0.970046	0.756814	0.89392	0.980613	0.958963	0.838198
0.947543	0.7038	0.979706	0.611699	0.935557	0.781992	0.971437	0.718235
0.943846	0.745026	0.978117	0.65071	0.929327	0.841217	0.970376	0.745722
0.940398	0.743559	0.980374	0.563422	0.914808	0.902432	0.963462	0.764755
0.720063	0.794713	0.823648	0.864074	0.655944	0.917853	0.772486	0.982368
0.767744	0.889071	0.839755	1.01818	0.718269	1.01144	0.798825	1.13627
0.776814	0.777505	0.855184	0.862789	0.696045	0.945026	0.791348	1.03365
0.766867	0.901751	0.845923	0.997322	0.695325	1.0703	0.799765	1.13393
0.820693	0.78842	0.884994	0.861352	0.78691	0.8776	0.86082	0.946607
0.817768	0.98294	0.884778	1.06596	0.748955	1.21309	0.843267	1.23273
0.765754	1.07474	0.872234	1.03193	0.686605	1.29255	0.824287	1.18825
0.885109	0.992295	0.93405	1.03503	0.860273	1.10216	0.91464	1.15702
0.821337	0.901681	0.885025	0.920662	0.781956	1.00557	0.864858	0.993227
0.975688	0.539966	0.981838	0.477617	0.970752	0.590462	0.977685	0.530846
0.833111	0.809422	0.895149	0.886894	0.7974	0.912923	0.8739	0.968065
0.919203	0.788402	0.961243	0.739959	0.903284	0.877897	0.952343	0.803287
0.795186	0.776323	0.868231	0.842643	0.74304	0.896229	0.831491	0.956942
0.668614	0.902864	0.762629	1.03476	0.555955	1.10037	0.674261	1.21606
0.734335	0.927192	0.820273	1.03278	0.645648	1.1101	0.746081	1.22339
0.83936	0.906609	0.901416	0.977888	0.796451	1.03907	0.868945	1.11327
0.861641	0.664322	0.951604	0.586566	0.823579	0.756211	0.929	0.690878
0.923315	0.56162	0.970252	0.484379	0.907448	0.621335	0.958355	0.567423
0.895407	0.625116	0.924676	0.735954	0.87402	0.691486	0.90542	0.825703
0.688527	0.951757	0.818715	0.921753	0.619125	1.09073	0.750099	1.06109
0.887191	0.584686	0.935606	0.576476	0.864802	0.647114	0.928004	0.605552
0.896742	0.636814	0.958574	0.550204	0.872495	0.708418	0.943964	0.639915
0.860771	0.912279	0.930741	0.89294	0.821057	1.05859	0.920057	0.956943
0.952262	0.695158	0.979578	0.620978	0.940567	0.777702	0.972515	0.716987
0.925065	0.82937	0.964343	0.787364	0.889512	1.0161	0.943713	0.979315
0.91586	0.791361	0.961248	0.758031	0.88712	0.932267	0.948538	0.846893
0.964773	0.444621	0.968785	0.426339	0.958812	0.477853	0.962108	0.463512
0.730068	1.15279	0.822553	1.29199	0.646084	1.40807	0.755276	1.50417
0.844969	1.07382	0.902215	1.19146	0.813148	1.1989	0.878602	1.30535
0.853806	1.02208	0.912197	1.10846	0.811517	1.18717	0.87709	1.28751
0.791369	0.805125	0.875491	0.847513	0.723589	0.972474	0.821281	1.0278
0.976424	0.231968	0.978803	0.174466	0.9701	0.26135	0.973094	0.196565
0.970506	0.502007	0.973613	0.377566	0.965808	0.541252	0.9694	0.407083
0.661555	0.680756	0.751209	0.774409	0.587837	0.781817	0.700702	0.853427
0.975885	0.558318	0.991828	0.428044	0.971511	0.60862	0.988835	0.499998
0.965156	0.62823	0.988217	0.489714	0.957425	0.694024	0.98424	0.568844
0.966597	0.599795	0.986989	0.492294	0.954584	0.700706	0.98203	0.578172
0.943651	0.720363	0.983042	0.575529	0.923038	0.851488	0.97202	0.698977
0.97584	0.996682	0.99288	0.760675	0.964409	1.21412	0.986861	1.00828
0.986093	0.671473	0.994339	0.563995	0.980677	0.790138	0.991897	0.676833
0.978207	0.707109	0.991217	0.593053	0.973347	0.781534	0.987835	0.696586
0.985831	0.73205	0.994455	0.614147	0.980171	0.865881	0.992325	0.734161

## Sheet: Fig (9)(10)
tissue	Tissuesubtype	cellline												cancer	cancer cellline
kidney	adrenal_gland	SW13	-1.02508	1.86614	2.60622	1.3884	3.79032	3.32013	0.763865	0.0677055	-1.14839	1.17059	1.41782	ACC	ACC SW13
blood	lymphoblastic_leukemia	CCRF-CEM	2.64641	2.1733	3.4212	3.00477	3.83229	3.58383	2.95297	2.4295	1.59012	2.66287	2.32642	ALL	ALL CCRF-CEM
blood	lymphoblastic_leukemia	MOLT-4	1.35913	3.34443	3.31117	2.63834	3.37015	3.49216	3.10396	2.69355	1.14871	3.39874	2.80635	ALL	ALL MOLT-4
blood	lymphoblastic_leukemia	ARH-77	-1.08122	1.99121	2.14218	2.55753	5.19148	3.84686	2.64966	2.10209	1.32317	2.21641	2.09024	ALL	ALL ARH-77
blood	lymphoblastic_leukemia	GR-ST	-0.491485	5.05621	5.70895	4.41994	6.18616	5.74409	3.89927	3.25365	2.88021	3.35443	2.30327	ALL	ALL GR-ST
blood	lymphoblastic_leukemia	KARPAS-45	1.58334	2.06985	3.23015	2.72907	4.25161	4.03336	3.52147	2.7514	1.67169	2.03757	2.37558	ALL	ALL KARPAS-45
blood	lymphoblastic_leukemia	KE-37	2.65273	3.02898	3.99509	3.03684	4.35513	4.15047	2.52586	1.66869	0.57674	1.49376	2.48029	ALL	ALL KE-37
blood	lymphoblastic_leukemia	LC4-1	2.84157	2.47352	3.56682	2.81789	3.45692	2.42725	2.89082	1.40655	0.319776	1.9507	2.3814	ALL	ALL LC4-1
blood	lymphoblastic_T_cell_leukaemia	LOUCY	-1.83133	2.19017	3.56091	3.43293	5.06226	4.2598	2.73519	1.81882	1.06666	3.13169	1.98592	ALL	ALL LOUCY
blood	lymphoblastic_T_cell_leukaemia	MOLT-13	0.359955	1.19313	0.929256	1.27199	2.50013	2.15655	0.80644	-0.793674	-1.29946	0.696067	1.5995	ALL	ALL MOLT-13
blood	lymphoblastic_T_cell_leukaemia	MOLT-16	2.06232	1.82093	2.70777	2.48704	4.14716	3.27758	2.97775	2.12752	1.13494	2.2046	2.34462	ALL	ALL MOLT-16
blood	lymphoblastic_T_cell_leukaemia	P12-ICHIKAWA	2.52639	1.72772	2.94031	1.84234	3.6787	3.02914	2.08088	0.649353	0.501926	1.03054	2.3771	ALL	ALL P12-ICHIKAWA
blood	lymphoblastic_leukemia	P30-OHK	2.61525	3.23623	4.28207	3.36589	3.66857	4.32686	4.24265	3.26626	2.17966	3.31794	3.12147	ALL	ALL P30-OHK
blood	lymphoblastic_T_cell_leukaemia	PF-382	2.37829	1.45325	2.41979	2.54494	4.3446	4.05802	2.04409	1.71113	0.89487	1.80292	2.98696	ALL	ALL PF-382
blood	lymphoblastic_T_cell_leukaemia	RPMI-8402	-0.242351	1.88672	2.95134	1.40164	4.01445	4.17461	3.10258	3.02218	2.46787	1.19437	2.2353	ALL	ALL RPMI-8402
blood	leukemia	RS4-11	1.96858	2.76403	2.96818	3.30462	4.1638	4.22213	3.19101	2.7676	1.42242	2.59728	2.74615	ALL	ALL RS4-11
blood	lymphoblastic_T_cell_leukaemia	SUP-T1	3.87066	2.81398	3.58682	4.00089	4.91166	5.07025	2.90257	3.43251	3.31979	3.65868	4.18487	ALL	ALL SUP-T1
blood	lymphoblastic_T_cell_leukaemia	TALL-1	-0.0980761	0.833693	0.973092	-0.0753969	1.18952	0.419861	-0.109895	-1.38786	-1.12724	0.755613	1.58103	ALL	ALL TALL-1
blood	lymphoblastic_T_cell_leukaemia	ATN-1	1.79424	3.55048	3.90862	3.57065	4.47627	3.63178	3.70367	2.53255	2.21187	2.67582	2.62005	ALL	ALL ATN-1
blood	lymphoblastic_leukemia	ALL-PO	1.7722	2.33489	3.73895	2.13569	4.22942	3.40937	3.09911	1.79323	1.06641	1.88676	1.94335	ALL	ALL ALL-PO
blood	lymphoid_neoplasm_other	YT	1.20011	1.9085	2.88906	3.73498	4.09922	2.74407	0.94665	1.96067	0.528405	2.44167	2.43965	ALL	ALL YT
blood	lymphoblastic_leukemia	HAL-01	0.0242425	0.839967	2.56732	2.38871	2.57134	3.19442	2.23869	1.38711	0.166927	0.55663	1.99795	ALL	ALL HAL-01
blood	T_cell_leukemia	Jurkat	3.00137	2.99493	3.87559	3.80991	4.81034	3.9791	3.83281	2.80035	2.47506	2.66831	2.61851	ALL	ALL Jurkat
blood	lymphoblastic_leukemia	SUP-B15	1.66047	0.988562	0.422152	1.76679	2.86167	3.14697	2.46943	0.18685	-0.396177	2.77164	2.24223	ALL	ALL SUP-B15
breast	breast	HDQ-P1	3.88588	2.7227	5.20424	2.34878	3.50377	2.28238	0.66908	0.872518	-1.06228	1.60751	1.00883	ALL	ALL HDQ-P1
lung	lung_small_cell_carcinoma	COR-L95	3.19621	4.06695	4.93953	4.47578	5.41691	3.56257	5.73256	3.7188	2.93373	4.3051	5.36494	ALL	ALL COR-L95
blood	myeloma	MOLP-8	0.517514	0.106127	1.48117	1.31628	2.37909	2.64617	2.03332	1.32907	-0.465274	2.55549	2.65111	ALL	ALL MOLP-8
urogenital_system	bladder	5637	3.13359	2.44126	3.03194	2.18023	3.70545	4.07595	2.07817	1.27868	-0.275098	2.42803	2.7371	BLCA	BLCA 5637
urogenital_system	bladder	RT4	2.73455	1.7493	2.70312	1.28874	3.11109	2.99043	1.84734	0.938319	-1.01622	2.46843	1.65406	BLCA	BLCA RT4
urogenital_system	bladder	SW780	3.14963	4.72232	3.76295	2.64894	2.62806	2.79923	1.77201	1.03899	-0.146408	2.78397	2.91071	BLCA	BLCA SW780
urogenital_system	bladder	TCCSUP	4.63252	4.70334	5.50055	5.61557	6.28769	5.08723	3.54773	3.70498	2.66767	4.23776	5.8708	BLCA	BLCA TCCSUP
urogenital_system	bladder	T-24	2.51035	4.11603	4.43129	4.32924	5.06123	3.70002	3.36486	3.15731	1.33001	4.21122	3.66197	BLCA	BLCA T-24
urogenital_system	bladder	UM-UC-3	4.16699	3.61763	4.777	3.82907	5.39729	4.91069	3.66152	2.2911	2.24245	4.96263	3.96195	BLCA	BLCA UM-UC-3
urogenital_system	bladder	DSH1	-0.419006	3.25301	1.61929	0.693408	3.49643	5.25159	1.97825	0.00610771	-0.015454	2.31974	1.39666	BLCA	BLCA DSH1
urogenital_system	bladder	J82	4.62945	4.53774	5.09741	4.53724	5.7148	4.83467	3.48969	3.59962	2.39863	3.81937	4.56681	BLCA	BLCA J82
urogenital_system	bladder	LB831-BLC	1.6322	1.96233	3.58448	3.48368	5.89299	4.51264	2.87264	2.55412	1.9592	3.69017	4.33352	BLCA	BLCA LB831-BLC
urogenital_system	bladder	639-V	2.70101	4.15815	4.61666	3.20544	4.51827	3.96181	3.26282	2.27923	1.16439	3.53455	3.85345	BLCA	BLCA 639-V
urogenital_system	bladder	697	2.07695	2.49574	4.0314	3.12772	5.55578	3.35046	3.17392	2.68341	1.66812	3.10879	3.72425	BLCA	BLCA 697
urogenital_system	bladder	HT-1197	4.006	4.16832	6.05617	4.88891	5.76961	4.05309	2.1071	3.27027	1.24948	1.97089	4.99534	BLCA	BLCA HT-1197
urogenital_system	bladder	HT-1376	3.71313	4.92053	3.86745	4.3248	6.06754	4.47515	4.29218	2.99561	2.22707	3.64488	5.69901	BLCA	BLCA HT-1376
urogenital_system	bladder	KU-19-19	-0.944689	-0.351702	-1.51574	-1.77427	0.510186	0.153343	-1.27205	-2.70555	-4.86022	-0.758788	-1.64871	BLCA	BLCA KU-19-19
urogenital_system	bladder	RT-112	0.981272	1.32186	2.381	1.05325	2.28679	3.46277	2.34852	0.30222	-0.461717	2.14746	2.10722	BLCA	BLCA RT-112
urogenital_system	bladder	SW1710	3.76653	2.52897	2.78372	2.83948	3.41893	4.11373	3.09051	1.78255	0.75437	3.01095	4.26945	BLCA	BLCA SW1710
urogenital_system	bladder	BFTC-905	0.626641	1.03932	1.69733	-0.294268	2.00761	0.544757	-2.00625	-1.57813	-3.43663	0.350276	1.26649	BLCA	BLCA BFTC-905
urogenital_system	bladder	CAL-29	2.27339	2.53689	3.17545	1.96727	2.52144	2.4669	1.19104	0.761329	-0.325476	3.04225	2.32114	BLCA	BLCA CAL-29
breast	breast	HCC1954	3.30274	3.30467	4.59988	3.26792	4.56372	3.44687	2.68135	2.14771	0.952726	3.31498	2.5172	BRCA	BRCA HCC1954
breast	breast	HCC1143	3.16017	2.64821	2.75172	2.41534	3.24422	3.51621	1.26324	0.557002	-0.270615	1.49667	4.06966	BRCA	BRCA HCC1143
breast	breast	HCC1187	3.76865	3.86675	4.16083	5.12982	5.69845	2.98121	2.53823	2.53467	1.68642	3.483	3.35752	BRCA	BRCA HCC1187
breast	breast	HCC1395	2.48247	2.71939	3.53763	2.83704	4.82898	4.46466	2.89919	2.98444	1.30203	2.38813	3.2538	BRCA	BRCA HCC1395
breast	breast	HCC1599	4.44698	3.78144	5.33027	5.91009	6.16681	5.84598	5.92905	5.11265	3.87372	4.99058	4.13469	BRCA	BRCA HCC1599
breast	breast	HCC1937	4.08874	5.57382	5.50543	3.69466	5.11099	4.15073	2.86416	2.54554	1.41797	4.0169	3.56127	BRCA	BRCA HCC1937
breast	breast	HCC2157	2.98564	4.64051	4.32785	4.33625	4.0322	4.46868	4.62233	2.96943	2.5045	3.09818	3.313	BRCA	BRCA HCC2157
breast	breast	HCC2218	2.07643	4.20038	3.69254	2.44418	4.81566	3.0942	4.42772	3.69082	1.55257	3.21233	3.34975	BRCA	BRCA HCC2218
breast	breast	HCC38	4.58807	2.41194	4.25499	5.14283	6.31092	5.93392	6.05658	4.51886	5.11347	5.5416	6.03296	BRCA	BRCA HCC38
breast	breast	T47D	3.28002	3.27895	3.53034	3.23141	4.98342	5.04974	3.15459	3.96226	2.39587	3.37868	3.67041	BRCA	BRCA T47D
breast	breast	MCF7	3.90421	4.09618	5.46546	5.31442	6.25174	5.59147	4.11347	4.93412	2.81468	4.06376	3.71745	BRCA	BRCA MCF7
breast	breast	BT-549	3.21122	2.84845	3.91303	3.70099	5.41685	6.22378	4.18523	3.93092	2.4953	6.11814	3.94339	BRCA	BRCA BT-549
breast	breast	Hs-578-T	2.83897	1.24887	3.56442	2.1749	3.08592	3.96008	2.28055	1.87548	0.361642	3.65382	3.76271	BRCA	BRCA Hs-578-T
breast	breast	MDA-MB-231	2.75952	1.73877	2.87051	0.969044	4.35381	2.837	0.674673	-0.0686076	-1.29983	2.53923	1.89528	BRCA	BRCA MDA-MB-231
breast	breast	A2780	2.23941	0.266333	1.70052	2.34631	3.29455	2.68119	2.28278	1.22034	0.00223748	3.96983	3.36864	BRCA	BRCA A2780
breast	breast	COLO-800	2.82959	3.54849	5.14917	2.70931	4.66455	4.55009	3.33997	2.5964	1.0089	3.29427	3.06901	BRCA	BRCA COLO-800
breast	breast	CAL-120	4.93595	3.10091	6.02088	5.77311	6.61906	6.33239	4.26427	4.6695	1.98625	3.16879	4.95064	BRCA	BRCA CAL-120
breast	breast	DU-4475	-0.378397	-2.6174	-0.891799	-4.03141	-1.66469	-2.51567	-3.31415	-5.65835	-7.42568	-1.22215	-1.23256	BRCA	BRCA DU-4475
breast	breast	EFM-19	3.6546	5.46559	6.0905	3.48064	5.61876	5.88602	4.8475	3.66143	2.93916	4.10594	4.10292	BRCA	BRCA EFM-19
breast	breast	EVSA-T	2.26056	1.85729	3.62173	3.78144	4.57384	4.3364	3.37322	3.13535	1.80581	2.45747	2.73368	BRCA	BRCA EVSA-T
breast	breast	HCC1419	2.5407	5.2081	5.45684	3.18923	4.75313	4.86953	4.27367	3.6692	2.7057	2.72437	3.83782	BRCA	BRCA HCC1419
breast	breast	HCC1569	2.53186	2.84427	4.3998	2.02126	3.57376	4.01158	2.2848	2.0061	0.497426	2.72433	2.178	BRCA	BRCA HCC1569
breast	breast	HCC70	2.74134	2.38552	3.90052	1.87443	3.02821	2.83461	2.71274	1.23648	1.11639	3.08619	3.23812	BRCA	BRCA HCC70
breast	breast	MDA-MB-175-VII	3.14897	3.05107	3.95563	1.82665	4.08035	5.08608	2.88036	1.13342	-0.694716	1.6379	4.1316	BRCA	BRCA MDA-MB-175-VII
breast	breast	MDA-MB-361	2.65409	3.91467	5.41612	4.05989	4.50031	3.55386	2.6973	2.33106	2.15951	4.18473	4.33589	BRCA	BRCA MDA-MB-361
breast	breast	MDA-MB-453	-1.36218	2.05209	3.23873	2.6374	4.80701	4.01717	2.67937	2.3416	1.37462	2.90577	1.96966	BRCA	BRCA MDA-MB-453
breast	breast	MDA-MB-468	-1.30808	1.13339	2.79801	2.96607	3.96879	3.90851	2.39051	1.48879	0.38473	2.79373	2.87925	BRCA	BRCA MDA-MB-468
breast	breast	MRK-nu-1	-0.700127	2.50706	3.89784	3.3885	5.1024	3.36005	3.24197	2.4673	1.99278	3.98466	3.2657	BRCA	BRCA MRK-nu-1
breast	breast	OCUB-M	3.47021	4.16892	5.11423	2.79774	4.4076	3.63552	4.33823	2.65737	2.53819	2.85361	2.83456	BRCA	BRCA OCUB-M
breast	breast	UACC-893	0.929634	2.95011	3.0945	1.67334	3.86663	2.07886	0.974199	0.120454	-0.956188	2.6786	2.82469	BRCA	BRCA UACC-893
breast	breast	ZR-75-30	5.44134	6.70533	6.75598	6.87537	7.61645	6.84772	5.19509	6.37463	5.68108	6.98635	4.11811	BRCA	BRCA ZR-75-30
breast	breast	AU565	2.84614	3.65271	4.13936	2.83816	5.69404	4.98862	3.62322	3.5353	3.3514	3.18573	3.36526	BRCA	BRCA AU565
breast	breast	CAL-85-1	-0.205619	0.23836	2.1991	1.82834	2.31427	2.91133	0.966204	-0.163243	-0.555688	3.23907	2.98978	BRCA	BRCA CAL-85-1
breast	breast	UACC-812	3.57987	4.17078	5.26555	5.81166	6.3578	4.6486	4.34714	3.8038	3.23644	4.38487	4.86036	BRCA	BRCA UACC-812
breast	breast	CAL-51	2.3097	3.46278	3.2202	2.78176	4.03876	4.20463	3.36467	1.8061	0.354614	2.27832	2.49594	BRCA	BRCA CAL-51
breast	breast	MFM-223	3.62491	1.553	4.00972	3.36858	7.48341	4.61646	1.49672	2.83772	0.410912	3.20317	3.17901	BRCA	BRCA MFM-223
breast	breast	CAL-148	2.70509	3.04839	4.32749	5.00397	4.97091	3.88293	4.61528	3.12473	2.20207	4.12234	2.92111	BRCA	BRCA CAL-148
breast	breast	MDA-MB-415	3.17276	3.30743	3.99874	2.7797	3.95061	3.48638	2.80891	1.75299	1.12803	3.19588	2.39421	BRCA	BRCA MDA-MB-415
breast	breast	MDA-MB-157	-0.324554	4.38647	5.36638	3.89262	6.05934	4.85978	3.698	3.20856	2.32759	3.8859	4.26043	BRCA	BRCA MDA-MB-157
breast	breast	BT-474	4.54609	4.92921	5.77975	4.64137	7.11941	4.65766	4.31875	5.48225	3.99669	4.3637	5.29714	BRCA	BRCA BT-474
breast	breast	CAMA-1	3.17674	3.82865	3.73993	3.68576	5.65763	4.82786	3.11957	3.16297	2.32789	3.04531	3.18522	BRCA	BRCA CAMA-1
breast	breast	BT-483	5.0135	7.11975	7.6023	6.80361	8.5841	6.82109	6.38582	6.50183	5.22929	7.28862	7.5986	BRCA	BRCA BT-483
breast	breast	MDA-MB-436	0.622129	3.48522	5.57204	3.86553	6.1944	5.09253	3.77133	3.22755	1.93178	3.95381	4.05095	BRCA	BRCA MDA-MB-436
breast	breast	EFM-192A	4.37928	3.8338	5.95285	4.36883	6.18767	4.88667	3.47808	3.72437	2.89866	4.53956	3.92039	BRCA	BRCA EFM-192A
breast	breast	HCC1428	4.84814	5.818	6.2224	5.30716	7.4511	5.42909	6.11666	4.42049	3.92692	4.76375	5.13098	BRCA	BRCA HCC1428
lung	lung_NSCLC_adenocarcinoma	HCC-78	3.14685	1.82636	3.45867	2.69044	4.52901	4.92662	2.6509	2.59867	0.797366	3.59904	2.12439	BRCA	BRCA HCC-78
aero_digestive_tract	head_and_neck	JHU-029	1.3597	1.68631	2.41883	-1.01239	1.64606	1.81776	1.55377	-0.203778	-1.61928	1.33744	1.33784	BRCA	BRCA JHU-029
blood	B_cell_lymphoma	GRANTA-519	2.94494	5.62598	5.63945	4.43236	6.11718	5.52844	5.29129	3.01283	2.5567	3.65081	4.29114	BRCA	BRCA GRANTA-519
lung	lung_small_cell_carcinoma	HCC-33	2.39547	3.54832	4.64766	4.61309	4.88223	4.10002	5.40123	3.80624	2.86056	4.91382	5.19086	BRCA	BRCA HCC-33
blood	Hodgkin_lymphoma	L-1236	2.90783	3.78061	2.9124	3.79622	3.61397	5.00541	3.40448	2.90653	1.84157	2.5702	2.77786	BRCA	BRCA L-1236
		nan												BRCA	BRCA nan
urogenital_system	cervix	C-33-A	2.09917	1.7237	2.66548	1.99669	4.21866	2.71953	0.792723	1.16256	0.00631999	2.0597	2.9848	CESC	CESC C-33-A
urogenital_system	cervix	C-4-I	1.96152	3.07979	3.54734	2.3828	3.69227	3.1637	2.41345	1.04512	0.682919	2.64745	1.28438	CESC	CESC C-4-I
urogenital_system	cervix	ME-180	2.60044	2.09143	4.01026	3.13355	6.05735	5.42212	4.38534	2.14624	1.59808	3.80616	3.0133	CESC	CESC ME-180
urogenital_system	cervix	SW756	3.48437	3.57859	3.49586	3.50485	5.73321	5.43146	3.95435	1.15674	0.748464	2.97723	4.32638	CESC	CESC SW756
urogenital_system	cervix	Ca-Ski	3.34143	3.3839	3.56303	2.90004	4.33265	3.63549	3.37651	1.82434	0.680231	3.77593	3.38641	CESC	CESC Ca-Ski
urogenital_system	cervix	DoTc2-4510	0.5739	1.20374	1.95157	2.30225	2.94106	4.87501	3.24497	1.17044	1.18491	3.30319	3.01796	CESC	CESC DoTc2-4510
urogenital_system	cervix	HT-3	2.32644	2.16984	3.36544	2.65482	2.72756	2.6772	2.89394	1.4016	1.29355	2.78138	3.42176	CESC	CESC HT-3
urogenital_system	cervix	CAL-39	2.09738	0.0571258	0.811279	-0.403923	-1.10496	1.15609	-0.876813	-1.76925	-2.55407	0.11709	0.126082	CESC	CESC CAL-39
urogenital_system	cervix	SiHa	2.69505	3.47044	5.20024	4.36118	5.39427	4.37923	3.45184	2.74753	1.57455	3.38141	4.40599	CESC	CESC SiHa
urogenital_system	cervix	SKG-IIIa	3.03469	2.67728	3.37216	2.26829	6.24928	3.58435	1.5669	2.29843	0.468472	3.50011	2.30551	CESC	CESC SKG-IIIa
urogenital_system	cervix	OMC-1	2.9176	2.75439	4.28262	2.17627	3.8181	2.69667	2.62385	1.66111	0.10205	3.66275	1.82541	CESC	CESC OMC-1
urogenital_system	cervix	MS751	3.12189	3.49001	4.89011	4.32384	4.57992	4.01984	3.10668	2.70793	1.56282	2.88376	3.62471	CESC	CESC MS751
urogenital_system	cervix	SISO	3.16032	3.68303	4.19945	5.24875	5.4254	4.47493	3.56044	3.17363	2.80506	3.46945	4.03502	CESC	CESC SISO
blood	B_cell_lymphoma	Farage	0.865451	3.31979	4.4364	1.78249	4.30807	3.54071	2.29697	0.996033	0.674245	2.97596	1.30146	CESC	CESC Farage
blood	lymphoid_neoplasm_other	JVM-2	2.19133	1.55449	2.62908	2.0098	4.08905	3.43492	2.74534	1.06221	0.804806	2.65838	1.75152	CLL	CLL JVM-2
blood	lymphoid_neoplasm_other	JVM-3	0.236602	1.01721	2.22848	0.595026	3.44712	2.55452	2.05313	-1.27006	-0.241304	0.451219	1.41899	CLL	CLL JVM-3
digestive_system	large_intestine	HCT-116	-0.776155	0.0860901	0.559578	-1.22874	2.10688	3.02692	0.143474	-1.48933	-2.89208	-0.454037	-0.0844813	COREAD	COREAD HCT-116
digestive_system	large_intestine	HCT-15	3.15293	1.26945	2.86676	2.69271	3.78847	3.9591	2.42012	1.12605	0.352223	2.4772	2.24557	COREAD	COREAD HCT-15
digestive_system	large_intestine	HT-29	0.1801	-0.392863	-0.480588	-1.5303	-0.044421	0.402175	-1.60368	-2.43554	-4.91145	0.0178542	-0.192774	COREAD	COREAD HT-29
digestive_system	large_intestine	COLO-205	0.827706	-0.163916	-0.183866	-2.37128	-0.883765	-0.979326	-1.09958	-3.16343	-5.56911	-0.632468	0.429108	COREAD	COREAD COLO-205
digestive_system	large_intestine	SW620	1.53147	1.11948	1.69793	0.279304	0.878863	-0.080338	-1.12463	-2.61286	-2.93891	1.289	1.75018	COREAD	COREAD SW620
digestive_system	large_intestine	HCC2998	-0.676698	1.26713	0.695073	-1.41367	-1.19621	-0.153748	-1.5059	-2.88069	-5.11976	-0.253415	-0.467754	COREAD	COREAD HCC2998
digestive_system	large_intestine	KM12	1.59669	5.64357	5.33915	0.208282	6.15517	0.814425	-0.208727	-1.48798	-2.62376	0.607281	0.836212	COREAD	COREAD KM12
digestive_system	large_intestine	HT55	0.90299	0.896719	1.82541	-0.624876	1.0937	0.431427	-0.662041	-1.99063	-3.11281	1.45597	0.702829	COREAD	COREAD HT55
digestive_system	large_intestine	HT-115	2.52438	2.63984	2.3801	2.16979	5.14661	3.18077	1.35859	1.39166	-1.17835	3.27681	1.66952	COREAD	COREAD HT-115
digestive_system	large_intestine	GP5d	1.29274	2.7067	3.53779	2.16928	2.28039	1.48292	0.224567	-1.43853	-0.80567	2.18223	2.0396	COREAD	COREAD GP5d
digestive_system	large_intestine	LoVo	0.399989	1.11981	2.13116	0.304479	2.30557	1.8364	0.0577634	-1.15077	-3.37614	0.869201	-1.58797	COREAD	COREAD LoVo
digestive_system	large_intestine	LS-123	1.5208	2.82397	3.91678	2.14749	3.81457	2.66253	1.68126	0.502396	-0.986018	3.47449	3.00734	COREAD	COREAD LS-123
digestive_system	large_intestine	LS-411N	-0.0786173	-0.130977	0.734683	-0.659047	-0.310152	1.26085	-0.0247421	-2.0171	-3.51537	0.0577968	0.322382	COREAD	COREAD LS-411N
digestive_system	large_intestine	LS-513	0.327313	0.0287066	0.741243	0.0244835	0.508323	-0.731199	-1.83118	-3.22409	-5.07196	0.29555	-0.15479	COREAD	COREAD LS-513
digestive_system	large_intestine	NCI-H508	1.71902	1.55648	2.14256	0.646055	1.55745	-0.334535	0.26185	-0.730295	-2.30984	1.35185	1.98817	COREAD	COREAD NCI-H508
digestive_system	large_intestine	NCI-H747	0.517513	0.839521	0.937242	-0.797768	0.564311	0.631451	-0.0670847	-2.79156	-3.84681	1.15187	1.37427	COREAD	COREAD NCI-H747
digestive_system	large_intestine	NCI-H716	0.574584	1.4663	2.2115	0.731875	2.60201	2.73498	0.730491	0.0936129	-2.05903	1.12385	1.57055	COREAD	COREAD NCI-H716
digestive_system	large_intestine	RCM-1	2.68284	0.128469	0.579848	0.45236	1.01739	2.05504	0.242075	-1.46775	-3.07837	1.10476	0.959614	COREAD	COREAD RCM-1
digestive_system	large_intestine	RKO	0.568486	1.46656	1.92198	0.789147	4.04749	3.07823	1.07752	-0.491294	-2.01487	1.00165	1.15255	COREAD	COREAD RKO
digestive_system	large_intestine	SK-CO-1	-0.620176	-0.652909	0.644305	-2.64249	1.12051	0.203755	-1.11356	-2.35262	-4.27517	0.440386	-0.123774	COREAD	COREAD SK-CO-1
digestive_system	large_intestine	SNU-C2B	3.30171	3.27618	3.92909	2.78722	5.12216	2.09956	1.6302	1.04549	0.0921272	3.25356	2.90435	COREAD	COREAD SNU-C2B
digestive_system	large_intestine	SW1116	4.14627	2.03765	1.69378	1.6119	2.45743	2.09812	-0.0391921	-0.65934	-2.10248	2.25429	2.10985	COREAD	COREAD SW1116
digestive_system	large_intestine	SW1417	2.36532	3.06437	2.27549	-0.0504178	2.95378	1.95719	0.0197707	-1.30221	-2.33919	1.5465	3.08304	COREAD	COREAD SW1417
digestive_system	large_intestine	SW1463	0.757437	1.23679	2.37757	1.24783	2.2322	2.07215	-0.300373	-1.62645	-3.98075	0.687185	0.928878	COREAD	COREAD SW1463
digestive_system	large_intestine	SW48	0.447187	1.51751	1.94212	-0.230826	2.80252	3.80349	2.48551	0.0229126	-1.96065	0.749428	1.56233	COREAD	COREAD SW48
digestive_system	large_intestine	SW837	2.88857	4.19213	3.59384	1.21904	2.39249	2.06814	0.709753	-0.291079	-0.905042	2.26938	3.08583	COREAD	COREAD SW837
digestive_system	large_intestine	SW948	2.22259	2.99262	3.40997	1.10192	3.79446	1.91325	0.361692	-1.23186	-2.63773	1.56482	1.4854	COREAD	COREAD SW948
digestive_system	large_intestine	T84	1.70174	2.28745	3.48863	2.16592	2.67016	3.71183	2.00992	1.00871	-0.855288	2.88169	1.83887	COREAD	COREAD T84
digestive_system	large_intestine	CW-2	2.92028	3.10967	3.68167	2.71415	4.3832	2.87216	1.35951	1.04462	0.115002	2.31883	3.19495	COREAD	COREAD CW-2
digestive_system	large_intestine	COLO-320-HSR	2.44046	4.13302	5.33641	4.72741	5.66401	4.69543	4.75947	2.82617	3.00117	1.24513	3.30109	COREAD	COREAD COLO-320-HSR
digestive_system	large_intestine	COLO-678	3.06178	1.917	3.86118	2.57676	2.63329	2.94996	1.57058	-0.243941	-0.762828	2.80814	2.12828	COREAD	COREAD COLO-678
digestive_system	large_intestine	C2BBe1	4.72432	2.76637	4.44914	2.57271	2.93627	5.6753	2.47207	0.513686	-0.389645	2.48088	2.79327	COREAD	COREAD C2BBe1
digestive_system	large_intestine	SNU-C1	0.0718114	2.76907	2.80344	-1.56934	0.93345	1.21069	1.07384	-1.52577	-2.63632	1.6639	2.03548	COREAD	COREAD SNU-C1
digestive_system	large_intestine	LS-1034	2.26673	4.16308	3.54428	1.57499	3.64717	1.88138	1.14662	-0.217725	-2.29794	2.53824	1.02327	COREAD	COREAD LS-1034
digestive_system	large_intestine	CaR-1	2.89696	3.14584	4.93231	3.10178	4.6014	3.49885	2.42258	2.458	1.44705	3.84294	2.94907	COREAD	COREAD CaR-1
digestive_system	large_intestine	LS-180	0.618318	1.78301	2.98283	1.09326	2.54088	1.96068	1.18056	-1.14436	-1.48362	1.85313	1.7951	COREAD	COREAD LS-180
digestive_system	large_intestine	CCK-81	2.13656	1.59856	2.4887	1.53056	2.76097	1.86808	1.11311	-0.218774	-1.04194	1.73356	1.27087	COREAD	COREAD CCK-81
digestive_system	large_intestine	MDST8	0.535499	1.27307	1.36765	-1.50167	0.639	-0.106919	-2.03362	-2.99276	-5.02711	0.084039	0.455297	COREAD	COREAD MDST8
digestive_system	large_intestine	CL-11	0.307439	1.48497	1.70061	0.367349	0.535699	-0.830857	-1.16467	-3.11884	-4.97446	1.07411	-0.577604	COREAD	COREAD CL-11
blood	B_cell_lymphoma	OCI-LY7	-1.44241	-2.16076	-1.49043	-4.34064	-3.02914	-4.34544	-4.63131	-7.18943	-8.56804	-2.50668	-2.61141	COREAD	COREAD OCI-LY7
digestive_system	large_intestine	SNU-1040	3.23341	3.38326	5.92969	2.58653	4.12556	3.7428	3.02171	2.30919	0.540634	3.65452	3.31321	COREAD	COREAD SNU-1040
		SNU-283	2.63315	2.75584	3.20316	2.48764	3.9446	1.5699	4.14805	1.5528	-0.0863133	2.3206	2.76287	COREAD	COREAD SNU-283
digestive_system	large_intestine	SNU-407	1.93035	1.75412	2.48482	1.01357	2.35729	2.33586	0.149968	-1.08512	-1.32774	2.51639	1.76716	COREAD	COREAD SNU-407
digestive_system	large_intestine	SNU-61	2.81733	2.57658	2.49674	1.2144	2.43212	3.15463	1.83368	0.170248	-1.55114	2.1767	2.64255	COREAD	COREAD SNU-61
digestive_system	large_intestine	SNU-81	2.32055	3.9783	3.54028	2.65476	2.87551	3.6797	3.51215	2.28695	1.33524	3.09646	2.56807	COREAD	COREAD SNU-81
digestive_system	large_intestine	SNU-C5	1.84745	2.03531	3.14372	1.64784	3.3246	2.72942	1.35015	0.449732	-0.747158	2.05657	3.49251	COREAD	COREAD SNU-C5
blood	B_cell_lymphoma	COR-L88	1.60602	2.238	3.16354	3.02994	4.57443	4.15292	3.88792	3.12961	1.86702	2.99653	2.41419	DLBC	DLBC COR-L88
blood	B_cell_lymphoma	DB	3.66953	2.97485	3.77986	4.78138	5.38981	4.80887	3.48769	2.85627	2.86815	3.00812	3.09458	DLBC	DLBC DB
blood	B_cell_lymphoma	DOHH-2	0.570232	1.92758	2.21165	2.2338	3.16743	3.36246	3.04278	2.08054	0.752076	3.36283	2.21859	DLBC	DLBC DOHH-2
blood	B_cell_lymphoma	HT	2.02376	2.3183	3.7908	-0.853439	3.93501	3.73746	0.809844	4.36084	2.35019	3.94388	2.80313	DLBC	DLBC HT
blood	B_cell_lymphoma	KARPAS-422	2.93534	2.9968	4.41541	2.76497	3.29341	4.90222	4.00836	2.90876	2.40893	3.35859	2.50595	DLBC	DLBC KARPAS-422
blood	B_cell_lymphoma	MC116	1.71483	2.12074	2.71303	1.93903	4.00664	2.98084	2.57195	2.44556	1.59313	2.67604	1.88665	DLBC	DLBC MC116
blood	B_cell_lymphoma	TUR	2.65068	4.43324	4.43273	3.06762	4.66561	4.44069	3.234	1.90981	0.505141	2.44495	2.73507	DLBC	DLBC TUR
blood	B_cell_lymphoma	RL	2.22333	2.28505	3.50806	1.45683	3.43411	4.49149	2.26109	2.65917	2.23997	3.23189	2.17309	DLBC	DLBC RL
blood	B_cell_lymphoma	BC-3	1.48925	2.18243	2.75008	2.6098	4.2628	2.29408	2.67145	2.84348	1.23898	2.76879	1.80277	DLBC	DLBC BC-3
blood	B_cell_lymphoma	BC-1	-0.753451	0.909679	2.59191	1.9961	4.63435	3.30562	2.64817	2.18164	1.13728	1.42626	1.08942	DLBC	DLBC BC-1
blood	B_cell_lymphoma	SCC-3	0.967887	0.933231	1.20406	1.53959	3.12135	3.5422	2.50458	1.73789	-0.0548711	1.76439	1.76901	DLBC	DLBC SCC-3
blood	B_cell_lymphoma	A4-Fuk	-1.00627	-1.06884	-1.33305	-1.52004	2.33123	1.59115	-1.46874	-1.48502	-3.80464	0.119774	-2.07022	DLBC	DLBC A4-Fuk
blood	B_cell_lymphoma	A3-KAW	0.221172	1.06958	1.89505	2.09804	2.90348	2.28027	0.276552	0.196357	-0.224288	0.543227	0.828678	DLBC	DLBC A3-KAW
blood	B_cell_lymphoma	CTB-1	1.7941	2.17164	3.36041	0.744047	3.87596	4.81713	0.706002	3.49944	3.2732	2.86873	3.33324	DLBC	DLBC CTB-1
blood	lymphoid_neoplasm_other	EJM	2.2714	3.46954	3.36442	4.65285	3.98619	4.88982	4.02218	3.40147	2.44496	3.92621	3.32132	DLBC	DLBC EJM
blood	Burkitt_lymphoma	GA-10	2.35439	2.81183	3.0581	3.37775	4.78087	4.41214	3.73602	2.60328	1.43367	2.55055	3.68781	DLBC	DLBC GA-10
blood	acute_myeloid_leukaemia	NB-4	-1.18358	-0.772427	-0.40362	-2.53028	-0.949468	-3.45066	-2.82844	-4.89679	-6.14554	-0.92414	-0.597164	DLBC	DLBC NB-4
blood	haematopoietic_neoplasm_other	JJN-3	1.96706	2.72395	3.42403	3.92915	4.83175	3.37295	2.96717	1.72017	1.16588	2.61381	2.04689	DLBC	DLBC JJN-3
blood	B_cell_lymphoma	JM1	1.53193	2.57904	3.15819	3.12381	4.57072	3.57375	3.56306	3.0042	1.33372	2.64236	2.45929	DLBC	DLBC JM1
blood	chronic_myeloid_leukaemia	JURL-MK1	0.261196	-1.16901	-0.75553	-1.83224	-1.8592	0.100023	-2.04937	-3.50403	-5.04061	-0.612643	-1.45121	DLBC	DLBC JURL-MK1
blood	lymphoid_neoplasm_other	NK-92MI	1.32216	2.38613	3.31791	3.47202	4.07968	3.16759	2.90152	1.66331	1.66923	2.58579	1.95983	DLBC	DLBC NK-92MI
blood	acute_myeloid_leukaemia	OCI-AML5	1.08737	2.81156	2.83757	0.443254	2.45827	0.875896	-0.696455	-2.04793	-2.64011	1.31539	1.4927	DLBC	DLBC OCI-AML5
blood	B_cell_leukemia	RCH-ACV	0.959694	2.18481	2.42745	3.35392	3.81724	3.17451	4.10871	2.98489	1.54913	2.80449	2.29389	DLBC	DLBC RCH-ACV
blood	B_cell_leukemia	ROS-50	2.12711	3.76787	4.10291	3.28694	5.16368	4.84663	5.44779	3.58172	2.59155	3.69743	3.08142	DLBC	DLBC ROS-50
blood	B_cell_lymphoma	SLVL	-1.35929	1.82791	1.72841	1.47712	2.76538	2.72523	1.7044	-0.0358444	-0.274938	2.83496	2.37687	DLBC	DLBC SLVL
blood	B_cell_lymphoma	SU-DHL-10	1.05415	2.80337	3.26386	2.49386	4.04787	2.86624	3.50115	2.01267	1.1611	2.20417	1.78803	DLBC	DLBC SU-DHL-10
blood	B_cell_lymphoma	SU-DHL-16	1.69682	1.62015	2.65668	1.86545	3.75635	2.6115	3.3519	1.61952	0.913273	2.62968	1.51019	DLBC	DLBC SU-DHL-16
blood	B_cell_lymphoma	SU-DHL-4	1.32496	1.85082	2.88617	2.24548	3.59296	2.83697	3.13495	2.9868	1.36275	3.67964	1.16647	DLBC	DLBC SU-DHL-4
blood	B_cell_lymphoma	SU-DHL-5	1.73651	1.54207	2.77671	2.30164	3.90506	3.03079	2.46703	1.3393	0.460635	2.14183	2.01483	DLBC	DLBC SU-DHL-5
blood	B_cell_lymphoma	SU-DHL-6	1.54584	1.63657	2.35159	1.98624	2.63785	2.71206	2.72902	1.94349	0.666574	3.32468	1.59463	DLBC	DLBC SU-DHL-6
blood	anaplastic_large_cell_lymphoma	SUP-M2	1.82329	2.84058	2.97646	2.6669	3.68355	3.92492	3.08225	1.84579	0.212504	1.79048	2.06739	DLBC	DLBC SUP-M2
blood	B_cell_lymphoma	TK	2.5997	2.35665	3.38644	3.61138	4.87645	3.56615	4.17925	3.42985	2.01772	3.21959	3.99973	DLBC	DLBC TK
blood	lymphoid_neoplasm_other	WIL2-NS	0.0902571	4.86276	3.69027	3.3863	5.381	4.43433	3.15615	1.14012	0.324498	2.03807	1.92734	DLBC	DLBC WIL2-NS
blood	myeloma	MM1S	1.50274	1.92076	3.03411	2.63593	4.31799	2.72513	2.08657	1.48878	0.738541	2.67714	2.37141	DLBC	DLBC MM1S
aero_digestive_tract	oesophagus	TE-5	1.14291	4.18074	4.53221	3.38913	5.65631	3.88349	2.90673	2.85446	1.48459	4.39389	3.43938	ESCA	ESCA TE-5
aero_digestive_tract	oesophagus	EC-GI-10	2.83936	2.25206	2.91604	0.802235	2.11481	1.98245	0.44614	0.225553	-0.625703	2.13611	1.60167	ESCA	ESCA EC-GI-10
aero_digestive_tract	oesophagus	HCE-4	3.0549	2.87664	3.89288	2.59154	4.70408	5.05937	2.86034	2.112	2.00663	3.52813	3.1491	ESCA	ESCA HCE-4
aero_digestive_tract	oesophagus	KYSE-140	3.13917	2.46973	2.97381	1.61014	3.87387	3.59133	2.24416	2.20979	0.140067	2.3461	3.62367	ESCA	ESCA KYSE-140
aero_digestive_tract	oesophagus	KYSE-410	2.87955	2.46628	2.81633	2.23029	4.4369	4.96116	2.69999	2.42557	0.596934	2.87767	3.22476	ESCA	ESCA KYSE-410
aero_digestive_tract	oesophagus	KYSE-520	3.74374	4.59924	6.12292	2.48995	4.06396	2.56839	0.875222	0.0840549	-0.258094	2.82212	3.71622	ESCA	ESCA KYSE-520
aero_digestive_tract	oesophagus	KYSE-70	3.87912	6.57536	6.0793	4.57677	6.99137	5.16163	3.79091	3.07785	2.38861	4.38287	4.65543	ESCA	ESCA KYSE-70
aero_digestive_tract	oesophagus	TE-15	1.07866	1.70884	2.19234	1.60952	3.46459	2.61447	1.34632	0.568305	-0.7522	2.13907	3.67947	ESCA	ESCA TE-15
aero_digestive_tract	oesophagus	TE-1	2.64093	3.78053	3.40012	4.15576	3.95879	3.40456	1.34519	0.947133	-0.159696	3.16895	3.68687	ESCA	ESCA TE-1
aero_digestive_tract	oesophagus	TE-10	2.32771	2.19963	3.19295	2.09554	3.74481	2.40195	2.35284	1.26311	0.241765	2.96929	2.45445	ESCA	ESCA TE-10
aero_digestive_tract	oesophagus	TE-8	3.15484	1.84702	3.41348	3.02254	4.36399	3.45682	1.55364	0.832388	-0.508942	3.1122	2.80647	ESCA	ESCA TE-8
aero_digestive_tract	oesophagus	COLO-679	3.22487	3.30119	4.34138	4.49559	5.18449	5.18275	3.75149	3.06963	2.03731	4.84435	4.32807	ESCA	ESCA COLO-679
aero_digestive_tract	oesophagus	KYSE-150	1.81	1.81823	2.24056	0.874215	3.59443	3.47843	1.32244	1.13673	-0.420051	2.31053	1.78727	ESCA	ESCA KYSE-150
aero_digestive_tract	oesophagus	KYSE-180	2.96764	3.21564	3.41197	2.35547	4.97793	3.82797	4.01365	2.65213	1.02214	3.04633	3.328	ESCA	ESCA KYSE-180
aero_digestive_tract	oesophagus	KYSE-270	2.80541	2.56857	4.0752	2.96201	4.00764	3.31375	2.66833	1.89392	0.895876	3.56256	2.43886	ESCA	ESCA KYSE-270
aero_digestive_tract	oesophagus	KYSE-450	2.61372	2.94701	3.20125	2.5511	5.43669	4.35239	2.83193	2.42803	0.95143	2.44916	2.38642	ESCA	ESCA KYSE-450
aero_digestive_tract	oesophagus	KYSE-510	3.57398	2.70002	3.63007	4.22072	4.26212	4.32518	4.31069	3.15434	2.34718	3.50297	3.13979	ESCA	ESCA KYSE-510
aero_digestive_tract	oesophagus	OE19	3.83067	5.04626	4.5067	3.37749	5.09909	4.65866	3.32592	3.22805	1.55755	3.53586	4.88342	ESCA	ESCA OE19
aero_digestive_tract	oesophagus	OE33	3.33171	2.20326	2.38516	0.937707	2.46217	4.21327	2.29984	1.69833	-0.298461	2.88737	2.84326	ESCA	ESCA OE33
aero_digestive_tract	oesophagus	TE-9	3.93794	3.5734	3.65549	4.08814	4.6013	5.15568	3.35631	3.02329	2.52297	5.28794	2.99519	ESCA	ESCA TE-9
aero_digestive_tract	oesophagus	TE-11	2.12487	1.18729	2.2812	1.59825	2.7735	1.48387	1.75009	-0.0527768	-1.17846	2.29911	1.22533	ESCA	ESCA TE-11
aero_digestive_tract	oesophagus	TE-6	3.80502	3.54564	4.54383	2.55645	5.54268	3.42351	2.57582	2.22415	0.48402	3.32133	2.39751	ESCA	ESCA TE-6
aero_digestive_tract	oesophagus	TE-12	3.46575	2.49723	2.84178	3.05023	4.45797	3.47415	2.4788	1.7502	0.549208	3.11806	2.97022	ESCA	ESCA TE-12
aero_digestive_tract	oesophagus	KYSE-220	2.13119	1.83466	2.48151	0.973454	2.33339	2.18288	1.06726	0.166966	-1.0146	2.71439	1.7036	ESCA	ESCA KYSE-220
pancreas	pancreas	KP-3	3.14512	3.54162	3.7336	3.76638	5.56176	5.19916	4.15923	2.23619	2.41375	3.53723	4.88862	ESCA	ESCA KP-3
digestive_system	stomach	OCUM-1	-0.66963	-2.25959	-1.41671	-2.62658	-2.34588	-2.13037	-2.61372	-4.80201	-6.57749	0.221947	-1.1424	ESCA	ESCA OCUM-1
lung	lung_small_cell_carcinoma	SW1271	2.36937	3.31356	3.79996	1.75068	3.41773	2.35644	1.59033	0.283082	-0.105102	2.89507	3.33892	ESCA	ESCA SW1271
urogenital_system	ovary	UWB1.289	2.68281	3.20849	3.77282	1.78836	3.16859	3.08195	2.20341	1.62858	-0.127429	3.11526	2.26356	ESCA	ESCA UWB1.289
aero_digestive_tract	oesophagus	FLO-1	-0.574098	0.619552	2.61195	3.22271	2.98452	4.00659	3.40245	1.2894	1.06114	2.73029	2.64351	ESCA	ESCA FLO-1
aero_digestive_tract	oesophagus	OACp4C	1.91141	1.86415	2.19085	0.740153	1.74865	2.56766	0.986231	-0.694342	-2.07496	1.83384	1.14883	ESCA	ESCA OACp4C
digestive_system	stomach	SK-GT-2	2.84032	3.76775	3.39908	2.31225	3.7128	5.29451	3.34973	2.78778	-0.547008	2.63235	2.63111	ESCA	ESCA SK-GT-2
aero_digestive_tract	oesophagus	SK-GT-4	2.63269	2.38339	3.27613	1.94477	3.33969	1.96604	1.04091	-1.09763	-1.41399	2.62913	3.38623	ESCA	ESCA SK-GT-4
aero_digestive_tract	oesophagus	ESO26	4.01184	4.04503	5.34343	3.63118	5.82187	5.85629	5.85629	3.4248	2.55957	3.60053	3.19683	ESCA	ESCA ESO26
aero_digestive_tract	oesophagus	ESO51	0.342076	1.38086	3.03254	-0.0570494	3.10889	2.29669	0.334477	-0.516366	-3.28296	0.683448	-0.741516	ESCA	ESCA ESO51
lung	lung_NSCLC_adenocarcinoma	EMC-BAC-2	2.91335	1.28369	2.41602	1.36399	3.3309	2.71871	1.32138	0.506683	-1.01921	2.70874	4.00304	ESCA	ESCA EMC-BAC-2
nervous_system	glioma	42-MG-BA	2.67445	1.81407	4.17832	2.97798	4.49857	4.48423	3.59294	2.74711	1.62155	2.78524	2.88899	GBM	GBM 42-MG-BA
nervous_system	glioma	8-MG-BA	3.14156	2.0616	3.59236	2.18011	4.08333	4.51385	3.64895	2.68523	1.24424	2.37314	2.69135	GBM	GBM 8-MG-BA
nervous_system	glioma	A172	2.74271	1.4128	3.22492	2.16159	3.29519	3.04863	1.11018	1.34739	0.483102	2.90018	3.06875	GBM	GBM A172
nervous_system	glioma	GB-1	4.85907	3.33336	4.73708	4.66682	7.02467	4.07235	4.44595	2.47724	1.59542	4.0064	4.64886	GBM	GBM GB-1
nervous_system	glioma	T98G	3.4521	3.64694	3.9996	4.80854	5.23889	4.65572	3.98017	2.92828	3.177	4.21792	3.54776	GBM	GBM T98G
nervous_system	glioma	U-118-MG	3.4131	4.76093	4.73408	4.37475	4.93392	4.09587	3.13518	2.30439	1.82271	3.42195	5.45435	GBM	GBM U-118-MG
nervous_system	glioma	U-87-MG	2.41783	5.10602	5.24662	2.85822	5.95906	3.33886	2.37266	0.935	0.445311	3.6172	3.61839	GBM	GBM U-87-MG
nervous_system	glioma	YKG-1	2.88661	3.03276	3.64514	3.22032	5.12741	3.87625	3.0616	1.96789	0.407164	3.47595	2.26714	GBM	GBM YKG-1
nervous_system	glioma	D-542MG	3.94678	3.29784	4.25473	4.14974	5.61139	5.95976	3.61873	4.20441	1.26475	5.93738	4.35279	GBM	GBM D-542MG
nervous_system	glioma	SNB75	3.26788	2.9171	4.44084	4.29876	5.59147	5.33651	3.54046	3.25567	1.38807	4.75114	3.22325	GBM	GBM SNB75
nervous_system	glioma	U251	2.79525	3.51187	4.2412	4.32773	5.21232	4.32157	2.72884	1.38491	0.484487	2.68899	4.00724	GBM	GBM U251
nervous_system	glioma	SF295	3.49179	4.01265	4.80042	4.75409	5.80662	4.9263	4.49437	3.98825	2.5419	5.62407	3.25101	GBM	GBM SF295
nervous_system	glioma	SF268	2.56206	3.00788	5.61193	3.3592	6.44274	4.90683	4.09346	3.39196	2.19065	4.26141	5.09373	GBM	GBM SF268
nervous_system	glioma	BE-13	2.69229	3.82284	3.40352	2.94777	3.29102	3.616	2.35851	1.56815	0.315724	2.90861	2.84911	GBM	GBM BE-13
nervous_system	glioma	DBTRG-05MG	2.45557	3.63817	3.25749	2.87011	4.67088	3.18294	2.89644	1.37919	0.653241	2.69038	4.90417	GBM	GBM DBTRG-05MG
nervous_system	glioma	DK-MG	1.607	1.46472	3.53086	1.7924	3.90509	3.73552	0.373217	0.974025	-1.46621	3.5085	1.73715	GBM	GBM DK-MG
nervous_system	glioma	KS-1	0.788903	0.539957	1.6719	1.59634	3.22384	4.2388	2.46351	1.08744	-0.0750511	3.56994	2.7013	GBM	GBM KS-1
nervous_system	glioma	SF126	1.14916	2.39027	3.72655	2.46082	4.31583	3.4624	2.72191	1.80011	0.758148	3.66484	2.91014	GBM	GBM SF126
nervous_system	glioma	SK-MG-1	4.36376	3.51991	4.29319	3.96988	6.27218	4.20991	3.0826	2.61305	1.94024	2.68323	4.17025	GBM	GBM SK-MG-1
nervous_system	glioma	SW1088	3.76422	3.45316	4.19259	4.28417	5.43876	5.51162	3.38653	2.97346	2.0874	3.56486	3.77761	GBM	GBM SW1088
nervous_system	glioma	YH-13	3.35681	1.76146	3.1522	3.38916	4.37728	3.78932	2.49252	2.72834	1.15322	4.13189	4.66001	GBM	GBM YH-13
nervous_system	glioma	LN-405	4.3289	4.23589	4.21685	4.80358	6.14568	6.23695	4.71257	3.1007	3.04768	4.7231	5.59793	GBM	GBM LN-405
nervous_system	glioma	AM-38	1.01489	0.93919	2.05407	0.862532	3.06482	1.05968	-0.695922	-1.7257	-2.11443	1.48528	1.70836	GBM	GBM AM-38
nervous_system	glioma	CAS-1	3.05869	0.885384	3.54579	3.51048	5.23124	2.76585	0.779103	1.67671	-0.608582	3.43276	2.76041	GBM	GBM CAS-1
nervous_system	glioma	D-245MG	2.11411	1.08772	1.38392	1.12389	2.54556	2.06094	0.547066	0.602829	-1.27646	2.23994	3.51166	GBM	GBM D-245MG
nervous_system	glioma	D-247MG	3.05974	1.92364	2.81368	2.38967	3.45062	2.81897	1.3968	1.86207	-0.29131	4.379	2.30645	GBM	GBM D-247MG
nervous_system	glioma	D-263MG	0.213651	2.31964	4.22292	3.71244	5.19093	4.41671	2.32936	1.76493	0.988646	3.34283	3.75726	GBM	GBM D-263MG
nervous_system	glioma	D-392MG	3.43092	1.38904	3.64032	3.42281	4.54308	3.91638	2.73617	1.79291	0.365099	3.5704	3.12255	GBM	GBM D-392MG
nervous_system	glioma	D-423MG	1.88787	2.62045	3.3924	3.74775	4.2195	4.23654	1.06014	2.43433	1.10907	4.09693	2.49553	GBM	GBM D-423MG
nervous_system	glioma	D-566MG	2.54554	2.70753	3.19285	4.46942	4.89353	4.31782	2.88801	2.84281	0.965809	3.62458	2.4148	GBM	GBM D-566MG
nervous_system	glioma	M059J	3.02186	1.90402	4.20228	2.94853	4.84335	3.8279	2.786	3.20206	1.46268	4.64895	3.77918	GBM	GBM M059J
nervous_system	glioma	LN-18	3.44409	3.36883	4.00285	3.36148	5.27211	5.1751	3.72862	2.52991	1.71125	2.67733	3.57849	GBM	GBM LN-18
nervous_system	glioma	LN-229	3.55308	2.83169	3.81773	3.1608	5.43832	3.4476	2.5026	1.51161	0.319367	3.52429	3.8364	GBM	GBM LN-229
nervous_system	glioma	LNZTA3WT4	2.45086	2.82554	3.78325	3.03399	4.73315	3.84945	3.46014	2.26098	0.512622	2.972	3.13727	GBM	GBM LNZTA3WT4
aero_digestive_tract	head_and_neck	BB30-HNC	1.9143	0.612308	1.41429	0.0620901	1.85806	-0.458281	-0.0213803	-1.77931	-3.76161	1.60558	0.845673	HNSC	HNSC BB30-HNC
aero_digestive_tract	head_and_neck	BB49-HNC	1.60555	0.759584	0.622096	1.60948	1.56577	1.72353	0.0995735	-0.864296	-2.03891	1.72266	2.58941	HNSC	HNSC BB49-HNC
aero_digestive_tract	head_and_neck	BHY	3.34552	3.5052	3.50775	3.73627	4.77673	5.41384	3.33576	2.98777	1.20637	6.02283	3.52526	HNSC	HNSC BHY
aero_digestive_tract	head_and_neck	Ca9-22	1.36016	2.62111	1.90547	1.91398	3.66992	2.78655	1.69621	0.198299	-0.625758	2.17419	1.83509	HNSC	HNSC Ca9-22
aero_digestive_tract	head_and_neck	CAL-33	2.69765	2.79239	3.15886	2.59357	3.08126	2.91362	2.10303	1.1091	0.522861	2.91746	3.2245	HNSC	HNSC CAL-33
aero_digestive_tract	head_and_neck	HO-1-u-1	2.7418	2.1871	3.06122	1.73905	3.60539	3.83978	2.06288	1.7092	0.144209	2.25094	1.83451	HNSC	HNSC HO-1-u-1
aero_digestive_tract	head_and_neck	HSC-2	2.74978	2.56086	3.42016	3.15601	5.31974	2.64617	1.59268	1.75316	0.825798	3.51216	2.81391	HNSC	HNSC HSC-2
aero_digestive_tract	head_and_neck	KOSC-2	2.024	1.23158	2.47632	0.868519	2.6211	2.2837	1.37776	-0.0946531	-0.640275	2.21636	1.53754	HNSC	HNSC KOSC-2
aero_digestive_tract	head_and_neck	LB771-HNC	4.23538	3.99134	3.82612	4.02141	6.00192	5.31773	4.38443	3.13833	1.85717	4.1199	3.3372	HNSC	HNSC LB771-HNC
aero_digestive_tract	head_and_neck	Detroit562	2.17869	2.75522	2.54056	1.21859	2.91657	2.63256	1.06147	0.461174	-0.116798	1.92224	2.12296	HNSC	HNSC Detroit562
aero_digestive_tract	head_and_neck	FADU	2.19834	2.44942	2.9221	2.02048	3.53196	2.34829	1.45682	0.873205	0.333768	2.70801	3.36485	HNSC	HNSC FADU
aero_digestive_tract	head_and_neck	HSC-3	2.93848	1.84475	2.51421	2.32363	3.7776	2.78705	1.64654	0.421105	-0.476093	2.0175	2.67293	HNSC	HNSC HSC-3
aero_digestive_tract	head_and_neck	HSC-4	2.74425	4.04486	3.80015	3.67207	5.36863	3.15594	2.03935	2.12203	1.0692	3.04057	4.78217	HNSC	HNSC HSC-4
aero_digestive_tract	head_and_neck	SAS	-0.00564013	0.424963	1.32749	-0.52895	2.15042	1.69921	-0.388979	-0.700658	-2.32788	0.729232	0.618336	HNSC	HNSC SAS
aero_digestive_tract	head_and_neck	SCC-9	0.510826	0.430451	1.75496	1.41916	2.92528	2.7598	1.42722	0.387717	-0.165027	2.86946	2.10529	HNSC	HNSC SCC-9
aero_digestive_tract	head_and_neck	SCC-25	2.88977	3.26799	3.76242	2.56184	4.42041	3.87657	2.37617	1.74307	-0.0132937	3.63208	2.78647	HNSC	HNSC SCC-25
aero_digestive_tract	head_and_neck	SCC-4	2.532	2.87063	3.46326	2.82081	3.27997	2.65203	1.14085	0.775086	0.0821764	3.84398	3.36806	HNSC	HNSC SCC-4
aero_digestive_tract	head_and_neck	SCC-15	3.10334	4.36345	2.88702	2.80752	3.25132	4.23553	2.94898	1.3142	-0.00138274	2.96135	3.25898	HNSC	HNSC SCC-15
aero_digestive_tract	head_and_neck	CAL-27	2.15295	2.89142	3.22277	1.93029	4.52469	1.57564	0.243592	-0.539473	-1.10947	2.55872	2.33659	HNSC	HNSC CAL-27
aero_digestive_tract	head_and_neck	DOK	1.42065	1.42356	1.17589	-0.0957204	1.86267	1.26225	-0.928238	-1.9472	-3.63798	0.696125	2.01979	HNSC	HNSC DOK
aero_digestive_tract	head_and_neck	HO-1-N-1	2.16671	1.22812	2.4858	1.232	2.46954	1.69359	0.237059	-0.0932119	-2.28844	1.41436	2.03281	HNSC	HNSC HO-1-N-1
aero_digestive_tract	head_and_neck	BICR22	2.86928	2.21356	3.41284	1.30564	2.5253	4.85705	3.10526	1.88476	1.22225	2.82065	2.97849	HNSC	HNSC BICR22
aero_digestive_tract	head_and_neck	BICR78	0.769008	4.31155	4.09985	2.89654	5.65735	4.48062	2.86456	1.09002	0.541117	2.78169	2.74693	HNSC	HNSC BICR78
aero_digestive_tract	head_and_neck	JHU-011	1.52759	1.31086	2.23425	0.637094	2.49905	1.62759	0.385537	-0.881693	-2.07032	0.891409	0.739305	HNSC	HNSC JHU-011
aero_digestive_tract	head_and_neck	JHU-022	2.13921	3.13256	2.45309	1.82251	2.32243	-0.922095	-1.90209	-1.14649	-3.11514	2.14886	1.56543	HNSC	HNSC JHU-022
aero_digestive_tract	head_and_neck	OSC-20	4.54897	3.83497	4.875	3.63497	6.65218	4.5247	3.88313	2.34314	1.62939	5.27425	3.43225	HNSC	HNSC OSC-20
aero_digestive_tract	head_and_neck	PCI-15A	1.33295	1.15036	1.97183	0.103309	1.76351	1.33213	0.486171	-0.898827	-2.53872	0.876188	1.24925	HNSC	HNSC PCI-15A
aero_digestive_tract	head_and_neck	PCI-6A	2.45135	2.13777	3.12046	2.68197	3.33084	2.59735	1.68046	1.57283	-0.396859	2.18664	2.0018	HNSC	HNSC PCI-6A
aero_digestive_tract	head_and_neck	PE/CA-PJ15	2.10299	2.5982	2.53735	0.829464	3.22041	2.19063	1.03174	0.0997306	-1.71726	3.26345	2.01906	HNSC	HNSC PE/CA-PJ15
aero_digestive_tract	head_and_neck	BICR10	3.64644	3.30086	3.38789	3.21508	5.68939	4.15207	2.87632	1.29066	1.69365	3.12552	3.66386	HNSC	HNSC BICR10
aero_digestive_tract	head_and_neck	BICR31	1.51285	2.03454	2.94651	2.03047	3.55827	4.90339	1.81381	1.34948	-0.0828053	3.12585	1.7991	HNSC	HNSC BICR31
digestive_system	liver	JHH-1	3.27589	3.0924	3.34823	1.60634	3.29727	3.26751	2.24092	0.696228	-1.40116	2.42956	3.26317	HNSC	HNSC JHH-1
kidney	kidney	KMRC-20	4.4208	2.51023	3.65052	4.91879	4.76199	4.77834	3.8636	3.09198	2.24555	4.1156	3.72501	HNSC	HNSC KMRC-20
aero_digestive_tract	oesophagus	OE21	2.45328	3.25787	3.44005	1.87869	4.5494	2.37187	1.36343	0.155225	-0.897881	2.4366	2.33738	HNSC	HNSC OE21
pancreas	pancreas	PA-TU-8902	3.87039	3.58847	4.5692	3.50827	4.88032	4.20057	3.45582	1.27812	1.2022	3.39331	4.42684	HNSC	HNSC PA-TU-8902
aero_digestive_tract	head_and_neck	PCI-30	4.1882	3.55025	4.0359	3.63766	4.93122	4.51453	3.0348	2.5607	1.21936	4.47721	4.27045	HNSC	HNSC PCI-30
urogenital_system	ovary	RKN	1.71034	2.90761	3.37418	2.20309	3.45495	4.1114	3.16504	1.22082	0.664543	3.24188	3.26206	HNSC	HNSC RKN
aero_digestive_tract	head_and_neck	SAT	3.13534	3.81951	2.54374	2.09368	3.12363	1.75024	0.723432	-0.758177	-0.828583	2.8528	2.24411	HNSC	HNSC SAT
aero_digestive_tract	head_and_neck	SCC90	1.12887	-2.45157	0.55319	-0.968229	-2.46755	1.11271	-1.1091	-2.99259	-3.71268	1.41956	2.72634	HNSC	HNSC SCC90
kidney	kidney	BB65-RCC	2.84738	2.38611	3.60202	2.91055	4.07258	4.31305	2.55505	1.67698	1.07729	3.25493	2.93432	KIRC	KIRC BB65-RCC
kidney	kidney	HA7-RCC	4.00076	3.75718	4.01051	3.34522	6.19206	4.5507	4.44699	3.36019	1.60444	4.93863	3.29149	KIRC	KIRC HA7-RCC
kidney	kidney	LB1047-RCC	3.3877	2.53718	3.8218	3.75422	3.80413	3.35529	3.36255	1.67595	0.500026	3.54642	2.89384	KIRC	KIRC LB1047-RCC
kidney	kidney	LB2241-RCC	2.44997	3.03183	3.64361	3.40189	5.2952	4.97434	4.4345	3.42459	2.10853	4.54991	3.24894	KIRC	KIRC LB2241-RCC
kidney	kidney	LB996-RCC	4.09956	2.98105	4.45854	4.27687	4.97843	4.18151	3.47395	2.22446	0.777182	3.13958	2.33384	KIRC	KIRC LB996-RCC
kidney	kidney	786-0	2.90802	2.61974	3.92078	3.42016	5.02612	5.07999	2.95019	2.31441	0.656695	2.38191	2.56713	KIRC	KIRC 786-0
kidney	kidney	A498	4.34937	3.18464	3.88536	3.18845	4.10213	3.45333	2.00031	2.35636	0.89494	3.72697	2.38574	KIRC	KIRC A498
kidney	kidney	ACHN	0.782828	1.55733	3.33492	2.72762	4.43079	3.14777	2.01324	0.994644	-0.129127	2.14302	2.62336	KIRC	KIRC ACHN
kidney	kidney	CAKI-1	2.29523	1.59458	3.43901	2.47501	3.27836	3.06875	2.0359	1.36012	-0.355828	2.65719	1.96166	KIRC	KIRC CAKI-1
kidney	kidney	RXF393	1.69841	1.81987	3.49782	1.69101	4.0442	2.49543	2.09825	1.11113	-1.25819	4.63772	3.27566	KIRC	KIRC RXF393
kidney	kidney	SN12C	2.70332	4.44887	5.90782	2.78551	5.27028	4.62097	3.65744	2.52094	0.878746	3.51061	4.7317	KIRC	KIRC SN12C
kidney	kidney	TK10	5.92526	2.02047	4.97562	2.46056	4.02365	3.73052	2.01224	1.73724	0.572882	3.91099	4.1548	KIRC	KIRC TK10
kidney	kidney	U031	2.1806	1.69362	1.78876	1.85404	3.01508	2.0791	0.452286	-0.683208	-1.99214	1.81313	1.0897	KIRC	KIRC U031
kidney	kidney	OS-RC-2	4.0361	5.27626	6.27985	3.43036	5.0568	3.7553	3.37121	2.80435	2.12055	3.92835	3.7015	KIRC	KIRC OS-RC-2
kidney	kidney	VMRC-RCZ	6.29938	4.01058	7.75807	5.95628	6.68175	5.29991	5.13072	4.95573	4.01651	4.73688	5.81796	KIRC	KIRC VMRC-RCZ
kidney	kidney	RCC10RGB	3.34516	3.16496	5.62442	3.37201	3.49352	2.81962	0.974478	0.99918	-0.296375	3.54712	3.8065	KIRC	KIRC RCC10RGB
kidney	kidney	BFTC-909	2.99138	2.75064	5.08415	3.47585	4.3137	3.42906	2.68163	2.44416	0.932909	2.78564	1.33047	KIRC	KIRC BFTC-909
kidney	kidney	A704	4.13158	1.8952	3.58837	3.7594	4.21722	4.27013	1.76381	1.83874	1.25684	3.49299	3.05452	KIRC	KIRC A704
kidney	kidney	769-P	2.10939	2.18947	3.45203	3.02915	3.90439	3.16446	1.19296	1.12684	-0.374575	3.46138	2.89569	KIRC	KIRC 769-P
kidney	kidney	CAL-54	0.345489	0.81124	4.48374	2.1242	4.73377	2.01605	1.02262	0.804946	-0.896671	0.60046	2.20859	KIRC	KIRC CAL-54
kidney	kidney	SW156	3.12859	3.53654	4.47158	4.41092	5.2751	3.59688	2.89579	2.61172	1.13389	5.1157	3.14605	KIRC	KIRC SW156
kidney	kidney	VMRC-RCW	4.41502	4.60036	5.21599	5.02264	5.88269	5.24376	3.96733	3.67056	1.72636	5.61692	3.28218	KIRC	KIRC VMRC-RCW
thyroid	thyroid	KMH-2	0.961729	0.365257	0.759966	-0.750746	1.20829	-0.811757	-1.92005	-3.38835	-4.01675	0.335852	-0.0771651	KIRC	KIRC KMH-2
kidney	kidney	KMRC-1	4.53054	3.24164	4.38662	4.18684	5.16313	4.98854	3.21539	2.58264	1.61397	4.0098	2.73459	KIRC	KIRC KMRC-1
		U-CH2	3.34409	3.16291	3.99253	4.31438	5.84797	6.01105	2.78103	3.49355	1.27608	4.73604	3.73619	KIRC	KIRC U-CH2
kidney	kidney	NCC010	3.26748	3.47249	4.27978	3.14404	4.11819	3.93691	3.25634	2.96179	1.02201	3.52779	3.11683	KIRC	KIRC NCC010
kidney	kidney	NCC021	1.69628	2.38655	3.66762	3.33123	3.97745	3.27264	2.42472	0.964275	-0.126422	3.75373	2.97594	KIRC	KIRC NCC021
kidney	kidney	RCC-FG2	3.05653	2.45218	3.23484	3.32301	4.51626	3.60678	3.05886	1.85219	0.0954094	3.79921	2.3863	KIRC	KIRC RCC-FG2
kidney	kidney	RCC-JF	1.65225	1.73403	2.16535	2.16788	3.21044	2.26889	2.06891	1.32229	-0.254868	2.7085	1.81697	KIRC	KIRC RCC-JF
kidney	kidney	RCC-JW	0.702116	3.22843	5.63222	5.29486	5.81843	5.08258	4.58456	3.86227	1.90812	5.54583	3.84436	KIRC	KIRC RCC-JW
kidney	kidney	RCC-ER	3.00632	2.42676	3.53997	2.3964	3.83554	3.07236	2.08616	2.4113	0.92434	3.9109	2.57855	KIRC	KIRC RCC-ER
kidney	kidney	RCC-AB	3.23004	2.66054	3.78441	3.08051	4.32895	3.27016	3.1007	2.00404	0.337837	3.65832	2.49985	KIRC	KIRC RCC-AB
blood	acute_myeloid_leukaemia	CTV-1	1.47557	1.2809	2.99758	2.64813	3.86154	3.25649	2.83032	1.59049	0.826471	2.40199	1.84364	LAML	LAML CTV-1
blood	acute_myeloid_leukaemia	HL-60	1.58396	2.31921	1.85123	0.14687	1.25578	-0.373056	-1.16762	-3.50107	-3.32032	1.02845	2.05031	LAML	LAML HL-60
blood	acute_myeloid_leukaemia	GDM-1	1.99451	2.16875	3.63751	2.04413	4.74868	2.14233	2.00073	0.599626	0.205932	1.56337	2.4045	LAML	LAML GDM-1
blood	acute_myeloid_leukaemia	HEL	2.14859	2.71779	4.358	3.3957	4.2606	4.21392	4.26637	2.94561	1.54994	2.87423	2.47524	LAML	LAML HEL
blood	acute_myeloid_leukaemia	KASUMI-1	0.70667	1.2581	0.963043	-0.367086	1.48491	-0.403562	-0.885221	-1.79726	-3.94225	0.293311	0.0809364	LAML	LAML KASUMI-1
blood	acute_myeloid_leukaemia	KG-1	2.12005	2.38649	3.95111	3.00318	4.02861	2.86433	2.14586	1.16303	0.574042	2.06165	2.47278	LAML	LAML KG-1
blood	acute_myeloid_leukaemia	KMOE-2	-0.0888197	0.243961	0.397024	-1.02121	-0.816839	-0.34548	-1.90234	-4.53205	-5.97688	-0.065379	-0.237198	LAML	LAML KMOE-2
blood	leukemia	KY821	-0.0257879	0.756843	1.43866	-0.108461	-0.037885	-0.362454	-1.55277	-3.58127	-3.60019	0.873586	0.905913	LAML	LAML KY821
blood	acute_myeloid_leukaemia	ML-2	0.534844	-0.184611	0.624562	-1.08925	-0.892094	-1.38854	-3.075	-3.81809	-5.42142	0.173622	0.492649	LAML	LAML ML-2
blood	acute_myeloid_leukaemia	MONO-MAC-6	1.61469	1.00115	1.9481	1.35644	2.30357	1.82318	-0.360598	0.066446	-1.37607	1.79161	1.28425	LAML	LAML MONO-MAC-6
blood	acute_myeloid_leukaemia	NKM-1	0.0691159	0.882498	1.71809	0.484341	1.92781	1.78187	0.422916	-1.59352	-2.14612	0.73051	2.36488	LAML	LAML NKM-1
blood	acute_myeloid_leukaemia	NOMO-1	0.749991	1.19648	1.33798	-0.474155	-1.7384	0.999613	-0.562359	-3.63807	-3.25907	0.907388	2.05357	LAML	LAML NOMO-1
blood	acute_myeloid_leukaemia	P31-FUJ	0.034485	1.74465	2.30532	1.8056	2.93137	2.37134	0.669866	-0.757547	-1.28759	1.74816	1.80224	LAML	LAML P31-FUJ
blood	acute_myeloid_leukaemia	SIG-M5	0.294822	1.62458	1.25614	2.55278	3.36691	3.88323	2.67537	1.73557	-0.0418647	-0.0103578	-0.907936	LAML	LAML SIG-M5
blood	acute_myeloid_leukaemia	THP-1	1.38433	1.4654	2.36784	0.682368	2.85969	0.649299	1.60401	-0.0956796	-1.34119	1.04007	1.41903	LAML	LAML THP-1
blood	acute_myeloid_leukaemia	QIMR-WIL	1.87495	2.43716	3.24339	3.29533	3.96118	2.96526	3.04019	2.06159	1.55868	2.27223	2.82471	LAML	LAML QIMR-WIL
blood	acute_myeloid_leukaemia	CESS	3.25284	1.81404	2.58693	2.25693	3.1926	3.25728	2.69298	1.0789	0.444576	1.97637	3.39975	LAML	LAML CESS
blood	acute_myeloid_leukaemia	OCI-AML2	-0.34138	-2.98859	-1.81045	-2.82473	-1.88983	-3.76606	-4.91829	-5.95463	-7.77717	-1.18177	-1.19892	LAML	LAML OCI-AML2
blood	acute_myeloid_leukaemia	OCI-AML3	-0.809719	-1.2275	0.103003	-2.34075	-1.88599	-0.971118	-3.77213	-4.5935	-5.37342	-0.324453	-0.289106	LAML	LAML OCI-AML3
digestive_system	stomach	HSC-39	1.01296	0.45177	1.59893	1.41514	2.84339	2.82441	0.857798	0.311087	-1.40413	0.933304	1.33144	LAML	LAML HSC-39
breast	breast	MDA-MB-330	3.22682	5.86149	5.50812	4.21876	6.65398	5.61689	5.80729	4.98943	3.31552	6.00464	3.59674	LAML	LAML MDA-MB-330
blood	acute_myeloid_leukaemia	ME-1	1.32857	2.99408	3.13909	2.12255	2.54346	2.276	1.8964	-0.0767136	0.054423	2.70289	2.81306	LAML	LAML ME-1
blood	acute_myeloid_leukaemia	MOLM-13	0.263789	-1.1373	0.435417	-0.411916	1.35014	1.6168	-0.790058	-1.50012	-3.69808	0.860396	0.123617	LAML	LAML MOLM-13
blood	B_cell_lymphoma	NU-DUL-1	1.52806	1.11955	2.93133	1.70417	3.56858	2.62147	2.6728	1.50922	0.335347	2.93069	2.19914	LAML	LAML NU-DUL-1
blood	B_cell_lymphoma	OCI-LY-19	1.23224	1.16586	2.07293	0.986858	2.45301	1.11127	1.79363	0.595083	-1.15208	1.35065	2.04654	LAML	LAML OCI-LY-19
blood	Burkitt_lymphoma	P32-ISH	1.21696	1.86131	2.58591	2.83261	3.90376	3.62946	3.84932	2.24954	0.882304	2.13985	1.59669	LAML	LAML P32-ISH
blood	chronic_myeloid_leukaemia	K-562	2.17776	3.94475	3.65897	2.03631	3.45073	3.18046	2.18702	0.906261	0.12392	3.12244	2.54277	LCML	LCML K-562
blood	chronic_myeloid_leukaemia	EM-2	0.571993	0.215314	2.07966	0.37147	2.21573	1.95931	1.29226	-1.43998	-0.977067	2.04015	1.81401	LCML	LCML EM-2
blood	chronic_myeloid_leukaemia	KU812	-1.42649	-1.6606	-0.908852	-1.39081	-1.03975	-0.0550628	-2.30891	-3.62086	-5.569	0.172975	-0.750698	LCML	LCML KU812
blood	chronic_myeloid_leukaemia	LAMA-84	0.306253	0.212313	1.39047	-0.521011	1.11737	0.659715	-1.09489	-2.1669	-4.23079	0.220702	0.166461	LCML	LCML LAMA-84
blood	chronic_myeloid_leukaemia	MEG-01	3.31353	0.603311	2.25034	0.625713	1.38183	1.6037	-0.188223	-1.63706	-3.18966	1.51415	1.5136	LCML	LCML MEG-01
blood	chronic_myeloid_leukaemia	RPMI-8866	1.68372	1.38758	2.39047	2.62643	4.84871	3.90935	3.44945	2.27375	1.0608	2.16646	1.80011	LCML	LCML RPMI-8866
blood	chronic_myeloid_leukaemia	BV-173	0.705341	1.72283	2.54519	0.701791	3.34161	1.91187	-0.038531	-1.36971	-1.86253	1.51345	1.87251	LCML	LCML BV-173
blood	chronic_myeloid_leukaemia	CML-T1	-0.37979	1.82048	3.47085	0.966551	3.34999	2.54441	1.69797	-0.770074	-0.517889	2.77353	2.1695	LCML	LCML CML-T1
blood	B_cell_lymphoma	JSC-1	0.217353	0.769975	1.68114	0.682466	1.32872	1.88763	0.372961	-1.47298	-2.22622	0.188817	0.893938	LCML	LCML JSC-1
blood	haematopoietic_neoplasm_other	KARPAS-620	-0.242779	3.22811	2.63407	1.95753	1.65241	1.90473	1.13427	-0.0259287	-1.43108	3.07061	2.5982	LCML	LCML KARPAS-620
nervous_system	glioma	SF539	1.7339	2.43661	3.61374	1.3135	3.37851	2.51483	1.87087	1.00086	-0.265833	3.02505	2.51415	LGG	LGG SF539
nervous_system	glioma	GAMG	0.482055	1.29569	4.11351	4.97413	5.40292	3.84207	2.80516	3.45189	1.97119	4.76042	4.49244	LGG	LGG GAMG
nervous_system	glioma	GI-1	2.50091	2.89437	3.52423	4.07901	3.69557	4.76605	3.50195	2.02632	2.42025	5.13072	3.81765	LGG	LGG GI-1
nervous_system	glioma	H4	3.28169	1.95311	4.29535	2.80639	3.75369	3.72031	1.45172	1.71665	0.106772	2.4876	0.860543	LGG	LGG H4
nervous_system	glioma	KALS-1	3.00551	1.54535	2.89826	1.29676	3.2271	3.08247	1.16861	0.267923	-1.08631	3.42564	2.77201	LGG	LGG KALS-1
nervous_system	glioma	KINGS-1	3.30837	4.27655	4.80849	3.57441	4.74124	3.60863	2.55052	2.02996	0.5411	3.58645	3.65665	LGG	LGG KINGS-1
nervous_system	glioma	KNS-42	3.00902	4.31103	4.87276	5.06318	6.71885	6.20072	5.04369	5.23197	2.28628	5.9047	4.02193	LGG	LGG KNS-42
nervous_system	glioma	MOG-G-CCM	4.81632	2.8023	4.13657	5.55863	5.5128	4.95389	3.42326	3.12105	1.66803	4.29209	4.14946	LGG	LGG MOG-G-CCM
nervous_system	glioma	MOG-G-UVW	3.88948	1.70493	2.50841	2.1646	3.2804	3.30338	1.75193	0.890231	-0.418456	2.82916	2.45157	LGG	LGG MOG-G-UVW
nervous_system	glioma	NMC-G1	4.86214	4.71934	4.98049	4.63609	5.64613	5.61563	4.0294	3.61929	1.36104	6.78247	5.44706	LGG	LGG NMC-G1
nervous_system	glioma	no-11	3.26035	3.63134	4.31262	3.0444	5.11264	4.96963	3.99662	3.77152	1.14611	5.57717	3.36778	LGG	LGG no-11
nervous_system	glioma	no-10	3.10457	3.7701	4.34335	3.10094	5.01103	4.11779	3.47383	3.30364	2.74782	4.15944	3.77948	LGG	LGG no-10
nervous_system	glioma	SW1783	3.96931	3.1711	4.38013	4.14292	4.98826	4.14373	4.29429	3.5622	2.41431	5.76585	5.13712	LGG	LGG SW1783
nervous_system	glioma	KNS-81-FD	3.18431	3.21243	4.62997	3.67679	5.27859	3.55261	3.86192	4.07721	2.13259	4.17588	3.64175	LGG	LGG KNS-81-FD
nervous_system	glioma	D-336MG	2.35463	2.82491	3.37532	3.75246	4.8835	4.29727	2.16975	3.16692	2.18364	5.4971	2.18318	LGG	LGG D-336MG
nervous_system	glioma	D-502MG	3.43242	2.68698	3.80127	2.54762	4.33828	3.00447	2.39923	1.66317	0.460647	4.35192	3.23344	LGG	LGG D-502MG
nervous_system	glioma	Hs683	2.45444	2.06167	3.36487	3.21881	4.4136	3.97427	2.0744	2.34607	0.730399	4.86326	2.06061	LGG	LGG Hs683
digestive_system	liver	HLE	0.0243381	1.74537	3.84806	3.23971	5.79925	4.08027	2.65165	2.7362	1.45018	2.78214	3.33781	LIHC	LIHC HLE
digestive_system	liver	HuH-7	4.08298	3.53964	4.47574	3.82642	5.00261	3.24096	1.35339	1.21683	0.336815	2.83237	3.53897	LIHC	LIHC HuH-7
digestive_system	liver	SK-HEP-1	1.29922	2.85156	4.20702	3.45186	5.00108	3.97451	3.03666	1.88325	1.55358	3.4341	3.72558	LIHC	LIHC SK-HEP-1
digestive_system	liver	SNU-387	2.25572	2.36822	3.54776	1.67502	3.98073	4.80186	2.6568	1.80963	0.341099	3.54251	3.3256	LIHC	LIHC SNU-387
digestive_system	liver	SNU-423	3.70744	1.67677	3.61192	2.99467	4.36927	4.62432	2.67601	2.11733	1.7957	4.28678	4.14747	LIHC	LIHC SNU-423
digestive_system	liver	SNU-449	2.15369	3.51763	4.5527	5.0787	6.37372	3.179	1.67971	1.91891	0.639402	4.6957	3.00038	LIHC	LIHC SNU-449
digestive_system	liver	C3A	3.06276	4.07769	4.09077	3.02587	3.77521	2.6197	1.92484	0.342825	0.0527966	5.16089	3.20705	LIHC	LIHC C3A
digestive_system	liver	Hep 3B2_1-7	0.217055	-1.51014	-0.945731	-1.8078	1.49168	0.411536	-0.656511	-1.39403	-3.39376	-1.29721	-1.32358	LIHC	LIHC Hep 3B2_1-7
digestive_system	liver	JHH-2	0.788536	1.06262	1.32436	2.09753	3.62565	2.90783	0.495817	0.342116	-0.81762	2.62729	2.56014	LIHC	LIHC JHH-2
digestive_system	liver	JHH-4	3.31176	2.15479	3.25373	2.71807	4.42311	3.43456	0.972092	1.02424	-0.534209	3.34604	3.53061	LIHC	LIHC JHH-4
digestive_system	liver	JHH-6	4.06788	2.87796	4.12906	2.44082	4.36935	3.33929	2.52229	1.2021	2.10127	4.05823	4.36406	LIHC	LIHC JHH-6
digestive_system	liver	JHH-7	0.735554	2.20012	2.82037	3.21787	5.33442	5.07095	3.79032	2.15465	2.14305	4.04637	3.56382	LIHC	LIHC JHH-7
digestive_system	liver	SNU-398	1.27307	0.660914	1.96859	2.22959	3.26949	3.56049	2.86574	1.65697	0.308573	1.68755	2.28993	LIHC	LIHC SNU-398
skin	melanoma	Hs940-T	2.42201	2.23899	2.63223	3.28145	4.69637	4.78265	2.47618	3.7367	0.902831	4.30917	2.81546	LIHC	LIHC Hs940-T
digestive_system	liver	huH-1	4.32132	3.62694	5.59234	3.7337	4.2082	4.90298	3.47742	2.88379	1.86035	3.49536	3.92788	LIHC	LIHC huH-1
lung	lung_NSCLC_adenocarcinoma	Calu-3	4.68114	5.09266	4.95205	5.25147	4.54821	3.84146	0.95565	1.29704	-0.0403473	4.37911	3.38838	LUAD	LUAD Calu-3
lung	lung_NSCLC_adenocarcinoma	NCI-H1437	0.724236	1.69257	1.47982	0.20031	2.48517	-0.131846	-0.363465	-1.30939	-2.80524	1.16564	1.02249	LUAD	LUAD NCI-H1437
lung	lung_NSCLC_adenocarcinoma	NCI-H1623	3.21894	2.84017	3.95676	1.62605	4.28866	3.37493	1.68808	1.35525	0.253697	2.58805	2.84258	LUAD	LUAD NCI-H1623
lung	lung_NSCLC_adenocarcinoma	NCI-H1648	-0.349516	1.9715	2.66879	1.39593	2.41744	3.524	1.50638	0.538532	-0.901263	1.01109	1.85362	LUAD	LUAD NCI-H1648
lung	lung_NSCLC_adenocarcinoma	NCI-H1650	5.24243	5.3205	6.32987	5.37535	6.82947	6.11347	5.68982	4.18446	3.75536	4.26641	5.9712	LUAD	LUAD NCI-H1650
lung	lung_NSCLC_adenocarcinoma	NCI-H1693	3.78601	4.02568	4.298	3.81196	4.89368	3.94988	2.94241	2.32535	0.799062	3.68069	4.07608	LUAD	LUAD NCI-H1693
lung	lung_NSCLC_adenocarcinoma	NCI-H1838	4.66354	4.76248	5.80697	5.94295	5.99948	6.51828	4.21303	2.87302	2.12509	7.01948	3.53801	LUAD	LUAD NCI-H1838
lung	lung_NSCLC_adenocarcinoma	NCI-H2085	0.626246	2.92969	3.63464	3.6696	6.11563	5.06017	3.15546	2.78237	2.08425	4.9211	3.79709	LUAD	LUAD NCI-H2085
lung	lung_NSCLC_adenocarcinoma	NCI-H2228	3.86397	4.54576	3.90614	2.84044	5.62581	4.61877	1.61059	1.97217	-0.566431	2.92613	3.71127	LUAD	LUAD NCI-H2228
lung	lung_NSCLC_adenocarcinoma	NCI-H2342	4.08997	4.30794	5.04026	5.66335	5.50674	5.80309	4.07079	3.00349	2.39133	4.78577	4.04674	LUAD	LUAD NCI-H2342
lung	lung_NSCLC_adenocarcinoma	NCI-H2347	4.84937	4.29249	4.68612	3.74224	4.31507	2.6666	1.7669	0.861522	0.233413	3.79194	4.34646	LUAD	LUAD NCI-H2347
lung	lung_NSCLC_adenocarcinoma	NCI-H2405	1.15249	4.5033	3.52995	2.82501	4.54857	3.35087	1.77647	0.308875	-2.27934	1.39444	3.21278	LUAD	LUAD NCI-H2405
lung	lung_NSCLC_adenocarcinoma	VMRC-LCD	3.66769	4.47547	4.21476	5.01856	6.59589	5.20631	5.47042	3.86048	3.24973	5.23839	4.07077	LUAD	LUAD VMRC-LCD
lung	lung_NSCLC_adenocarcinoma	NCI-H2030	3.41861	2.54935	3.31857	3.03301	3.98798	2.73458	2.5336	1.31283	-0.531074	3.32803	2.15474	LUAD	LUAD NCI-H2030
lung	lung_NSCLC_adenocarcinoma	NCI-H2122	0.761876	0.246233	-0.33231	-0.219053	-0.0882286	0.256849	-0.870606	-2.67495	-3.94602	0.170672	0.727908	LUAD	LUAD NCI-H2122
lung	lung_NSCLC_adenocarcinoma	NCI-H1734	1.64156	1.66138	2.34944	-0.220218	2.31644	2.70118	0.484304	-0.0218205	-1.35993	1.86498	0.689785	LUAD	LUAD NCI-H1734
lung	lung_NSCLC_adenocarcinoma	NCI-H650	2.0576	2.33965	3.4617	2.96129	4.46792	3.59778	2.45528	1.56658	0.460502	2.99604	2.99714	LUAD	LUAD NCI-H650
lung	lung_NSCLC_adenocarcinoma	NCI-H2087	1.39898	2.53825	3.22158	0.667394	2.06096	3.62251	1.75222	-0.438288	-1.76964	2.27057	2.48101	LUAD	LUAD NCI-H2087
lung	lung_NSCLC_adenocarcinoma	Calu-6	0.428971	0.549777	0.738543	-1.03078	1.63843	1.50619	-0.241737	-1.3213	-3.39708	1.1246	-0.0638335	LUAD	LUAD Calu-6
lung	lung_NSCLC_adenocarcinoma	NCI-H1355	3.61103	5.0481	4.45184	2.56998	6.1308	3.1443	1.73962	0.673731	1.04537	2.87772	3.60779	LUAD	LUAD NCI-H1355
lung	lung_NSCLC_adenocarcinoma	NCI-H1792	1.44914	2.59941	2.18614	1.57334	3.59321	3.54277	-0.0038458	-0.221178	-2.33898	0.98048	1.13187	LUAD	LUAD NCI-H1792
lung	lung_NSCLC_adenocarcinoma	NCI-H2009	3.32694	1.84849	2.45976	1.3971	2.78704	1.47171	-0.0449679	-0.246726	-1.94418	3.37649	1.88082	LUAD	LUAD NCI-H2009
lung	lung_NSCLC_adenocarcinoma	NCI-H2291	3.27292	2.09689	2.38431	0.304718	1.3426	0.685473	-0.69567	-2.71926	-3.17844	0.417591	0.724986	LUAD	LUAD NCI-H2291
lung	lung_NSCLC_adenocarcinoma	SW1573	4.05005	3.31002	6.61825	6.06079	7.53413	6.36835	5.68578	4.69077	3.55409	3.84861	5.63461	LUAD	LUAD SW1573
lung	lung_NSCLC_adenocarcinoma	LXF-289	2.80709	1.9775	3.03085	2.17615	4.29525	4.36417	1.38852	1.4976	-0.17888	2.86769	2.3592	LUAD	LUAD LXF-289
lung	lung_NSCLC_adenocarcinoma	NCI-H1563	3.43712	3.28786	5.51854	5.27426	6.11372	4.38078	3.69441	3.58669	2.05964	4.50478	4.25155	LUAD	LUAD NCI-H1563
lung	lung_NSCLC_adenocarcinoma	PC-14	3.45047	3.18603	4.07706	2.20029	4.21486	3.10789	1.63296	0.810631	-0.296022	2.45748	2.18439	LUAD	LUAD PC-14
lung	lung_NSCLC_adenocarcinoma	NCI-H23	2.93605	3.63276	3.22241	2.79067	5.65017	3.01295	1.92797	1.93822	0.355249	2.34702	3.37671	LUAD	LUAD NCI-H23
lung	lung_NSCLC_adenocarcinoma	NCI-H522	0.835822	3.1541	4.06566	4.0553	6.20801	5.26026	3.92367	4.72001	2.69696	3.79342	3.69993	LUAD	LUAD NCI-H522
lung	lung_NSCLC_adenocarcinoma	A549	1.05346	-0.249271	0.573794	0.557308	0.53355	1.39568	-0.592092	-1.95803	-3.1627	0.932788	0.748595	LUAD	LUAD A549
lung	lung_NSCLC_adenocarcinoma	NCI-H322M	1.74656	1.77737	2.78079	0.307368	1.80916	0.841038	-0.247458	-1.77962	-3.14283	0.438267	1.37357	LUAD	LUAD NCI-H322M
lung	lung_NSCLC_adenocarcinoma	EKVX	2.73345	3.1075	4.2705	1.85441	3.19317	3.3875	1.84848	1.00879	-0.70154	3.81253	2.65703	LUAD	LUAD EKVX
lung	lung_NSCLC_adenocarcinoma	HOP-62	3.45936	3.1844	3.68503	2.20056	4.24438	3.98031	2.92068	0.450939	0.168361	3.00486	2.40613	LUAD	LUAD HOP-62
lung	lung_NSCLC_adenocarcinoma	A2058	2.00098	4.34094	4.47162	4.23634	5.99363	4.48139	4.65089	3.80499	2.89595	4.1028	3.25545	LUAD	LUAD A2058
lung	lung_NSCLC_adenocarcinoma	CRO-AP2	2.27211	0.916964	1.78179	1.48653	1.74236	2.9741	0.503814	0.0613227	-1.97512	3.77125	2.03184	LUAD	LUAD CRO-AP2
lung	lung_NSCLC_adenocarcinoma	LC-2-ad	2.46536	1.99448	2.6498	2.23695	3.74874	3.50444	1.96082	1.67699	0.280703	3.09278	1.72044	LUAD	LUAD LC-2-ad
lung	lung_NSCLC_adenocarcinoma	NCI-H441	5.25112	4.25317	4.14473	4.47111	5.52508	4.92534	4.89561	3.33565	2.11764	4.73648	4.03006	LUAD	LUAD NCI-H441
lung	lung_NSCLC_adenocarcinoma	NCI-H1793	5.42663	4.74081	5.48531	5.53196	6.01549	6.11009	4.31567	3.28839	2.48102	4.93879	4.71118	LUAD	LUAD NCI-H1793
lung	lung_NSCLC_adenocarcinoma	NCI-H358	2.13497	2.12641	2.33112	1.15348	2.45433	1.77756	0.196008	-0.51952	-2.20426	1.94528	2.50211	LUAD	LUAD NCI-H358
lung	lung_NSCLC_adenocarcinoma	NCI-H1573	2.18993	3.46702	3.77434	2.90207	4.10103	3.07542	1.68257	1.18978	-0.272158	2.80924	3.53556	LUAD	LUAD NCI-H1573
lung	lung_NSCLC_adenocarcinoma	NCI-H1666	1.43707	1.32334	1.67709	0.938997	1.62833	0.627001	-0.251388	-1.44223	-2.551	1.56996	1.608	LUAD	LUAD NCI-H1666
lung	lung_NSCLC_adenocarcinoma	NCI-H1755	1.85659	2.08575	4.08067	1.36805	6.11144	3.32734	0.710163	1.46047	-0.867436	2.56106	1.32698	LUAD	LUAD NCI-H1755
lung	lung_NSCLC_adenocarcinoma	NCI-H1993	0.00129593	1.80511	2.25595	0.730973	2.70205	2.22317	1.01986	-0.120518	-1.90337	1.38341	0.832479	LUAD	LUAD NCI-H1993
lung	lung_NSCLC_adenocarcinoma	SK-LU-1	2.91083	1.34313	3.34367	2.46888	3.36466	3.58687	1.83584	1.00393	-0.436431	4.0872	2.9109	LUAD	LUAD SK-LU-1
lung	lung_NSCLC_adenocarcinoma	NCI-H838	1.69078	1.72818	2.73804	2.13515	3.60286	2.57657	2.57725	1.49912	0.145462	1.39702	2.08602	LUAD	LUAD NCI-H838
lung	lung_NSCLC_adenocarcinoma	NCI-H1651	3.79049	4.32027	3.9126	4.15952	5.88526	4.25297	2.7943	3.66306	2.25061	3.80892	3.46183	LUAD	LUAD NCI-H1651
lung	lung_NSCLC_adenocarcinoma	RERF-LC-MS	1.92563	1.72748	2.65039	0.541718	2.35418	0.494859	0.195848	-0.953368	-2.0218	1.20989	0.73149	LUAD	LUAD RERF-LC-MS
lung	lung_NSCLC_adenocarcinoma	NCI-H1975	2.50726	1.95241	2.19926	2.41715	3.1077	2.42102	1.39593	0.593508	-0.831289	1.88486	2.85434	LUAD	LUAD NCI-H1975
lung	lung_NSCLC_adenocarcinoma	HCC-44	1.65479	1.4488	2.42846	0.521466	3.005	2.0914	0.633331	-0.367882	-1.59098	1.20006	0.735136	LUAD	LUAD HCC-44
lung	lung_NSCLC_adenocarcinoma	HCC-827	4.87936	0.372397	2.92187	1.51983	-0.266894	6.66012	2.63309	3.31265	2.25074	5.02498	2.98563	LUAD	LUAD HCC-827
lung	lung_NSCLC_adenocarcinoma	NCI-H1944	3.31562	1.69388	2.67709	1.74781	2.75028	2.95939	1.77695	0.689913	-0.337993	1.93308	1.84482	LUAD	LUAD NCI-H1944
lung	lung_NSCLC_adenocarcinoma	NCI-H2023	3.9603	2.67487	3.54902	2.39952	3.78863	4.26602	2.75559	1.53329	0.430151	2.54357	2.61726	LUAD	LUAD NCI-H2023
lung	lung_NSCLC_adenocarcinoma	NCI-H3122	1.72544	2.08696	2.33348	0.0806505	2.56948	2.43432	0.566102	-0.533095	-2.03179	1.3209	2.04344	LUAD	LUAD NCI-H3122
lung	lung_NSCLC_adenocarcinoma	PC-3 [JPC-3]	5.07568	3.78562	4.35579	4.69382	5.42959	5.9453	3.52124	2.77753	2.32011	3.47097	4.77043	LUAD	LUAD PC-3 [JPC-3]
lung	lung_NSCLC_adenocarcinoma	H3255	3.79457	3.07583	3.70194	3.52015	5.05593	5.10168	3.5889	3.441	1.32686	5.07632	3.4343	LUAD	LUAD H3255
breast	breast	HCC202	2.77006	3.13546	3.98133	3.08374	4.42898	3.8471	2.85204	2.003	0.913801	3.42638	3.22976	LUAD	LUAD HCC202
lung	lung_NSCLC_squamous_cell_carcinoma	LOU-NH91	3.73108	2.53469	3.35286	2.71098	4.68168	4.22005	3.2312	2.31482	1.50512	3.70224	3.51669	LUAD	LUAD LOU-NH91
lung	lung_NSCLC_adenocarcinoma	NCI-H1435	0.413963	3.95919	4.57486	3.75577	4.88224	4.14765	2.96594	2.61759	1.76372	3.53	3.56156	LUAD	LUAD NCI-H1435
lung	lung_small_cell_carcinoma	NCI-H1688	2.97503	3.52148	3.8647	4.16377	4.3612	3.36051	2.43464	1.57857	1.89517	3.45646	3.2443	LUAD	LUAD NCI-H1688
pancreas	pancreas	QGP-1	2.70318	2.05392	2.37788	2.27377	2.8577	1.59122	0.754838	-0.692551	-1.51997	1.87475	1.54139	LUAD	LUAD QGP-1
aero_digestive_tract	oesophagus	KYAE-1	0.45205	5.48643	5.51492	4.76982	5.80231	5.51865	4.59317	4.70875	3.64293	3.97914	5.09853	LUAD	LUAD KYAE-1
lung	lung_NSCLC_adenocarcinoma	EMC-BAC-1	2.30346	1.41499	2.82555	1.52976	3.02956	1.70044	1.78629	-0.138854	-1.21789	2.618	2.43238	LUAD	LUAD EMC-BAC-1
lung	lung_NSCLC_squamous_cell_carcinoma	LK-2	3.61056	3.40509	2.82845	2.37452	4.98977	3.88007	2.24241	1.49456	0.534726	3.75704	2.44399	LUSC	LUSC LK-2
lung	lung_NSCLC_squamous_cell_carcinoma	NCI-H2170	3.83292	5.54912	5.56036	4.44455	5.72933	5.58385	3.42892	4.5608	3.92443	3.77093	4.39184	LUSC	LUSC NCI-H2170
lung	lung_NSCLC_squamous_cell_carcinoma	EBC-1	1.59985	1.22654	1.94564	0.220912	0.738776	0.706187	-1.05446	-2.7587	-3.94255	0.515712	1.02898	LUSC	LUSC EBC-1
lung	lung_NSCLC_squamous_cell_carcinoma	EPLC-272H	2.53928	0.990486	3.14992	1.48543	2.25422	2.05554	1.37119	-0.221776	-1.53544	2.58643	1.97932	LUSC	LUSC EPLC-272H
lung	lung_NSCLC_squamous_cell_carcinoma	KNS-62	1.08531	3.96808	3.20832	0.843463	2.59461	3.12946	1.15764	0.474613	-1.48357	2.49216	1.57211	LUSC	LUSC KNS-62
lung	lung_NSCLC_squamous_cell_carcinoma	NCI-H226	4.34914	4.59673	5.71458	4.12324	8.05865	7.38695	4.66732	4.19341	3.26854	5.65643	4.8103	LUSC	LUSC NCI-H226
lung	lung_NSCLC_squamous_cell_carcinoma	NCI-H520	1.36798	3.16943	2.70262	3.77989	6.44439	5.58344	4.02128	3.41564	2.55078	3.16584	3.86779	LUSC	LUSC NCI-H520
lung	lung_NSCLC_squamous_cell_carcinoma	SK-MES-1	2.27259	3.23257	3.44346	1.79655	3.50251	2.70043	0.581368	-0.408939	-1.17038	2.74414	2.22301	LUSC	LUSC SK-MES-1
lung	lung_NSCLC_squamous_cell_carcinoma	HARA	1.21107	3.75045	2.51961	1.64672	5.27288	4.02995	1.45434	1.68595	-0.248936	1.49587	1.88973	LUSC	LUSC HARA
lung	lung_NSCLC_squamous_cell_carcinoma	HCC-15	2.99037	3.40084	4.70774	2.72827	2.47184	2.07763	1.0597	0.192931	0.421033	2.29166	3.17652	LUSC	LUSC HCC-15
lung	lung_NSCLC_squamous_cell_carcinoma	NCI-H1869	3.23556	4.26556	4.67831	3.39935	4.41571	3.56888	2.06924	0.502113	0.473711	2.46008	4.24239	LUSC	LUSC NCI-H1869
aero_digestive_tract	oesophagus	KYSE-50	3.02134	3.70307	3.99378	3.48542	4.6324	4.21558	3.3324	1.95479	0.563889	2.7797	2.36236	LUSC	LUSC KYSE-50
lung	lung_NSCLC_squamous_cell_carcinoma	LC-1-sq	4.41676	3.94318	4.63909	4.67328	5.29536	3.41355	2.33861	2.1347	1.17459	3.63394	3.92856	LUSC	LUSC LC-1-sq
lung	lung_NSCLC_adenocarcinoma	RERF-LC-KJ	3.1619	3.63166	4.59083	2.41025	4.8679	3.32522	2.83498	2.31698	1.81501	3.29984	3.76565	LUSC	LUSC RERF-LC-KJ
nervous_system	medulloblastoma	PFSK-1	2.8705	3.66754	4.38326	4.20572	5.60588	4.23102	3.79558	2.90498	2.27638	2.88531	2.86403	MB	MB PFSK-1
nervous_system	medulloblastoma	Daoy	2.53291	2.26391	3.99016	3.20715	4.46532	4.11494	3.08593	2.83289	1.8593	3.17735	3.82167	MB	MB Daoy
nervous_system	medulloblastoma	D-283MED	1.44371	1.83027	3.28617	4.27414	3.80806	4.74834	3.05896	1.78533	1.077	2.35719	2.93484	MB	MB D-283MED
nervous_system	medulloblastoma	ONS-76	0.61826	1.29126	1.52901	-0.970221	1.14498	0.988779	-0.255091	-1.94337	-4.13704	1.54327	0.923057	MB	MB ONS-76
digestive_system	large_intestine	DIFI	2.03543	1.23938	1.78313	0.381169	1.66975	2.25209	-0.417897	-0.516334	-2.46715	2.01233	1.03837	MB	MB DIFI
lung	mesothelioma	NCI-H2052	3.24542	3.58286	4.96034	3.86952	6.54569	3.86168	3.08534	2.7531	1.98248	3.76238	4.21665	MESO	MESO NCI-H2052
lung	mesothelioma	IST-MES1	-0.587466	1.6226	3.11076	2.83337	6.52118	3.42532	2.52448	2.30637	1.50785	3.62729	4.39988	MESO	MESO IST-MES1
lung	mesothelioma	MPP-89	0.829592	3.18356	3.48671	2.77061	5.5006	4.95331	2.31915	1.82249	0.672115	4.14132	2.46073	MESO	MESO MPP-89
lung	mesothelioma	MSTO-211H	1.42214	1.78678	2.34006	1.8423	2.64581	4.45037	3.4518	0.855737	1.19164	2.82834	4.83149	MESO	MESO MSTO-211H
lung	mesothelioma	NCI-H2452	4.72572	2.53449	3.68127	4.73795	4.8652	3.54112	2.78668	2.65534	1.72584	3.641	3.82357	MESO	MESO NCI-H2452
lung	mesothelioma	NCI-H28	5.45473	3.18393	4.20681	3.91389	6.56345	4.90361	4.38528	3.66707	1.68193	4.52187	5.92913	MESO	MESO NCI-H28
lung	mesothelioma	H2591	4.78887	3.81372	3.39956	5.11375	6.68606	4.19936	2.31909	1.74838	1.72182	3.33683	4.94538	MESO	MESO H2591
lung	mesothelioma	H2595	4.06613	3.22566	3.81517	4.87277	6.42702	5.54697	3.90886	3.45108	2.46075	5.49263	4.68817	MESO	MESO H2595
lung	mesothelioma	H2731	3.02686	3.68509	4.79083	3.841	4.92187	5.21487	4.21048	3.40915	1.07214	3.33815	3.32791	MESO	MESO H2731
lung	mesothelioma	H2803	2.74292	2.83135	3.52144	3.27749	3.84471	3.25654	2.98064	2.12998	1.1305	3.02289	2.65513	MESO	MESO H2803
lung	mesothelioma	H2804	2.85684	3.92809	4.24057	5.27705	5.90646	4.50774	4.58666	3.0489	1.5485	5.37717	3.96915	MESO	MESO H2804
lung	mesothelioma	H2810	3.13708	1.81179	3.26652	3.18198	3.72684	4.16518	2.38286	2.06273	-0.220458	3.09722	2.95854	MESO	MESO H2810
lung	mesothelioma	H2869	4.05246	3.70993	4.01197	3.50661	4.63858	4.05427	4.27715	3.05988	1.23484	4.87587	4.23896	MESO	MESO H2869
lung	mesothelioma	H290	1.75534	2.29645	2.9937	1.57813	3.47028	2.88215	2.13501	2.09257	0.185623	2.21713	1.92368	MESO	MESO H290
lung	mesothelioma	H513	3.77805	3.21824	3.63222	3.4494	4.53683	4.62564	2.06983	1.60088	-0.127378	2.72423	3.31575	MESO	MESO H513
lung	mesothelioma	H2369	3.57768	4.05974	4.65044	4.28794	5.89865	4.35719	3.35595	3.17993	1.65599	3.30775	4.44509	MESO	MESO H2369
lung	mesothelioma	H2373	3.22386	2.17527	4.50642	1.87316	3.82957	3.62978	2.23009	0.803283	0.296701	2.64719	2.97313	MESO	MESO H2373
lung	mesothelioma	H2461	3.51334	3.44623	3.1035	2.92155	3.23957	3.05986	2.16987	1.1719	0.789888	4.29608	3.7535	MESO	MESO H2461
lung	mesothelioma	H2722	5.23674	3.69854	2.92181	4.32241	5.88565	5.81219	3.60752	4.25099	1.5591	3.31592	6.97691	MESO	MESO H2722
lung	mesothelioma	H2795	2.23355	-0.026479	1.49558	-0.753991	1.46266	1.79389	-0.277845	-1.11616	-3.08939	0.851544	2.40833	MESO	MESO H2795
lung	mesothelioma	H2818	0.969291	2.89551	3.61036	3.43661	5.38214	4.49905	2.98898	2.31637	1.2172	3.82329	3.81737	MESO	MESO H2818
blood	myeloma	NCI-H929	-0.156685	-0.929632	0.010566	0.915021	1.30964	1.42187	0.14268	-1.19014	-2.20538	1.99289	0.737377	MM	MM NCI-H929
blood	myeloma	IM-9	-0.0454076	-0.235014	0.0341391	-1.16488	0.0696406	0.0274639	-2.20685	-3.6099	-5.17142	-0.043228	-1.41011	MM	MM IM-9
blood	myeloma	SK-MM-2	1.35959	5.10915	5.53682	5.16812	6.1837	5.69097	5.08951	2.18267	4.05422	4.55019	4.4312	MM	MM SK-MM-2
blood	myeloma	U-266	1.85467	3.51422	4.07666	1.04174	2.15267	1.88475	0.488352	-1.44754	-0.831866	3.1984	3.12321	MM	MM U-266
blood	myeloma	RPMI-8226	2.18006	1.69159	3.44203	2.24494	2.29014	3.87852	3.30348	1.29146	0.0629235	1.90152	2.90969	MM	MM RPMI-8226
blood	myeloma	AGS	1.71716	1.7759	3.66559	2.43187	4.91176	4.25143	3.27558	1.45674	0.234564	1.87882	1.58808	MM	MM AGS
blood	myeloma	KMS-12-BM	2.51815	2.9556	3.99499	3.37912	4.65937	3.51714	2.89213	3.05393	1.77077	1.91714	2.41938	MM	MM KMS-12-BM
blood	myeloma	LP-1	1.89628	3.24336	3.14508	4.67734	6.43535	5.03721	5.04112	4.55325	3.30577	3.9127	2.9745	MM	MM LP-1
blood	myeloma	OPM-2	0.15988	1.49431	2.86688	1.96252	3.41051	2.86723	1.84844	1.1795	-0.463871	2.68647	1.74646	MM	MM OPM-2
blood	myeloma	L-363	-0.282785	3.57515	4.42176	3.93518	4.653	3.46634	2.9112	3.38749	1.72336	2.60329	2.31148	MM	MM L-363
blood	T_cell_leukemia	ALL-SIL	2.00665	2.60051	3.6081	3.42618	4.51587	3.60704	3.33848	1.94385	1.44098	2.06486	2.35845	MM	MM ALL-SIL
blood	T_cell_leukemia	DND-41	2.53217	2.73303	2.61959	2.09822	3.20801	3.05856	2.85181	1.56543	0.926414	2.4591	2.40825	MM	MM DND-41
blood	B_cell_lymphoma	JEKO-1	1.77741	2.66605	3.751	3.55923	4.57747	4.04722	3.73243	3.29167	2.4627	2.63482	2.68417	MM	MM JEKO-1
blood	B_cell_leukemia	KARPAS-231	2.12574	4.55966	4.69977	4.11323	4.81565	4.0662	3.98136	2.96663	1.70911	3.10585	3.72742	MM	MM KARPAS-231
blood	acute_myeloid_leukaemia	MOLM-16	0.844863	0.918217	1.65983	1.51304	2.01283	2.39839	2.17547	0.297177	-0.849271	0.900709	1.51598	MM	MM MOLM-16
kidney	kidney	RCC-MF	2.15979	2.33845	3.48476	2.55547	4.30828	3.54159	2.61618	1.78618	0.337204	3.46767	2.5978	MM	MM RCC-MF
blood	myeloma	KMS-11	1.81641	2.11109	3.61186	2.71641	4.101	3.248	2.96994	2.59006	0.229538	2.39768	2.23557	MM	MM KMS-11
nervous_system	neuroblastoma	SK-N-DZ	3.06355	2.89439	4.1394	3.56799	5.41203	4.26256	2.84066	2.60226	2.35101	2.48715	5.11918	NB	NB SK-N-DZ
nervous_system	neuroblastoma	SK-N-FI	1.12245	2.68951	2.97773	1.74736	3.07821	2.08328	0.549877	-0.609757	-1.24669	1.93568	2.6217	NB	NB SK-N-FI
nervous_system	neuroblastoma	SK-N-SH	2.40092	2.70255	3.75654	3.69186	4.64421	4.0048	2.35033	2.29286	0.404848	3.14811	3.06585	NB	NB SK-N-SH
nervous_system	neuroblastoma	SK-N-AS	1.63731	1.54997	2.61347	0.177938	1.5154	1.73489	0.464256	-1.28036	-1.90524	1.15352	3.51075	NB	NB SK-N-AS
nervous_system	neuroblastoma	BE2-M17	0.669956	2.22916	2.12405	0.832449	2.90347	2.30765	0.899409	-0.913243	-1.7461	2.14187	1.07305	NB	NB BE2-M17
nervous_system	neuroblastoma	KELLY	-0.827231	3.75756	3.88036	2.50461	3.72965	3.25074	2.68667	1.484	0.316513	1.49664	1.43921	NB	NB KELLY
nervous_system	neuroblastoma	SIMA	0.393343	2.37261	2.93582	2.04137	3.00892	2.50477	1.37907	0.37304	-0.927383	1.71156	1.38079	NB	NB SIMA
nervous_system	neuroblastoma	CFPAC-1	-0.89361	-0.653932	-0.745596	-2.23739	-2.51092	-2.6391	-3.38354	-5.51835	-6.60959	-0.44972	-1.09071	NB	NB CFPAC-1
nervous_system	neuroblastoma	GI-ME-N	2.06578	1.44596	3.21692	1.42085	4.21468	2.79077	1.41426	0.897121	-1.19234	3.98837	2.87642	NB	NB GI-ME-N
nervous_system	neuroblastoma	GOTO	2.74185	5.14352	3.544	2.99146	5.30843	5.57375	4.43957	2.32148	1.53795	2.7188	3.27315	NB	NB GOTO
nervous_system	neuroblastoma	IMR-5	1.54439	2.16557	3.02821	2.71337	4.78923	4.42419	3.69899	2.3197	1.58312	2.64888	4.09727	NB	NB IMR-5
nervous_system	neuroblastoma	KP-N-YN	3.63417	6.27007	5.4391	3.21018	4.28461	3.17428	2.71293	1.10387	0.284586	3.93919	3.51232	NB	NB KP-N-YN
nervous_system	neuroblastoma	MC-IXC	1.60508	3.23189	3.63008	3.96849	4.76793	4.8218	4.88895	3.75658	2.02786	3.97843	2.8261	NB	NB MC-IXC
nervous_system	neuroblastoma	MHH-NB-11	1.37703	2.79418	3.12473	2.13726	3.44387	2.71873	2.6234	1.24216	0.066537	2.49744	2.38245	NB	NB MHH-NB-11
nervous_system	neuroblastoma	NB69	-0.967736	-1.43776	-0.222039	-2.9786	-0.464028	-0.470884	-1.77639	-4.04866	-5.39067	-0.488635	-1.78369	NB	NB NB69
nervous_system	neuroblastoma	NH-12	2.70932	1.84921	2.71169	1.84541	2.7538	2.42025	0.212951	-0.82974	-2.08273	1.93539	2.54143	NB	NB NH-12
nervous_system	neuroblastoma	CHP-126	2.46824	3.54153	4.45263	4.27535	4.67939	5.9772	4.93185	3.6416	2.71087	4.49441	4.87143	NB	NB CHP-126
nervous_system	neuroblastoma	TGW	-1.04725	1.36784	2.76882	3.29876	5.52391	4.26114	2.85137	1.23161	0.584145	2.61511	2.99703	NB	NB TGW
nervous_system	neuroblastoma	CHP-134	2.98925	5.07769	4.85391	3.93252	4.90708	4.25879	3.44608	1.05677	2.72825	3.0291	4.48244	NB	NB CHP-134
nervous_system	neuroblastoma	KP-N-RT-BM-1	2.33798	2.95573	3.41038	0.97013	4.38771	3.16861	5.17378	3.78743	1.83057	3.43793	2.46616	NB	NB KP-N-RT-BM-1
nervous_system	neuroblastoma	KP-N-YS	2.09503	3.09757	3.92442	4.19487	4.7549	4.91893	3.59405	3.43105	1.71244	3.68145	2.27881	NB	NB KP-N-YS
nervous_system	neuroblastoma	LAN-6	1.16304	1.65348	2.51994	0.660032	2.31752	0.473264	-0.397301	-1.44158	-2.96555	1.64535	1.45027	NB	NB LAN-6
nervous_system	neuroblastoma	NB10	-0.16362	1.15938	3.61042	1.62905	2.65298	2.17761	1.13009	-0.0437874	-1.10844	1.43405	1.83165	NB	NB NB10
nervous_system	neuroblastoma	NB12	2.76727	3.1562	4.42707	4.67731	5.45862	4.57549	3.79511	2.58318	2.8574	3.93079	3.48174	NB	NB NB12
nervous_system	neuroblastoma	NB6	2.35376	2.68119	3.11636	4.00735	4.52495	1.81751	4.48931	2.53359	2.21002	3.1368	2.32086	NB	NB NB6
nervous_system	neuroblastoma	NB7	0.823261	4.79124	4.69843	5.17101	6.02023	5.36511	4.06553	4.84034	3.34234	4.5012	4.28057	NB	NB NB7
nervous_system	neuroblastoma	NB17	1.91398	2.40686	3.46055	2.8351	3.85973	4.0335	2.18792	3.6104	1.85638	1.88973	3.22928	NB	NB NB17
nervous_system	neuroblastoma	NB5	1.86715	2.28164	2.73942	1.72677	3.161	2.40795	1.713	-0.298246	-0.753722	1.78336	1.55822	NB	NB NB5
nervous_system	neuroblastoma	NB13	-0.290844	3.48957	5.03109	3.93419	5.25992	4.31866	3.63647	2.93804	2.79331	2.28346	2.97844	NB	NB NB13
nervous_system	neuroblastoma	NB14	1.94152	2.33486	4.20689	2.38602	4.06133	3.47548	2.1942	1.0539	-0.0252846	1.68654	2.04401	NB	NB NB14
nervous_system	neuroblastoma	NB1	2.57268	3.77411	4.79484	4.56098	5.45985	4.15003	3.53966	3.37927	1.92115	2.64394	3.02069	NB	NB NB1
nervous_system	neuroblastoma	NB(TU)1-10	-0.839524	-0.0551386	0.141664	-1.54112	0.666628	0.632289	-1.15442	-2.14335	-3.98848	-0.0518387	-1.81934	NB	NB NB(TU)1-10
lung	lung_small_cell_carcinoma	NCI-H2066	5.48093	5.37617	5.74485	6.40132	6.21733	4.91012	4.00743	3.41653	2.58154	5.21422	5.1422	OTHER	OTHER NCI-H2066
urogenital_system	ovary	OVCAR-3	2.25738	3.81249	4.4216	3.81808	5.8667	4.51389	4.13871	3.4512	2.86745	3.24426	3.76562	OV	OV OVCAR-3
urogenital_system	ovary	SK-OV-3	5.24141	4.432	5.43065	4.27198	5.30105	5.14373	3.56921	2.47714	2.12285	5.58675	5.41253	OV	OV SK-OV-3
urogenital_system	ovary	IGROV-1	1.8416	1.24333	2.21298	-0.294577	1.91531	1.19181	-0.84854	-1.7128	-3.18343	0.371997	0.517034	OV	OV IGROV-1
urogenital_system	ovary	OVCAR-5	1.99884	1.21782	1.61028	0.605283	1.46842	1.85282	0.250211	-1.12828	-2.15815	2.18892	2.11143	OV	OV OVCAR-5
urogenital_system	ovary	OVCAR-4	3.74899	3.87919	4.12122	3.20068	6.16527	4.34443	2.73841	2.23236	0.52432	3.58525	3.34816	OV	OV OVCAR-4
urogenital_system	ovary	OVCAR-8	2.04033	2.74022	3.79389	2.25374	4.70082	3.83384	2.99461	2.01475	0.996612	2.05957	4.88997	OV	OV OVCAR-8
urogenital_system	ovary	Caov-3	2.71647	2.03903	2.54898	2.39273	4.49956	3.61113	2.15735	1.63764	0.425542	2.96701	2.19441	OV	OV Caov-3
urogenital_system	ovary	OC-314	2.64273	2.43706	2.80873	2.59856	3.72312	3.74944	2.29421	1.98506	0.756116	2.9978	2.31512	OV	OV OC-314
urogenital_system	ovary	SW626	1.67753	1.47232	1.92294	0.717076	1.29061	0.596655	-0.575503	-0.951121	-1.70008	2.77016	2.4764	OV	OV SW626
urogenital_system	ovary	OAW-42	3.93613	4.02419	5.48428	5.19554	6.48892	4.63565	3.33157	2.57969	1.05158	4.52444	5.22463	OV	OV OAW-42
urogenital_system	ovary	EFO-21	1.16593	4.63323	4.51567	3.46742	4.90889	5.19985	3.46004	2.69165	1.4599	3.70135	4.57189	OV	OV EFO-21
urogenital_system	ovary	OAW-28	2.54968	4.23774	4.86836	4.43861	4.87615	4.16041	3.49267	2.98535	1.65709	3.2792	4.44017	OV	OV OAW-28
urogenital_system	ovary	Caov-4	1.54437	1.5349	2.39682	-0.061213	2.50859	2.20487	0.173081	-0.87613	-2.753	1.64558	1.90681	OV	OV Caov-4
urogenital_system	ovary	FU-OV-1	2.96973	2.89126	3.76988	2.90274	4.30428	3.91805	3.84016	0.907949	0.560502	3.86786	2.61468	OV	OV FU-OV-1
urogenital_system	ovary	OV-90	1.85849	5.69457	3.00709	-0.105107	2.07117	1.21261	0.0724673	-1.52033	-3.08074	1.69151	2.25302	OV	OV OV-90
urogenital_system	ovary	OVISE	2.81768	4.1806	5.75401	3.61097	4.48571	3.28878	2.22468	1.74283	0.939805	3.69007	4.01322	OV	OV OVISE
urogenital_system	ovary	OVKATE	6.3333	5.60081	6.37784	5.15444	6.36186	6.86849	5.45553	3.85687	2.79233	4.89021	6.75962	OV	OV OVKATE
urogenital_system	ovary	OVMIU	1.71425	4.50324	3.74901	1.82766	3.2989	2.28203	0.311244	0.0697424	-1.69264	1.61991	2.9321	OV	OV OVMIU
urogenital_system	ovary	TOV-21G	2.87293	1.71187	3.22608	2.66104	3.15372	3.49361	1.82172	1.14918	0.424176	2.81699	2.81412	OV	OV TOV-21G
aero_digestive_tract	head_and_neck	OSC-19	2.30784	2.33286	3.53711	2.17213	3.79886	3.36776	2.51409	1.4518	0.499478	4.52347	1.61879	OV	OV OSC-19
digestive_system	stomach	TMK-1	1.97683	2.85031	2.88387	1.8042	3.23742	2.01631	3.2442	1.65128	-0.231566	2.26551	2.45856	OV	OV TMK-1
lung	lung_other	NCI-H740	3.30484	4.64601	5.13804	5.47949	5.69193	5.57444	5.96613	4.38194	2.76575	5.40724	4.2924	OV	OV NCI-H740
urogenital_system	ovary	DOV13	3.5088	2.16922	3.45036	3.62672	4.5883	3.68836	3.09184	2.83954	1.80017	2.91508	2.21565	OV	OV DOV13
urogenital_system	ovary	Hey	0.914078	1.43232	1.95009	0.402196	2.32374	1.60128	-0.266791	-0.963824	-2.38479	0.610069	0.880081	OV	OV Hey
urogenital_system	ovary	JHOS-2	2.34463	2.92604	3.55861	2.43284	3.99115	3.89539	2.2213	1.8233	1.40896	2.85881	2.29864	OV	OV JHOS-2
urogenital_system	ovary	JHOS-3	1.25178	1.24747	1.90316	0.288571	1.74074	0.561517	-0.0576835	-2.07966	-3.09292	1.10098	1.47361	OV	OV JHOS-3
urogenital_system	ovary	JHOS-4	1.75681	0.95948	2.59571	1.17965	2.2046	2.45912	1.50976	0.882362	0.256678	1.83572	1.34074	OV	OV JHOS-4
urogenital_system	ovary	OV-7	2.60463	2.31292	2.28664	2.2004	3.41614	2.95864	0.736264	0.332607	-0.251907	3.14906	1.87174	OV	OV OV-7
urogenital_system	ovary	OV-17R	2.68444	2.12827	3.60383	2.87337	4.05945	3.51373	1.91032	1.69069	0.911125	4.63458	2.19543	OV	OV OV-17R
urogenital_system	ovary	OV-56	4.5334	6.07438	3.00569	6.05696	6.17159	5.4199	2.97215	3.0647	2.03398	4.72488	4.93404	OV	OV OV-56
urogenital_system	ovary	OVCA420	3.77541	3.63606	3.63895	2.43057	3.29594	1.63621	-0.0389132	1.29891	-1.92876	2.54872	1.92043	OV	OV OVCA420
urogenital_system	ovary	OVCA433	2.22272	1.6232	2.97517	1.48804	3.4685	2.90335	1.92523	0.696137	-0.818304	2.29366	1.75276	OV	OV OVCA433
urogenital_system	ovary	OVK-18	2.10148	3.3696	3.75072	2.6373	5.47152	4.36023	5.61297	3.37382	1.15504	2.23404	2.77818	OV	OV OVK-18
urogenital_system	ovary	PEO1	1.66294	3.19174	2.40381	3.29407	5.19061	3.7682	2.25932	1.53861	0.883296	2.51285	3.50248	OV	OV PEO1
pancreas	pancreas	HPAF-II	2.0397	2.14044	1.35886	0.945749	1.9121	2.35478	0.576057	-0.6982	-2.22595	1.38273	0.856551	PAAD	PAAD HPAF-II
pancreas	pancreas	MIA-PaCa-2	1.5312	2.02929	2.83779	1.68503	2.44879	2.60895	1.74155	-1.0113	0.0575062	2.62509	2.42205	PAAD	PAAD MIA-PaCa-2
pancreas	pancreas	KP-4	1.80136	2.24478	2.15428	2.7001	3.11896	3.29154	2.1802	1.3667	0.677622	2.19515	3.10423	PAAD	PAAD KP-4
pancreas	pancreas	MZ1-PC	3.50953	3.21468	3.28885	2.0959	3.83411	3.05099	1.78015	0.746553	0.429896	2.44548	2.56225	PAAD	PAAD MZ1-PC
pancreas	pancreas	CAPAN-1	1.61281	1.86487	3.00999	1.50614	2.79694	2.9117	1.65879	0.312106	-1.01137	1.73824	1.26899	PAAD	PAAD CAPAN-1
pancreas	pancreas	BxPC-3	0.868684	3.25408	2.84563	1.43812	2.66632	2.74735	1.28707	0.79397	0.0450193	2.6865	3.21846	PAAD	PAAD BxPC-3
pancreas	pancreas	CCF-STTG1	2.95083	2.57033	3.71765	3.40165	3.63879	3.39877	2.33689	1.40023	0.915794	2.28498	2.9836	PAAD	PAAD CCF-STTG1
pancreas	pancreas	HuP-T3	2.5973	2.94894	3.95587	1.75232	2.78736	4.07096	2.93858	0.394801	-0.556746	2.38759	3.59339	PAAD	PAAD HuP-T3
pancreas	pancreas	HuP-T4	3.91727	2.88835	3.34595	2.42586	5.1392	3.87627	2.9759	1.54292	0.332135	2.23433	2.90363	PAAD	PAAD HuP-T4
pancreas	pancreas	YAPC	3.75879	6.90353	7.01726	4.52613	7.04098	4.68221	2.89788	3.39203	3.59874	4.90052	4.87443	PAAD	PAAD YAPC
pancreas	pancreas	PSN1	0.173289	-0.638709	1.33524	-0.0863019	1.22164	1.6012	-0.576792	-1.81962	-2.79372	1.45552	0.0906031	PAAD	PAAD PSN1
pancreas	pancreas	AsPC-1	4.60118	3.32817	4.32952	3.25419	3.4999	2.32835	2.4918	0.503113	0.181221	4.30171	3.57396	PAAD	PAAD AsPC-1
pancreas	pancreas	SW1990	4.17996	3.59004	3.97755	3.18763	4.56879	3.08566	2.28483	1.37193	1.09221	3.2229	3.58592	PAAD	PAAD SW1990
pancreas	pancreas	Capan-2	3.07034	2.58012	3.1882	2.26513	2.29703	2.90394	1.71951	-0.0380421	-0.615698	3.24748	3.42242	PAAD	PAAD Capan-2
pancreas	pancreas	PANC-03-27	1.37785	2.9094	3.13794	1.58299	3.73876	3.35628	2.08558	1.29629	0.13064	3.40873	2.60832	PAAD	PAAD PANC-03-27
pancreas	pancreas	PANC-08-13	5.07318	1.60282	1.99172	4.46815	3.41643	4.60148	3.94953	3.21345	3.06809	5.40872	6.16842	PAAD	PAAD PANC-08-13
pancreas	pancreas	PANC-10-05	1.53562	3.0085	3.36145	2.29431	4.35562	2.86405	1.26985	1.01416	-0.0120258	3.56382	3.24981	PAAD	PAAD PANC-10-05
pancreas	pancreas	PA-TU-8988T	2.65223	2.60407	2.47947	1.62417	2.95249	1.69855	0.962634	0.56452	-0.128129	1.60534	1.98925	PAAD	PAAD PA-TU-8988T
pancreas	pancreas	SU8686	4.05596	3.26391	3.45844	2.41832	2.31313	2.67548	1.33524	0.825192	-0.0940274	4.04321	3.93105	PAAD	PAAD SU8686
pancreas	pancreas	SUIT-2	3.35458	5.50613	3.74729	2.63897	2.56865	3.61861	1.78985	0.723034	-0.39524	2.76764	4.16264	PAAD	PAAD SUIT-2
pancreas	pancreas	DAN-G	2.27135	3.46815	3.05039	1.93618	3.96473	2.40221	0.34555	0.260591	-0.0733051	2.58656	1.11087	PAAD	PAAD DAN-G
urogenital_system	cervix	HeLa	2.76472	3.0173	2.55259	3.60297	4.99508	3.87527	3.06549	2.23974	1.06032	3.06104	3.05013	PAAD	PAAD HeLa
pancreas	pancreas	HPAC	3.31388	1.68445	2.24562	-0.0273035	1.98037	2.74564	1.12395	0.46497	-1.34673	2.29199	2.49647	PAAD	PAAD HPAC
aero_digestive_tract	head_and_neck	KON	1.86412	1.51016	2.16653	1.19386	2.91837	2.1191	0.707016	0.409641	-0.733266	1.3297	0.904051	PAAD	PAAD KON
pancreas	pancreas	KP-1N	3.7705	4.1981	4.09401	3.9427	5.87645	5.39607	4.27157	3.22622	2.10827	3.69435	4.22079	PAAD	PAAD KP-1N
urogenital_system	ovary	OVTOKO	3.66276	3.49155	4.75917	4.77776	6.41822	5.1766	3.2772	2.7852	1.50826	4.13214	4.45101	PAAD	PAAD OVTOKO
pancreas	pancreas	PANC-02-03	1.40929	0.779597	1.65086	0.457698	0.760544	2.19594	-0.579322	-0.743207	-2.02258	1.4086	2.14814	PAAD	PAAD PANC-02-03
pancreas	pancreas	PANC-04-03	4.05954	3.07091	3.6624	1.17045	3.2733	2.74758	1.37531	0.616287	-1.08182	3.21064	2.68858	PAAD	PAAD PANC-04-03
aero_digestive_tract	head_and_neck	PCI-4B	2.2354	2.69458	2.60729	0.992835	2.50814	2.70532	1.9566	0.63567	-0.673028	2.49811	2.01179	PAAD	PAAD PCI-4B
urogenital_system	prostate	PC-3	4.81323	4.98739	5.24598	6.31732	6.69571	5.88774	4.60368	4.88761	4.18775	4.55659	5.67411	PRAD	PRAD PC-3
urogenital_system	prostate	DU-145	3.66084	4.38259	4.87601	5.54395	6.43773	5.66471	5.01617	3.6382	3.0539	5.36188	3.51043	PRAD	PRAD DU-145
urogenital_system	prostate	LNCaP-Clone-FGC	1.85281	4.00414	4.85418	3.87786	5.908	4.59391	3.69985	4.1564	2.48511	2.17589	3.03124	PRAD	PRAD LNCaP-Clone-FGC
urogenital_system	prostate	22RV1	2.91057	1.54574	2.7716	3.05681	3.48762	4.02065	2.96654	1.26477	1.3256	2.62179	3.73804	PRAD	PRAD 22RV1
urogenital_system	ovary	TOV-112D	2.0403	2.81781	3.20721	2.89297	5.56606	4.41165	2.18027	2.05204	1.24393	2.32187	2.63347	PRAD	PRAD TOV-112D
blood	acute_myeloid_leukaemia	PL-21	0.962323	1.12528	1.50621	-0.501372	1.10477	-0.734618	-0.466209	-1.9057	-3.65113	1.30851	1.19122	PRAD	PRAD PL-21
lung	lung_small_cell_carcinoma	COR-L311	3.42706	3.00813	4.30194	4.7894	4.28808	4.77378	5.07317	2.60309	3.01237	3.57717	2.72789	SCLC	SCLC COR-L311
lung	lung_small_cell_carcinoma	DMS-114	-0.27707	3.90478	3.02467	5.48584	6.01503	5.14388	3.86527	3.53456	2.67159	3.51917	3.27596	SCLC	SCLC DMS-114
lung	lung_small_cell_carcinoma	DMS-273	2.54908	3.0314	5.11058	4.31891	4.8461	5.49946	4.0663	2.87308	1.29328	2.9192	2.52766	SCLC	SCLC DMS-273
lung	lung_small_cell_carcinoma	NCI-H1048	3.2928	3.76048	3.52882	3.83903	5.70778	3.97108	4.13773	2.65106	2.09087	2.91128	4.56439	SCLC	SCLC NCI-H1048
[truncated: 346 more rows]
