# Supplementary material for: DBDNMF: A Dual Branch Deep Neural Matrix Factorization method for drug response prediction
Source: PLoS Comput Biol. 2024 Apr 4;20(4):e1012012. doi: 10.1371/journal.pcbi.1012012 (PMC11020650; doi:10.1371/journal.pcbi.1012012)
Supplement: S1 Table — (XLSX) [file pcbi.1012012.s004.xlsx]

## Sheet: S1 Table
S1 Table: The top-5 sensitive drugs for each cell line predicted by DBDNMF
Cell line Name
PFSK-1	Romidepsin	Docetaxel	Sepantronium bromide	Paclitaxel	Daporinad
A673	SN-38	Daporinad	Docetaxel	Docetaxel	Romidepsin
ES5	Romidepsin	Sepantronium bromide	Daporinad	Dactinomycin	Docetaxel
ES7	SN-38	Docetaxel	Dactinomycin	Docetaxel	Sepantronium bromide
EW-11	Sepantronium bromide	Romidepsin	Bortezomib	Dactinomycin	Trametinib
SK-ES-1	Docetaxel	Dactinomycin	Romidepsin	Vinorelbine	Vinblastine
COLO-829	Gemcitabine	Dactinomycin	Rapamycin	Bortezomib	Docetaxel
5637	Dactinomycin	Bortezomib	Sepantronium bromide	Romidepsin	Daporinad
RT4	Romidepsin	Dactinomycin	Sepantronium bromide	Docetaxel	Bortezomib
SW780	Sepantronium bromide	Dactinomycin	Romidepsin	Daporinad	Vinblastine
TCCSUP	Romidepsin	Dactinomycin	Bortezomib	Docetaxel	Vinorelbine
C-33-A	Daporinad	Romidepsin	Dactinomycin	SN-38	Bortezomib
C-4-I	Romidepsin	Staurosporine	Dactinomycin	Sepantronium bromide	Docetaxel
ME-180	Dactinomycin	Romidepsin	Sepantronium bromide	Bortezomib	Vinblastine
42-MG-BA	Dactinomycin	Romidepsin	Bortezomib	Docetaxel	Vinblastine
8-MG-BA	Bortezomib	Sepantronium bromide	Dactinomycin	Romidepsin	SN-38
A172	Romidepsin	Bortezomib	Docetaxel	Docetaxel	Staurosporine
GB-1	Dactinomycin	Bortezomib	Romidepsin	Sepantronium bromide	SN-38
T98G	Romidepsin	Dactinomycin	Bortezomib	SN-38	Rapamycin
U-118-MG	Dactinomycin	Docetaxel	Romidepsin	Paclitaxel	Bortezomib
U-87-MG	Dactinomycin	Daporinad	Romidepsin	Docetaxel	Bortezomib
YKG-1	Sepantronium bromide	Bortezomib	Docetaxel	Paclitaxel	Dactinomycin
ChaGo-K-1	Bortezomib	Romidepsin	Daporinad	SN-38	Sepantronium bromide
NCI-H720	Dactinomycin	Sepantronium bromide	Bortezomib	Romidepsin	Docetaxel
Calu-3	Docetaxel	Docetaxel	Romidepsin	Vinorelbine	Daporinad
COR-L23	Docetaxel	Romidepsin	Dactinomycin	Paclitaxel	Vinorelbine
LK-2	SN-38	Romidepsin	Camptothecin	Dactinomycin	Bortezomib
NCI-H1437	Romidepsin	Dactinomycin	Docetaxel	Vinblastine	Paclitaxel
NCI-H1623	Bortezomib	Dactinomycin	Sepantronium bromide	Luminespib	Staurosporine
NCI-H1648	Sepantronium bromide	Bortezomib	Dactinomycin	Staurosporine	Romidepsin
NCI-H1650	Romidepsin	Sepantronium bromide	Docetaxel	Paclitaxel	Vinorelbine
NCI-H1693	Sepantronium bromide	Romidepsin	Rapamycin	Staurosporine	Daporinad
NCI-H1770	Sepantronium bromide	Bortezomib	Romidepsin	Daporinad	Docetaxel
NCI-H1838	Dactinomycin	Docetaxel	Romidepsin	SN-38	Gemcitabine
NCI-H2085	Romidepsin	Docetaxel	Bortezomib	Dactinomycin	Sepantronium bromide
NCI-H2170	Sepantronium bromide	Romidepsin	Rapamycin	Bortezomib	Dactinomycin
NCI-H2228	Sepantronium bromide	Romidepsin	Bortezomib	Dactinomycin	Daporinad
NCI-H2342	Sepantronium bromide	Romidepsin	Bortezomib	Trametinib	SN-38
NCI-H2347	Sepantronium bromide	Methotrexate	Dactinomycin	Romidepsin	Eg5_9814
NCI-H2405	SN-38	Docetaxel	Romidepsin	Bortezomib	BI-2536
NCI-H661	Daporinad	Romidepsin	Sepantronium bromide	Dactinomycin	Bortezomib
COR-L311	Docetaxel	Docetaxel	Romidepsin	Dactinomycin	Bortezomib
DMS-114	SN-38	Dactinomycin	Bortezomib	Docetaxel	Vinblastine
DMS-273	Romidepsin	Bortezomib	Sepantronium bromide	Daporinad	Dactinomycin
NCI-H1048	Dactinomycin	SN-38	Romidepsin	Sepantronium bromide	Bortezomib
NCI-H1092	Romidepsin	Eg5_9814	Dactinomycin	Daporinad	Bortezomib
NCI-H1694	Romidepsin	Bortezomib	Dactinomycin	Docetaxel	Vinblastine
NCI-H1963	Romidepsin	SN-38	Daporinad	Docetaxel	Sepantronium bromide
NCI-H2029	Bortezomib	Romidepsin	Vinblastine	Sepantronium bromide	SN-38
NCI-H209	Docetaxel	Romidepsin	Dactinomycin	Sepantronium bromide	Bortezomib
NCI-H2141	Romidepsin	Sepantronium bromide	Bortezomib	Daporinad	SN-38
NCI-H2171	Romidepsin	Sepantronium bromide	Bortezomib	Dactinomycin	Docetaxel
NCI-H2227	Vinblastine	Docetaxel	Romidepsin	Vinorelbine	Daporinad
NCI-H345	SN-38	Romidepsin	Daporinad	Docetaxel	Docetaxel
NCI-H446	Daporinad	Sepantronium bromide	Romidepsin	Docetaxel	Staurosporine
NCI-H526	Romidepsin	Docetaxel	Bortezomib	Paclitaxel	Daporinad
NCI-H64	Daporinad	Dactinomycin	Docetaxel	Vinblastine	Romidepsin
NCI-H69	Bortezomib	Romidepsin	Sepantronium bromide	Dactinomycin	Vinblastine
NCI-H82	Docetaxel	SN-38	Romidepsin	Bortezomib	Dactinomycin
NCI-H2052	Bortezomib	Daporinad	Romidepsin	Vinblastine	Eg5_9814
SK-N-DZ	Sepantronium bromide	Dactinomycin	Bortezomib	Romidepsin	Vinblastine
SK-N-FI	Romidepsin	Docetaxel	Eg5_9814	Sepantronium bromide	Paclitaxel
VA-ES-BJ	Romidepsin	Daporinad	Sepantronium bromide	Dactinomycin	Docetaxel
VMRC-LCD	Romidepsin	Sepantronium bromide	Docetaxel	Docetaxel	Dactinomycin
LU-139	Sepantronium bromide	Dactinomycin	Romidepsin	Docetaxel	Bortezomib
SBC-5	Romidepsin	Docetaxel	SN-38	Sepantronium bromide	Dactinomycin
SBC-1	SN-38	Daporinad	Romidepsin	Bortezomib	Camptothecin
LU-135	Romidepsin	Bortezomib	Daporinad	Paclitaxel	Staurosporine
SK-N-SH	Vinblastine	Docetaxel	Romidepsin	Docetaxel	Vinorelbine
NCI-H2030	Romidepsin	SN-38	AZD5582	Paclitaxel	Docetaxel
NCI-H2122	Romidepsin	Dactinomycin	Luminespib	Bortezomib	Sepantronium bromide
NCI-H1734	Bortezomib	SN-38	Daporinad	Romidepsin	Docetaxel
NCI-H650	Sepantronium bromide	Bortezomib	Dactinomycin	Romidepsin	Docetaxel
T-24	Romidepsin	Bortezomib	Vinblastine	Dactinomycin	Daporinad
NCI-H929	Dactinomycin	Romidepsin	Sepantronium bromide	Bortezomib	Docetaxel
SK-N-AS	SN-38	Romidepsin	Dactinomycin	Sepantronium bromide	Docetaxel
NCI-H1299	Dactinomycin	Daporinad	Romidepsin	Sepantronium bromide	Bortezomib
NCI-H2087	Sepantronium bromide	SN-38	Bortezomib	Romidepsin	Dactinomycin
UM-UC-3	Daporinad	Romidepsin	Trametinib	Sepantronium bromide	Staurosporine
SW756	Romidepsin	Docetaxel	Dactinomycin	Vinorelbine	Docetaxel
NCI-H727	Romidepsin	Vinblastine	Dactinomycin	Dactinomycin	Sepantronium bromide
Calu-6	Romidepsin	Docetaxel	Daporinad	Vinblastine	Sepantronium bromide
LU-65	Vinblastine	Docetaxel	Romidepsin	Dactinomycin	Vinorelbine
NCI-H1355	Bortezomib	Sepantronium bromide	Dactinomycin	Romidepsin	Docetaxel
NCI-H1792	Romidepsin	Vinblastine	Bortezomib	Dactinomycin	Sepantronium bromide
HPAF-II	Romidepsin	Daporinad	Vinblastine	Docetaxel	Bortezomib
MIA-PaCa-2	Romidepsin	Docetaxel	SN-38	Dactinomycin	Bortezomib
SHP-77	Sepantronium bromide	Bortezomib	Romidepsin	Dactinomycin	Trametinib
NCI-H2009	Sepantronium bromide	Romidepsin	Dactinomycin	Daporinad	SN-38
NCI-H2291	Docetaxel	Romidepsin	Dactinomycin	SN-38	Bortezomib
SW1573	Romidepsin	Bortezomib	Docetaxel	Eg5_9814	Dihydrorotenone
TE-5	Romidepsin	Docetaxel	Bortezomib	Dactinomycin	Eg5_9814
HCC1954	Bortezomib	Vinorelbine	Eg5_9814	Paclitaxel	Docetaxel
HCC1143	Vinblastine	Bortezomib	Romidepsin	Docetaxel	SN-38
HCC1187	Sepantronium bromide	Dactinomycin	Romidepsin	Vinorelbine	Bortezomib
HCC1395	Bortezomib	Sepantronium bromide	Romidepsin	Dactinomycin	Docetaxel
HCC1599	Romidepsin	Docetaxel	Sepantronium bromide	Bortezomib	Dactinomycin
HCC1937	Sepantronium bromide	Romidepsin	Dinaciclib	Dactinomycin	Bortezomib
HCC2157	Bortezomib	SN-38	Romidepsin	Sepantronium bromide	Docetaxel
HCC2218	Docetaxel	Romidepsin	Paclitaxel	Dactinomycin	Gemcitabine
HCC38	Vinorelbine	Docetaxel	Romidepsin	Staurosporine	Rapamycin
BB30-HNC	Bortezomib	Romidepsin	Docetaxel	Staurosporine	Dactinomycin
BB49-HNC	Romidepsin	Dactinomycin	Docetaxel	Rapamycin	Eg5_9814
BB65-RCC	Bortezomib	Romidepsin	Dactinomycin	Sepantronium bromide	SN-38
BEN	Romidepsin	Docetaxel	Daporinad	Bortezomib	Dactinomycin
BHY	SN-38	Dactinomycin	Daporinad	Camptothecin	Bortezomib
Ca9-22	Sepantronium bromide	Romidepsin	Dactinomycin	Docetaxel	Bortezomib
CADO-ES1	Docetaxel	Docetaxel	Romidepsin	Vinblastine	SN-38
CAL-12T	Trametinib	Romidepsin	Bortezomib	Sepantronium bromide	Dactinomycin
CAL-33	Romidepsin	Bortezomib	Trametinib	PD0325901	Dactinomycin
CP50-MEL-B	Romidepsin	Daporinad	Sepantronium bromide	Docetaxel	Dactinomycin
CP66-MEL	Dasatinib	Dactinomycin	Daporinad	Vinorelbine	Eg5_9814
CPC-N	Bortezomib	Dactinomycin	Romidepsin	Docetaxel	Sepantronium bromide
CTV-1	Romidepsin	SN-38	Dactinomycin	Sepantronium bromide	Camptothecin
D-542MG	Bortezomib	Romidepsin	Daporinad	CDK9_5038	Dactinomycin
DMS-79	SN-38	Romidepsin	Dactinomycin	Bortezomib	Savolitinib
DSH1	Docetaxel	Romidepsin	Dactinomycin	Vinorelbine	Bortezomib
EBC-1	Romidepsin	Dactinomycin	Docetaxel	Staurosporine	CDK9_5038
EC-GI-10	Romidepsin	Bortezomib	Dactinomycin	Sepantronium bromide	Docetaxel
EPLC-272H	Sepantronium bromide	Dactinomycin	Romidepsin	Docetaxel	SN-38
HA7-RCC	Romidepsin	Docetaxel	Bortezomib	Paclitaxel	Dactinomycin
HCE-4	Romidepsin	SN-38	Docetaxel	Dactinomycin	Docetaxel
HO-1-u-1	Rapamycin	Vinblastine	Dactinomycin	SN-38	Docetaxel
HSC-2	Docetaxel	Vinorelbine	Romidepsin	Daporinad	Vinblastine
IM-9	Romidepsin	Vinblastine	Bortezomib	Daporinad	SN-38
IST-SL1	Bortezomib	SN-38	Rapamycin	Camptothecin	Staurosporine
IST-SL2	Dactinomycin	Romidepsin	Bortezomib	Docetaxel	Sepantronium bromide
J82	Docetaxel	Romidepsin	Dactinomycin	Bortezomib	Paclitaxel
KNS-62	Docetaxel	Dactinomycin	Docetaxel	Vinblastine	Sepantronium bromide
KOSC-2	Dactinomycin	Romidepsin	Bortezomib	Docetaxel	Paclitaxel
KP-4	Sepantronium bromide	Bortezomib	Romidepsin	Dactinomycin	Docetaxel
KYSE-140	Bortezomib	Dactinomycin	Romidepsin	Docetaxel	Sepantronium bromide
KYSE-410	Daporinad	Romidepsin	Bortezomib	Dactinomycin	Docetaxel
KYSE-520	Romidepsin	Staurosporine	Bortezomib	Sepantronium bromide	Dactinomycin
KYSE-70	Gemcitabine	Bortezomib	Sepantronium bromide	SN-38	Daporinad
LB1047-RCC	Sepantronium bromide	Bortezomib	Romidepsin	Dactinomycin	Trametinib
LB2241-RCC	Bortezomib	Romidepsin	Dactinomycin	Sepantronium bromide	Dinaciclib
LB2518-MEL	Sepantronium bromide	Dactinomycin	Docetaxel	Bortezomib	Romidepsin
LB373-MEL-D	Bortezomib	Daporinad	Romidepsin	Dactinomycin	Eg5_9814
LB647-SCLC	Romidepsin	Bortezomib	Dactinomycin	Sepantronium bromide	Docetaxel
LB771-HNC	Dactinomycin	SN-38	Staurosporine	Docetaxel	Romidepsin
LB831-BLC	Romidepsin	Sepantronium bromide	Bortezomib	Eg5_9814	Docetaxel
LB996-RCC	Romidepsin	Sepantronium bromide	Luminespib	Docetaxel	Dactinomycin
LCLC-103H	Sepantronium bromide	Romidepsin	Daporinad	Dactinomycin	SN-38
LU-134-A	Romidepsin	Docetaxel	Dactinomycin	Paclitaxel	Bortezomib
LU-165	Romidepsin	Daporinad	Docetaxel	Dactinomycin	Vinorelbine
LXF-289	Sepantronium bromide	Romidepsin	Bortezomib	Daporinad	Docetaxel
MS-1	Bortezomib	Romidepsin	Dactinomycin	Trametinib	Docetaxel
MZ1-PC	Romidepsin	Sepantronium bromide	Rapamycin	Daporinad	Docetaxel
MZ7-mel	Dactinomycin	Docetaxel	Sepantronium bromide	Romidepsin	Paclitaxel
NCI-H1563	Romidepsin	Vinblastine	Daporinad	Docetaxel	Vinorelbine
NCI-H292	Romidepsin	Daporinad	Docetaxel	Sepantronium bromide	Vinorelbine
NCI-H510A	Romidepsin	Docetaxel	Docetaxel	Dactinomycin	Bortezomib
NCI-H835	Daporinad	SN-38	Dactinomycin	Docetaxel	Sepantronium bromide
PC-14	Venetoclax	ABT737	Docetaxel	Bortezomib	Mitoxantrone
SBC-3	Romidepsin	Docetaxel	SN-38	Docetaxel	Dactinomycin
SK-MM-2	Sepantronium bromide	Bortezomib	Romidepsin	Docetaxel	Docetaxel
TE-15	Bortezomib	Docetaxel	SN-38	Romidepsin	Dactinomycin
U-266	Daporinad	Bortezomib	Romidepsin	Docetaxel	Dactinomycin
BE2-M17	Dactinomycin	SN-38	Bortezomib	Daporinad	Romidepsin
KELLY	Romidepsin	Dactinomycin	Sepantronium bromide	Bortezomib	Docetaxel
SIMA	Docetaxel	Dactinomycin	Romidepsin	Bortezomib	Vinblastine
TE-1	Romidepsin	Docetaxel	Docetaxel	Bortezomib	Dactinomycin
TE-10	SN-38	Romidepsin	Bortezomib	Daporinad	Vinblastine
TE-8	Sepantronium bromide	Dactinomycin	Bortezomib	Vinblastine	Romidepsin
CAPAN-1	Sepantronium bromide	Romidepsin	Bortezomib	Dactinomycin	SN-38
OVCAR-3	Sepantronium bromide	Romidepsin	Daporinad	Docetaxel	Vinblastine
PC-3	Dactinomycin	Daporinad	Sepantronium bromide	Docetaxel	Romidepsin
DU-145	Daporinad	Bortezomib	Dactinomycin	Eg5_9814	Docetaxel
HCT-116	Vinblastine	Romidepsin	SN-38	Dactinomycin	Bortezomib
HCT-15	Romidepsin	Docetaxel	Docetaxel	Daporinad	Dactinomycin
HL-60	Dasatinib	Sepantronium bromide	Dactinomycin	Romidepsin	Vinblastine
HT-29	Sepantronium bromide	Vinblastine	Bortezomib	Romidepsin	Docetaxel
K-562	Sepantronium bromide	Dactinomycin	Vinblastine	SN-38	Bortezomib
NCI-H226	Dactinomycin	Docetaxel	Romidepsin	Vinblastine	Paclitaxel
NCI-H23	Daporinad	Eg5_9814	Docetaxel	Romidepsin	Vinblastine
NCI-H460	Bortezomib	Romidepsin	Dactinomycin	Docetaxel	SN-38
NCI-H522	Sepantronium bromide	Bortezomib	Romidepsin	Rapamycin	Docetaxel
T47D	Dactinomycin	Daporinad	Bortezomib	Docetaxel	Vinorelbine
MCF7	Bortezomib	Romidepsin	Dactinomycin	SN-38	Staurosporine
786-0	Romidepsin	Dactinomycin	Docetaxel	Sepantronium bromide	Docetaxel
A498	Dactinomycin	Bortezomib	Gemcitabine	Romidepsin	Daporinad
A549	Bortezomib	Romidepsin	Staurosporine	Paclitaxel	Dactinomycin
ACHN	Daporinad	Bortezomib	Romidepsin	Docetaxel	SN-38
BT-549	Bortezomib	Dactinomycin	Romidepsin	Trametinib	Sepantronium bromide
CCRF-CEM	Romidepsin	Bortezomib	Sepantronium bromide	Vinblastine	Dactinomycin
SK-MEL-28	Romidepsin	Dactinomycin	Bortezomib	Sepantronium bromide	Docetaxel
SK-MEL-2	Docetaxel	Romidepsin	Bortezomib	Docetaxel	Paclitaxel
SK-MEL-5	SN-38	Dactinomycin	Vinblastine	Vinorelbine	Daporinad
Hs-578-T	Romidepsin	Daporinad	Bortezomib	Sepantronium bromide	Dactinomycin
MOLT-4	Romidepsin	Dactinomycin	Bortezomib	Sepantronium bromide	Staurosporine
SK-OV-3	Dactinomycin	Trametinib	Vinblastine	Docetaxel	Bortezomib
MDA-MB-231	Sepantronium bromide	Romidepsin	Dactinomycin	Bortezomib	SN-38
COLO-205	Bortezomib	Romidepsin	Daporinad	SN-38	Dactinomycin
SW620	Dactinomycin	Docetaxel	Docetaxel	Romidepsin	Paclitaxel
CAKI-1	Dactinomycin	Vinorelbine	Dactinomycin	SN-38	Vinblastine
RPMI-8226	Dactinomycin	Romidepsin	Sepantronium bromide	Docetaxel	Dactinomycin
SR	Dactinomycin	Bortezomib	Romidepsin	Docetaxel	Sepantronium bromide
NCI-H322M	Daporinad	Romidepsin	Sepantronium bromide	Bortezomib	Docetaxel
IGROV-1	Sepantronium bromide	Romidepsin	Dactinomycin	Bortezomib	Staurosporine
OVCAR-5	Romidepsin	Docetaxel	Vinblastine	Dactinomycin	Docetaxel
EKVX	Dactinomycin	Bortezomib	Romidepsin	Sepantronium bromide	Staurosporine
HCC2998	Sepantronium bromide	Bortezomib	Romidepsin	Dactinomycin	SN-38
HOP-62	Dactinomycin	Romidepsin	Sepantronium bromide	Bortezomib	Dactinomycin
HOP-92	Trametinib	Romidepsin	Docetaxel	Bortezomib	Dactinomycin
LOXIMVI	Romidepsin	Trametinib	Bortezomib	PD0325901	Dactinomycin
M14	Sepantronium bromide	Romidepsin	Bortezomib	Dactinomycin	Trametinib
UACC-62	Romidepsin	Sepantronium bromide	Bortezomib	Dactinomycin	Docetaxel
UACC-257	Daporinad	Romidepsin	Sepantronium bromide	Dactinomycin	Docetaxel
RXF393	Sepantronium bromide	Romidepsin	Bortezomib	Dactinomycin	Daporinad
SN12C	Staurosporine	Bortezomib	Daporinad	Romidepsin	Dactinomycin
TK10	Dactinomycin	Romidepsin	Docetaxel	Bortezomib	Paclitaxel
U031	Romidepsin	Sepantronium bromide	Docetaxel	Dactinomycin	SN-38
SNB75	Daporinad	Docetaxel	Vinblastine	Bortezomib	Dactinomycin
U251	Bortezomib	Romidepsin	Dactinomycin	Rapamycin	Sepantronium bromide
SF539	Sepantronium bromide	Romidepsin	Bortezomib	SN-38	Dactinomycin
SF295	Dactinomycin	Vinblastine	Bortezomib	Romidepsin	Docetaxel
SF268	Sepantronium bromide	Bortezomib	Dactinomycin	Methotrexate	Daporinad
KM12	Dactinomycin	Vinblastine	Romidepsin	Docetaxel	Docetaxel
OVCAR-4	Dactinomycin	Romidepsin	Bortezomib	Docetaxel	Sepantronium bromide
OVCAR-8	Dactinomycin	Romidepsin	Docetaxel	Vinorelbine	Vinblastine
BxPC-3	Bortezomib	Dactinomycin	Romidepsin	Trametinib	Sepantronium bromide
BHT-101	Docetaxel	Romidepsin	Docetaxel	Rapamycin	Vinblastine
Becker	Bortezomib	Romidepsin	Daporinad	Dactinomycin	Vinblastine
BE-13	Dactinomycin	Rapamycin	Docetaxel	Vinblastine	Bortezomib
ARH-77	Dactinomycin	Romidepsin	Bortezomib	Trametinib	Vinblastine
AGS	Sepantronium bromide	Bortezomib	Elesclomol	SN-38	Dactinomycin
ABC-1	Docetaxel	Dactinomycin	Docetaxel	Romidepsin	Bortezomib
A2058	Dactinomycin	Sepantronium bromide	Docetaxel	Romidepsin	SN-38
A375	Romidepsin	Bortezomib	SN-38	Docetaxel	Dactinomycin
A253	Romidepsin	Bortezomib	Sepantronium bromide	Dactinomycin	Docetaxel
8305C	SN-38	Dactinomycin	Sepantronium bromide	Bortezomib	Docetaxel
647-V	SN-38	Dactinomycin	Bortezomib	Camptothecin	Docetaxel
639-V	Dactinomycin	Daporinad	Docetaxel	Vinblastine	Romidepsin
697	Bortezomib	Romidepsin	Docetaxel	Sepantronium bromide	Dactinomycin
BT-20	Daporinad	Dactinomycin	Romidepsin	Vinblastine	Bortezomib
A2780	Romidepsin	Bortezomib	Sepantronium bromide	Rapamycin	Dactolisib
COR-L105	Dactinomycin	Romidepsin	Vinblastine	Vinorelbine	Docetaxel
CRO-AP2	Sepantronium bromide	Romidepsin	Daporinad	Docetaxel	Bortezomib
COR-L88	Sepantronium bromide	Bortezomib	Docetaxel	Dactinomycin	Romidepsin
COLO-824	Romidepsin	Bortezomib	Trametinib	Dactinomycin	Sepantronium bromide
COLO-800	Bortezomib	Romidepsin	Sepantronium bromide	Eg5_9814	Dactinomycin
COLO-792	Sepantronium bromide	Romidepsin	Daporinad	Docetaxel	Dactinomycin
COLO-680N	Sepantronium bromide	Trametinib	Dactinomycin	Bortezomib	Romidepsin
COLO-679	Trametinib	PD0325901	Dactinomycin	Docetaxel	SN-38
CHP-212	Bortezomib	SN-38	Romidepsin	Dactinomycin	Sepantronium bromide
CFPAC-1	Romidepsin	Bortezomib	Dactinomycin	Docetaxel	SN-38
CCF-STTG1	Docetaxel	Bortezomib	SN-38	Dactinomycin	Gemcitabine
Ca-Ski	Sepantronium bromide	Bortezomib	Dactinomycin	Romidepsin	Docetaxel
Caov-3	Romidepsin	Dactinomycin	Bortezomib	Docetaxel	Sepantronium bromide
CAL-120	Dactinomycin	Docetaxel	Romidepsin	Sepantronium bromide	Daporinad
CAL-72	Trametinib	SN-38	Bortezomib	Dactinomycin	PD0325901
CAL-62	Dactinomycin	Romidepsin	SN-38	Daporinad	Bortezomib
C32	Dactinomycin	Bortezomib	SN-38	Daporinad	Vinblastine
Daudi	Docetaxel	Dactinomycin	Sepantronium bromide	SN-38	Romidepsin
DB	Daporinad	Dactinomycin	Romidepsin	SN-38	Docetaxel
Daoy	Sepantronium bromide	Bortezomib	Dactinomycin	Romidepsin	Dactinomycin
D-283MED	Vinorelbine	Dactinomycin	Romidepsin	Bortezomib	Docetaxel
DBTRG-05MG	Docetaxel	Dactinomycin	Romidepsin	Vinblastine	Vinorelbine
DEL	Dactinomycin	Daporinad	Docetaxel	Bortezomib	Rapamycin
Detroit562	Bortezomib	Romidepsin	Staurosporine	Vinorelbine	Dactinomycin
DG-75	Dactinomycin	Docetaxel	Romidepsin	Sepantronium bromide	Paclitaxel
DK-MG	Temsirolimus	Dactinomycin	Daporinad	Docetaxel	Romidepsin
DJM-1	Bortezomib	Romidepsin	Sepantronium bromide	SN-38	Dactinomycin
DOHH-2	Trametinib	Dactinomycin	SN-38	Romidepsin	Bortezomib
DoTc2-4510	Sepantronium bromide	Daporinad	Dactinomycin	Romidepsin	Bortezomib
DU-4475	Rapamycin	Romidepsin	Bortezomib	Dactinomycin	Sepantronium bromide
EB2	Romidepsin	Sepantronium bromide	Docetaxel	Bortezomib	Paclitaxel
EB-3	Romidepsin	Daporinad	Bortezomib	Dinaciclib	Elesclomol
ECC10	Romidepsin	Bortezomib	Sepantronium bromide	Daporinad	Docetaxel
ECC12	Romidepsin	Sepantronium bromide	Daporinad	Dactinomycin	Paclitaxel
EFM-19	Dasatinib	Docetaxel	SN-38	Sepantronium bromide	Bortezomib
EFO-27	Dactinomycin	Eg5_9814	Romidepsin	Vinblastine	Vinorelbine
EM-2	Dactinomycin	Docetaxel	Bortezomib	Romidepsin	Paclitaxel
EoL-1-cell	Bortezomib	AZD5582	Romidepsin	Dactinomycin	Docetaxel
ETK-1	Romidepsin	SN-38	Dactinomycin	Vinblastine	Bortezomib
EVSA-T	Romidepsin	Sepantronium bromide	Dactinomycin	SN-38	Bortezomib
FADU	Bortezomib	Romidepsin	Dactinomycin	Docetaxel	Trametinib
FTC-133	Sepantronium bromide	Docetaxel	Romidepsin	Bortezomib	Dactinomycin
G-361	Sepantronium bromide	Bortezomib	Romidepsin	Dactinomycin	Docetaxel
GAMG	SN-38	Dactinomycin	Bortezomib	Daporinad	Staurosporine
GCIY	Romidepsin	Docetaxel	Sepantronium bromide	Dactinomycin	Vinblastine
GDM-1	Dactinomycin	Bortezomib	Romidepsin	Daporinad	Docetaxel
GI-1	Dactinomycin	SN-38	Docetaxel	Romidepsin	Daporinad
GI-ME-N	Daporinad	Sepantronium bromide	Rapamycin	Romidepsin	SN-38
GOTO	Sepantronium bromide	Docetaxel	Romidepsin	Staurosporine	SN-38
GR-ST	Docetaxel	Romidepsin	Sepantronium bromide	Daporinad	AZD5582
GCT	Dactinomycin	Docetaxel	Romidepsin	SN-38	Vinorelbine
ESS-1	Romidepsin	SN-38	Dactinomycin	Bortezomib	Vinblastine
H4	Dactinomycin	SN-38	Vinorelbine	Docetaxel	Vinblastine
H9	Romidepsin	Bortezomib	Sepantronium bromide	Luminespib	Daporinad
HC-1	Romidepsin	Bortezomib	Dactinomycin	Sepantronium bromide	Daporinad
HCC1419	Dactinomycin	Docetaxel	Romidepsin	Vinorelbine	Docetaxel
HCC1569	Romidepsin	Bortezomib	Docetaxel	Dactinomycin	CDK9_5038
HCC1806	Romidepsin	Dactinomycin	Bortezomib	Sepantronium bromide	Docetaxel
HCC70	Romidepsin	Daporinad	Bortezomib	Dactinomycin	Gemcitabine
HEC-1	Dactinomycin	Docetaxel	Romidepsin	Sepantronium bromide	Bortezomib
HEL	Daporinad	Romidepsin	Bortezomib	CDK9_5038	Dinaciclib
HGC-27	Sepantronium bromide	Daporinad	Bortezomib	Docetaxel	Docetaxel
HH	Romidepsin	Dactinomycin	Sepantronium bromide	Bortezomib	Trametinib
HLE	Dactinomycin	Sepantronium bromide	Docetaxel	Romidepsin	Daporinad
HMV-II	Dactinomycin	AZD5582	Romidepsin	Docetaxel	SN-38
HOS	SN-38	Dactinomycin	Romidepsin	Dihydrorotenone	Bortezomib
HSC-3	Daporinad	Romidepsin	Paclitaxel	Dactinomycin	Docetaxel
HSC-4	Romidepsin	Bortezomib	Dactinomycin	Vinblastine	Docetaxel
HT	Dactinomycin	Romidepsin	Sepantronium bromide	Bortezomib	Dactinomycin
HT-1080	Sepantronium bromide	Bortezomib	Romidepsin	Dactinomycin	Docetaxel
HT-1197	Romidepsin	Bortezomib	Dactinomycin	Trametinib	Vinorelbine
HT-1376	Dactinomycin	SN-38	Romidepsin	Sepantronium bromide	Camptothecin
HT-144	Sepantronium bromide	Romidepsin	Bortezomib	Dactinomycin	Paclitaxel
HT-3	Dihydrorotenone	Dactinomycin	Romidepsin	Bortezomib	Daporinad
HuCCT1	Romidepsin	Dactinomycin	SN-38	Docetaxel	Bortezomib
HuH-7	Dactinomycin	Docetaxel	Vinblastine	Sepantronium bromide	Romidepsin
HuO9	Romidepsin	Dactinomycin	Sepantronium bromide	Bortezomib	Vinblastine
HUTU-80	Dactinomycin	Docetaxel	Vinorelbine	Paclitaxel	Docetaxel
IGR-1	Romidepsin	Sepantronium bromide	Trametinib	Dactinomycin	Docetaxel
IMR-5	Sepantronium bromide	Romidepsin	Bortezomib	SN-38	Dactinomycin
IPC-298	Romidepsin	Staurosporine	Dactinomycin	Bortezomib	Sepantronium bromide
IST-MEL1	Dactinomycin	Docetaxel	Romidepsin	Vinorelbine	Sepantronium bromide
IST-MES1	Romidepsin	Daporinad	Sepantronium bromide	Dactinomycin	Bortezomib
JAR	Vinblastine	Rapamycin	Dactinomycin	Romidepsin	Docetaxel
JEG-3	Dactinomycin	Romidepsin	SN-38	Vinorelbine	Docetaxel
JiyoyeP-2003	Dactinomycin	SN-38	Docetaxel	Rapamycin	Vinorelbine
JVM-2	Sepantronium bromide	Romidepsin	Bortezomib	Dactinomycin	Staurosporine
JVM-3	BI-2536	Vinblastine	Romidepsin	Dactinomycin	Bortezomib
KALS-1	Romidepsin	SN-38	Dactinomycin	Vinblastine	Bortezomib
KARPAS-45	Staurosporine	Sepantronium bromide	Daporinad	Dactinomycin	Romidepsin
KARPAS-299	Romidepsin	Vinblastine	Dactinomycin	Bortezomib	Staurosporine
KARPAS-422	Romidepsin	Sepantronium bromide	Daporinad	Bortezomib	AZD4547
KASUMI-1	Daporinad	SN-38	Dactinomycin	Bortezomib	Vinblastine
KATOIII	Vinblastine	Bortezomib	SN-38	Romidepsin	Daporinad
KE-37	Sepantronium bromide	Bortezomib	Daporinad	Romidepsin	Docetaxel
KG-1	Dactinomycin	Trametinib	Bortezomib	Romidepsin	Vinblastine
KINGS-1	Dactinomycin	Romidepsin	Vinblastine	Bortezomib	Docetaxel
KMOE-2	Docetaxel	Bortezomib	Paclitaxel	Daporinad	Sepantronium bromide
KMS-12-BM	Dactinomycin	Sepantronium bromide	Bortezomib	Romidepsin	Docetaxel
KNS-42	SN-38	Bortezomib	Camptothecin	Sepantronium bromide	Dactinomycin
HuP-T3	Romidepsin	Daporinad	Vinorelbine	Docetaxel	Bortezomib
HuP-T4	Bortezomib	Dactinomycin	Docetaxel	Romidepsin	Eg5_9814
HT55	Sepantronium bromide	Romidepsin	Dactinomycin	Bortezomib	SN-38
HT-115	Docetaxel	Dactinomycin	Docetaxel	Vinblastine	Romidepsin
H-EMC-SS	SN-38	Dactinomycin	Romidepsin	Bortezomib	Camptothecin
GP5d	Dactinomycin	Sepantronium bromide	Bortezomib	Docetaxel	Romidepsin
DMS-53	Dactinomycin	Sepantronium bromide	Vinblastine	Eg5_9814	Bortezomib
G-402	Vinorelbine	Docetaxel	Romidepsin	Docetaxel	Vinblastine
G-401	Nilotinib	Daporinad	Dactinomycin	Vinblastine	Romidepsin
KY821	Romidepsin	Dactinomycin	Docetaxel	Trametinib	Bortezomib
KU812	Romidepsin	Sepantronium bromide	Dactinomycin	Bortezomib	Eg5_9814
KU-19-19	Sepantronium bromide	Romidepsin	Dactinomycin	Docetaxel	Bortezomib
KS-1	Docetaxel	Sepantronium bromide	Romidepsin	Bortezomib	Dactinomycin
KP-N-YN	Dactinomycin	Docetaxel	Docetaxel	Romidepsin	Bortezomib
KYSE-150	Romidepsin	Bortezomib	Sepantronium bromide	SN-38	Docetaxel
KYSE-180	Bortezomib	Romidepsin	Daporinad	Docetaxel	Dactinomycin
KYSE-270	Romidepsin	Docetaxel	Gemcitabine	Bortezomib	Dactinomycin
KYSE-450	Vinblastine	Bortezomib	Romidepsin	Daporinad	Gemcitabine
KYSE-510	SN-38	Romidepsin	Bortezomib	Dactinomycin	Vinblastine
L-428	Dasatinib	Daporinad	Dactinomycin	Romidepsin	Nilotinib
L-540	Romidepsin	Docetaxel	SN-38	Paclitaxel	Dactinomycin
LAMA-84	Dactinomycin	Daporinad	Romidepsin	Venetoclax	SN-38
LC-2-ad	Dactinomycin	Romidepsin	Rapamycin	Docetaxel	Temsirolimus
LC4-1	Romidepsin	Bortezomib	Daporinad	Dactinomycin	Docetaxel
LNCaP-Clone-FGC	Dactinomycin	Docetaxel	Daporinad	Vinorelbine	Vinblastine
LOUCY	Bortezomib	Romidepsin	Sepantronium bromide	Daporinad	Docetaxel
LoVo	Sepantronium bromide	Romidepsin	Bortezomib	Staurosporine	Dactinomycin
LP-1	Romidepsin	Dactinomycin	Dactinomycin	Bortezomib	Daporinad
LS-123	Dactinomycin	Trametinib	Bortezomib	Docetaxel	SN-38
LS-411N	Romidepsin	Dactinomycin	Bortezomib	Sepantronium bromide	Staurosporine
LS-513	Dactinomycin	Docetaxel	Paclitaxel	Vinorelbine	Daporinad
LU-99A	Gemcitabine	SN-38	Dactinomycin	Romidepsin	Sepantronium bromide
MC116	Bortezomib	Romidepsin	Afatinib	Dactinomycin	Luminespib
MC-IXC	Vinblastine	Vinorelbine	Romidepsin	Docetaxel	Docetaxel
MDA-MB-175-VII	Romidepsin	Daporinad	Docetaxel	Bortezomib	Rapamycin
MDA-MB-361	Bortezomib	Sepantronium bromide	Romidepsin	Docetaxel	Eg5_9814
MDA-MB-453	Romidepsin	Dactinomycin	Bortezomib	Trametinib	Docetaxel
MDA-MB-468	Romidepsin	Sepantronium bromide	Dactinomycin	Bortezomib	Dinaciclib
MEL-HO	Dasatinib	Dactinomycin	Daporinad	Nilotinib	Romidepsin
MEL-JUSO	Dactinomycin	Bortezomib	Romidepsin	Sepantronium bromide	Docetaxel
MEG-01	Daporinad	Romidepsin	Bortezomib	Sepantronium bromide	Methotrexate
MES-SA	Sepantronium bromide	Daporinad	Romidepsin	Bortezomib	Dactinomycin
Mewo	Romidepsin	SN-38	Dactinomycin	Dihydrorotenone	Sepantronium bromide
MFE-280	Daporinad	Bortezomib	Docetaxel	Vinblastine	Romidepsin
MFE-296	Dactinomycin	Romidepsin	Sepantronium bromide	Venetoclax	SN-38
MG-63	Dactinomycin	Sepantronium bromide	AZD5582	Romidepsin	Daporinad
MHH-CALL-2	SN-38	Daporinad	Docetaxel	Vinblastine	Romidepsin
MHH-CALL-4	Dactinomycin	SN-38	Docetaxel	Vinblastine	Camptothecin
MHH-ES-1	Dactinomycin	Vinblastine	Romidepsin	Sepantronium bromide	Docetaxel
MHH-NB-11	Sepantronium bromide	Romidepsin	Bortezomib	Docetaxel	Daporinad
MHH-PREB-1	Vinblastine	Romidepsin	Daporinad	Sepantronium bromide	Dactinomycin
MKN1	Daporinad	Dactinomycin	Docetaxel	Vinblastine	Bortezomib
MKN28	Romidepsin	Dactinomycin	Docetaxel	Bortezomib	Daporinad
ML-2	Dactinomycin	Sepantronium bromide	Daporinad	Romidepsin	Bortezomib
MLMA	Bortezomib	Docetaxel	Romidepsin	Staurosporine	Paclitaxel
MN-60	Docetaxel	Sepantronium bromide	Vinblastine	Romidepsin	Bortezomib
MOG-G-CCM	SN-38	Romidepsin	BI-2536	Bortezomib	Docetaxel
MOG-G-UVW	Dactinomycin	SN-38	Romidepsin	Vinblastine	Docetaxel
MOLT-13	Dactinomycin	Romidepsin	Daporinad	Vinblastine	Staurosporine
MOLT-16	SN-38	Sepantronium bromide	Dactinomycin	Bortezomib	Docetaxel
MONO-MAC-6	Romidepsin	Docetaxel	Bortezomib	Sepantronium bromide	Staurosporine
Mo-T	Dactinomycin	Sepantronium bromide	Docetaxel	Vinblastine	Bortezomib
MPP-89	Romidepsin	Dactinomycin	Bortezomib	Dactinomycin	Dinaciclib
MRK-nu-1	Dactinomycin	Romidepsin	Vinblastine	Venetoclax	Eg5_9814
MSTO-211H	Dactinomycin	Daporinad	Romidepsin	Sepantronium bromide	Vinblastine
MV-4-11	Daporinad	Dactinomycin	SN-38	Docetaxel	Romidepsin
NALM-6	Dactinomycin	Romidepsin	SN-38	Docetaxel	Bortezomib
NAMALWA	Daporinad	Vinblastine	Vinorelbine	Romidepsin	Docetaxel
NB69	Bortezomib	Romidepsin	Docetaxel	Dactinomycin	Eg5_9814
NCC-IT	Daporinad	Romidepsin	Vinblastine	Docetaxel	Bortezomib
NCI-H508	Dactinomycin	Bortezomib	Romidepsin	Daporinad	Docetaxel
NCI-H520	SN-38	Romidepsin	Dactinomycin	Bortezomib	Camptothecin
NCI-SNU-1	Docetaxel	Vinblastine	Romidepsin	Daporinad	Bortezomib
NCI-SNU-5	SN-38	Docetaxel	Romidepsin	Dactinomycin	Camptothecin
NCI-SNU-16	Dactinomycin	SN-38	Romidepsin	Vinblastine	Staurosporine
NH-12	Sepantronium bromide	Daporinad	Romidepsin	Docetaxel	Bortezomib
NKM-1	Sepantronium bromide	Dactinomycin	Romidepsin	Luminespib	Rapamycin
NMC-G1	Daporinad	SN-38	Dactinomycin	Docetaxel	Vinorelbine
no-11	Sepantronium bromide	Romidepsin	Bortezomib	Dactinomycin	Docetaxel
NOMO-1	Dactinomycin	SN-38	Romidepsin	Sepantronium bromide	Docetaxel
no-10	Romidepsin	Docetaxel	SN-38	Dactinomycin	Vinorelbine
NTERA-2 cl.D1	Sepantronium bromide	Bortezomib	Dactinomycin	Romidepsin	Trametinib
NUGC-3	AZD4547	Bortezomib	Romidepsin	Staurosporine	Dactinomycin
NCI-H747	Romidepsin	Bortezomib	Docetaxel	Staurosporine	Eg5_9814
NCI-H716	Romidepsin	Sepantronium bromide	Bortezomib	SN-38	Docetaxel
NCI-H596	Romidepsin	Afatinib	Luminespib	Bortezomib	Ibrutinib
NCI-H441	Romidepsin	Sepantronium bromide	Bortezomib	Docetaxel	Staurosporine
NCI-N87	Sepantronium bromide	Rapamycin	Romidepsin	Docetaxel	Dactolisib
NCI-H2452	Sepantronium bromide	Romidepsin	Dactinomycin	Bortezomib	Docetaxel
NCI-H1793	SN-38	Docetaxel	Romidepsin	Dactinomycin	Sepantronium bromide
NCI-H358	SN-38	Camptothecin	Romidepsin	Bortezomib	Dactinomycin
NCI-H1155	Sepantronium bromide	Docetaxel	Romidepsin	Vinorelbine	Dactinomycin
NCI-H1105	Sepantronium bromide	Romidepsin	Daporinad	Dactinomycin	Staurosporine
NCI-H1436	Sepantronium bromide	Docetaxel	Docetaxel	Romidepsin	Dactinomycin
NCI-H28	Docetaxel	Romidepsin	Bortezomib	Sepantronium bromide	Staurosporine
NCI-H1581	Romidepsin	Dactinomycin	Docetaxel	SN-38	Bortezomib
NCI-H1573	Vinblastine	Romidepsin	Vinorelbine	Docetaxel	Bortezomib
NCI-H1666	Romidepsin	Staurosporine	Bortezomib	Sepantronium bromide	Docetaxel
NCI-H1703	Romidepsin	Dactinomycin	Sepantronium bromide	Rapamycin	Docetaxel
NCI-H1755	Bortezomib	SN-38	Docetaxel	Dactinomycin	Sepantronium bromide
NCI-H1993	Romidepsin	Luminespib	Docetaxel	Camptothecin	Bortezomib
NCI-H2081	Docetaxel	Docetaxel	Vinblastine	Romidepsin	Daporinad
NCI-H2196	Romidepsin	Sepantronium bromide	Docetaxel	Dactinomycin	Daporinad
NCI-H524	Romidepsin	Docetaxel	Dactinomycin	Bortezomib	Sepantronium bromide
NCI-H748	Romidepsin	Dactinomycin	Vinblastine	Bortezomib	Eg5_9814
ONS-76	Sepantronium bromide	Bortezomib	Romidepsin	Dactinomycin	Rapamycin
OPM-2	SN-38	Bortezomib	Vinblastine	Daporinad	Docetaxel
OS-RC-2	Vinblastine	Romidepsin	Dactinomycin	Sepantronium bromide	Daporinad
P12-ICHIKAWA	Daporinad	Romidepsin	Docetaxel	Vinblastine	Vinorelbine
P30-OHK	Romidepsin	Dactinomycin	Docetaxel	Docetaxel	Staurosporine
P31-FUJ	Bortezomib	Dactinomycin	Docetaxel	Romidepsin	Docetaxel
PA-1	Sepantronium bromide	Docetaxel	Romidepsin	Vinblastine	Bortezomib
OCUB-M	Bortezomib	Romidepsin	SN-38	Dactinomycin	Daporinad
OC-314	Dactinomycin	Sepantronium bromide	SN-38	Vinblastine	Bortezomib
PF-382	Romidepsin	Sepantronium bromide	Daporinad	Bortezomib	Trametinib
Raji	Sepantronium bromide	Romidepsin	Dactinomycin	Bortezomib	Vinorelbine
RCM-1	Daporinad	SN-38	Dactinomycin	Vinblastine	Sepantronium bromide
RD	Romidepsin	SN-38	Dactinomycin	Docetaxel	Vinblastine
REH	Dactinomycin	Docetaxel	Vinblastine	Bortezomib	Romidepsin
RF-48	Sepantronium bromide	Dactinomycin	Romidepsin	Bortezomib	Vinblastine
RKO	Dactinomycin	SN-38	Romidepsin	Sepantronium bromide	Vinblastine
RMG-I	Daporinad	Vinblastine	Romidepsin	BI-2536	Docetaxel
RPMI-6666	Dactinomycin	Bortezomib	Romidepsin	Eg5_9814	SN-38
RPMI-8402	Docetaxel	Vinblastine	Docetaxel	Romidepsin	Bortezomib
RS4-11	Bortezomib	Romidepsin	Dactinomycin	Dinaciclib	Trametinib
RT-112	Romidepsin	Eg5_9814	Docetaxel	Daporinad	Staurosporine
RVH-421	Dactinomycin	SN-38	Romidepsin	Sepantronium bromide	Bortezomib
Saos-2	Romidepsin	Eg5_9814	Docetaxel	Bortezomib	Sepantronium bromide
SAS	Sepantronium bromide	Dactinomycin	Romidepsin	Bortezomib	Dinaciclib
SCC-9	Dactinomycin	Romidepsin	Bortezomib	Docetaxel	Elesclomol
SCH	Trametinib	Romidepsin	Bortezomib	Dactinomycin	PD0325901
SF126	Dactinomycin	Romidepsin	Vinblastine	Sepantronium bromide	Bortezomib
SH-4	Dactinomycin	Romidepsin	Daporinad	Sepantronium bromide	Bortezomib
SIG-M5	Daporinad	Docetaxel	Romidepsin	Bortezomib	Dactinomycin
SJRH30	SN-38	Vinblastine	Bortezomib	Docetaxel	Camptothecin
SJSA-1	Sepantronium bromide	Romidepsin	Daporinad	Vinblastine	Bortezomib
SK-CO-1	Sepantronium bromide	Romidepsin	Docetaxel	Docetaxel	Dactinomycin
SK-HEP-1	SN-38	Romidepsin	Sepantronium bromide	Bortezomib	Docetaxel
SK-LMS-1	Dactinomycin	Romidepsin	Vinorelbine	SN-38	Vinblastine
SK-LU-1	Romidepsin	SN-38	Trametinib	PD0325901	Daporinad
SKM-1	Romidepsin	Bortezomib	Dactinomycin	Sepantronium bromide	Docetaxel
SK-MEL-1	Romidepsin	SN-38	Bortezomib	Luminespib	Eg5_9814
SK-MEL-3	Dactinomycin	Bortezomib	Romidepsin	Sepantronium bromide	Docetaxel
SK-MEL-24	Bortezomib	Romidepsin	Docetaxel	Dactinomycin	Sepantronium bromide
SK-MEL-30	Romidepsin	Sepantronium bromide	Docetaxel	Vinorelbine	Staurosporine
SK-MEL-31	Bortezomib	Dactinomycin	Sepantronium bromide	Romidepsin	Docetaxel
SK-MES-1	SN-38	Romidepsin	Vinblastine	Docetaxel	Dactinomycin
SK-MG-1	Daporinad	Bortezomib	Docetaxel	Vinblastine	Romidepsin
SK-PN-DW	Docetaxel	Eg5_9814	Vinblastine	Dactinomycin	Sepantronium bromide
SK-UT-1	Romidepsin	Docetaxel	Bortezomib	Docetaxel	Dinaciclib
SNG-M	Romidepsin	Sepantronium bromide	Bortezomib	Daporinad	Dactinomycin
SNU-387	Daporinad	Bortezomib	Sepantronium bromide	Rapamycin	Staurosporine
SNU-423	Romidepsin	Bortezomib	Dactinomycin	Staurosporine	Vinblastine
SNU-449	Dactinomycin	Romidepsin	Vinorelbine	Docetaxel	SN-38
SNU-C2B	SN-38	Daporinad	Romidepsin	Vinblastine	Sepantronium bromide
SU-DHL-1	Dactinomycin	Sepantronium bromide	SN-38	Docetaxel	Romidepsin
SUP-T1	Docetaxel	Bortezomib	Romidepsin	Rapamycin	Staurosporine
SW13	Daporinad	Bortezomib	Romidepsin	Docetaxel	Sepantronium bromide
SW1088	Romidepsin	Sepantronium bromide	Bortezomib	Rapamycin	Trametinib
SW1116	Bortezomib	SN-38	Trametinib	Docetaxel	Dactinomycin
SW1417	Sepantronium bromide	Bortezomib	Docetaxel	Staurosporine	Vinblastine
SW1463	Romidepsin	Bortezomib	SN-38	Docetaxel	Dactinomycin
SW1710	Docetaxel	Romidepsin	SN-38	Vinorelbine	Dactinomycin
SW1783	Sepantronium bromide	Romidepsin	Bortezomib	Docetaxel	Eg5_9814
SW48	Romidepsin	Bortezomib	Sepantronium bromide	Luminespib	Rapamycin
SW626	Romidepsin	Bortezomib	Dactinomycin	Sepantronium bromide	SN-38
SW684	Bortezomib	Dactinomycin	SN-38	Romidepsin	Camptothecin
SW837	Docetaxel	Bortezomib	Romidepsin	Daporinad	Vinblastine
SW872	Romidepsin	Dactinomycin	Sepantronium bromide	Bortezomib	Paclitaxel
SW948	Staurosporine	Dactinomycin	Romidepsin	Docetaxel	Vinblastine
SW962	Bortezomib	Romidepsin	Daporinad	Vinblastine	Docetaxel
SW982	Romidepsin	Sepantronium bromide	Docetaxel	Dactinomycin	Bortezomib
T84	Sepantronium bromide	Romidepsin	Bortezomib	Dactinomycin	Docetaxel
TALL-1	Bortezomib	Docetaxel	Eg5_9814	Romidepsin	Daporinad
TGBC1TKB	Romidepsin	Bortezomib	Dactinomycin	Gemcitabine	Sepantronium bromide
TGBC11TKB	Vinblastine	Docetaxel	Docetaxel	Daporinad	Dactinomycin
THP-1	SN-38	Bortezomib	Dactinomycin	Sepantronium bromide	Romidepsin
TUR	Romidepsin	Sepantronium bromide	Daporinad	Bortezomib	Dactinomycin
TYK-nu	Vinblastine	Bortezomib	Vinorelbine	Daporinad	Docetaxel
U-2-OS	Romidepsin	Dactinomycin	Docetaxel	Bortezomib	Luminespib
U-698-M	Romidepsin	Docetaxel	Dactinomycin	Sepantronium bromide	Eg5_9814
UACC-893	Sepantronium bromide	Bortezomib	Romidepsin	MG-132	Staurosporine
UMC-11	Romidepsin	Bortezomib	Dactinomycin	Docetaxel	Sepantronium bromide
VMRC-RCZ	Daporinad	Romidepsin	Dactinomycin	Docetaxel	Bortezomib
WM-115	Daporinad	Romidepsin	Bortezomib	Sepantronium bromide	Dactinomycin
WSU-NHL	Docetaxel	Romidepsin	Docetaxel	Eg5_9814	Bortezomib
YAPC	Romidepsin	Afatinib	Bortezomib	Docetaxel	Rapamycin
YH-13	Bortezomib	Romidepsin	Dactinomycin	Staurosporine	Docetaxel
ZR-75-30	Sepantronium bromide	Daporinad	Romidepsin	Bortezomib	Staurosporine
RCC10RGB	Dactinomycin	Vinblastine	Bortezomib	Vinorelbine	Romidepsin
KURAMOCHI	Romidepsin	Docetaxel	Vinorelbine	Staurosporine	Bortezomib
KM-H2	Romidepsin	Bortezomib	Docetaxel	Vinblastine	Dactinomycin
HuO-3N1	Rapamycin	Temsirolimus	Romidepsin	Dactinomycin	Vinblastine
OE19	Romidepsin	Docetaxel	Sepantronium bromide	Dactinomycin	Paclitaxel
SUP-B8	Daporinad	Vinblastine	Romidepsin	Dactinomycin	BI-2536
NCI-H838	Dactinomycin	Docetaxel	Vinorelbine	Vinblastine	SN-38
Ramos-2G6-4C10	Dactinomycin	Gemcitabine	Docetaxel	SN-38	Romidepsin
RPMI-8866	Sepantronium bromide	Dactinomycin	Romidepsin	Bortezomib	Daporinad
QIMR-WIL	SN-38	Staurosporine	Bortezomib	Camptothecin	Gemcitabine
PSN1	Romidepsin	Dactinomycin	Bortezomib	Docetaxel	Daporinad
OAW-42	Daporinad	Bortezomib	Dactinomycin	Methotrexate	Romidepsin
OE33	Dactinomycin	Romidepsin	Bortezomib	Daporinad	Docetaxel
CW-2	Daporinad	Staurosporine	Romidepsin	Sepantronium bromide	Bortezomib
CHP-126	Daporinad	Vinblastine	Dactinomycin	Bortezomib	Eg5_9814
CGTH-W-1	Vinorelbine	Docetaxel	Dactinomycin	Gemcitabine	SN-38
COLO-320-HSR	Dactinomycin	Romidepsin	SN-38	Vinblastine	Paclitaxel
ATN-1	Romidepsin	Sepantronium bromide	Bortezomib	Dactinomycin	Methotrexate
CESS	Sepantronium bromide	Romidepsin	Daporinad	Dactinomycin	Bortezomib
COLO-678	Romidepsin	SN-38	Dactinomycin	Camptothecin	Bortezomib
COLO-684	Romidepsin	Bortezomib	Sepantronium bromide	Dactinomycin	Docetaxel
COLO-668	Docetaxel	Romidepsin	Dactinomycin	Eg5_9814	Docetaxel
LN-405	Dactinomycin	Docetaxel	Bortezomib	Sepantronium bromide	Romidepsin
TGBC24TKB	Dactinomycin	Romidepsin	Docetaxel	Bortezomib	Rapamycin
A388	Romidepsin	Bortezomib	Sepantronium bromide	Dactinomycin	Dactolisib
BFTC-909	Romidepsin	Bortezomib	Sepantronium bromide	Staurosporine	Dinaciclib
C2BBe1	Sepantronium bromide	Romidepsin	Bortezomib	Staurosporine	Dactolisib
SCC-25	Rapamycin	Daporinad	Dactinomycin	Romidepsin	Bortezomib
AsPC-1	Romidepsin	Docetaxel	Bortezomib	Rapamycin	Vinorelbine
CA46	Daporinad	SN-38	Vinorelbine	Vinblastine	Dactinomycin
AU565	Daporinad	Vinorelbine	Docetaxel	Docetaxel	Vinblastine
BALL-1	Dactinomycin	SN-38	Romidepsin	Docetaxel	Dasatinib
BL-41	Sepantronium bromide	Romidepsin	Bortezomib	Camptothecin	Staurosporine
BV-173	Daporinad	Romidepsin	Docetaxel	Vinblastine	Eg5_9814
IA-LM	Romidepsin	Dactinomycin	Bortezomib	Docetaxel	Paclitaxel
TGW	AZD5582	Dactinomycin	Bortezomib	Sepantronium bromide	SN-38
AN3-CA	Docetaxel	Docetaxel	Romidepsin	Daporinad	Vinblastine
A204	Romidepsin	SN-38	Luminespib	Bortezomib	Daporinad
NY	Sepantronium bromide	Dactinomycin	Staurosporine	Docetaxel	Vinblastine
C3A	Romidepsin	Daporinad	Bortezomib	Docetaxel	Dactinomycin
A427	Sepantronium bromide	Docetaxel	Dactinomycin	Romidepsin	Daporinad
CAL-85-1	Dactinomycin	Vinorelbine	Docetaxel	Sepantronium bromide	Romidepsin
CHL-1	Romidepsin	Sepantronium bromide	Daporinad	Bortezomib	Dactinomycin
RL	Romidepsin	Docetaxel	Docetaxel	Vinblastine	Sepantronium bromide
NCI-H146	Dactinomycin	Romidepsin	Docetaxel	Staurosporine	Vinblastine
NCI-H1651	Romidepsin	Docetaxel	Docetaxel	Daporinad	Bortezomib
RPMI-7951	Romidepsin	Daporinad	Bortezomib	Dinaciclib	Dactinomycin
SCC-4	Daporinad	Romidepsin	Vinblastine	Docetaxel	Docetaxel
SNU-C1	Bortezomib	Romidepsin	Dactinomycin	Sepantronium bromide	Luminespib
ST486	Romidepsin	Sepantronium bromide	Bortezomib	Paclitaxel	Docetaxel
SW1990	Romidepsin	Dactinomycin	Bortezomib	SN-38	Docetaxel
UACC-812	Daporinad	Sepantronium bromide	Bortezomib	Romidepsin	Dasatinib
SCC-15	Docetaxel	Dactinomycin	Docetaxel	Vinblastine	Bortezomib
Capan-2	Vinblastine	Dactinomycin	Romidepsin	Vinorelbine	Bortezomib
CAL-27	Vinblastine	Docetaxel	Dactinomycin	Docetaxel	Romidepsin
BC-3	Bortezomib	Romidepsin	Staurosporine	Dactinomycin	Docetaxel
BC-1	Dactinomycin	Bortezomib	Sepantronium bromide	Romidepsin	Docetaxel
A704	Sepantronium bromide	Staurosporine	Dactinomycin	Bortezomib	Vinblastine
A101D	Romidepsin	Dactinomycin	Bortezomib	Vinorelbine	Docetaxel
769-P	Docetaxel	Dactinomycin	Romidepsin	Bortezomib	Paclitaxel
23132-87	Docetaxel	Vinblastine	Dactinomycin	SN-38	Bortezomib
A431	Dactinomycin	Bortezomib	Vinblastine	Romidepsin	Luminespib
BFTC-905	Dactinomycin	SN-38	Romidepsin	Docetaxel	Bortezomib
CAL-51	Romidepsin	Docetaxel	Dactinomycin	Paclitaxel	Bortezomib
SCC-3	Romidepsin	Bortezomib	Dactinomycin	Daporinad	Docetaxel
RERF-LC-MS	Romidepsin	Sepantronium bromide	SN-38	Dactinomycin	Bortezomib
GAK	Docetaxel	Vinblastine	Rapamycin	Vinorelbine	Romidepsin
AM-38	Dactinomycin	Rapamycin	SN-38	Bortezomib	Daporinad
A4-Fuk	Dactinomycin	Romidepsin	Docetaxel	Vinblastine	Vinorelbine
A3-KAW	Daporinad	Docetaxel	Romidepsin	SN-38	Vinblastine
DOK	SN-38	Vinblastine	Dactinomycin	Docetaxel	Bortezomib
COR-L279	Dactinomycin	Romidepsin	Dactinomycin	Bortezomib	Sepantronium bromide
CHP-134	Romidepsin	Staurosporine	Sepantronium bromide	Bortezomib	Dactinomycin
NEC8	SN-38	Vinblastine	Daporinad	Docetaxel	Romidepsin
CAS-1	Trametinib	Daporinad	Dactinomycin	SN-38	Vinblastine
ALL-PO	Bortezomib	Daporinad	Romidepsin	Eg5_9814	Dactinomycin
OCI-AML2	SN-38	Dasatinib	Dactinomycin	Vinblastine	Daporinad
MFM-223	Dactinomycin	Romidepsin	Staurosporine	Bortezomib	SN-38
CML-T1	Sepantronium bromide	Daporinad	Bortezomib	Romidepsin	Dactinomycin
CAL-54	Docetaxel	Daporinad	Romidepsin	Bortezomib	Trametinib
EFO-21	Dactinomycin	Romidepsin	Bortezomib	Vinblastine	Rapamycin
LS-1034	Romidepsin	Bortezomib	Dactinomycin	Daporinad	Sepantronium bromide
22RV1	Dactinomycin	Docetaxel	Romidepsin	Staurosporine	Bortezomib
8505C	Vinorelbine	Docetaxel	Romidepsin	Dactinomycin	Vinblastine
BCPAP	SN-38	Dactinomycin	Romidepsin	Docetaxel	Rapamycin
BPH-1	Docetaxel	Docetaxel	Dactinomycin	Romidepsin	Eg5_9814
CAL-148	Romidepsin	Bortezomib	Sepantronium bromide	Staurosporine	SN-38
CAL-39	Vinblastine	Romidepsin	Daporinad	Bortezomib	Vinorelbine
CaR-1	Docetaxel	Romidepsin	SN-38	Dactinomycin	Docetaxel
HDLM-2	Bortezomib	Dactinomycin	Vinblastine	Romidepsin	Docetaxel
HO-1-N-1	Docetaxel	Dactinomycin	Romidepsin	Staurosporine	SN-38
HTC-C3	Sepantronium bromide	Bortezomib	Romidepsin	Dactinomycin	Docetaxel
KGN	Sepantronium bromide	Bortezomib	Dactinomycin	Romidepsin	Docetaxel
KLE	Daporinad	Romidepsin	Bortezomib	Dactinomycin	Camptothecin
KNS-81-FD	Romidepsin	Docetaxel	Dactinomycin	Vinblastine	Staurosporine
KP-N-RT-BM-1	Vinblastine	Romidepsin	Sepantronium bromide	Bortezomib	Docetaxel
K5	Romidepsin	Rapamycin	Docetaxel	Eg5_9814	Dactinomycin
L-363	Romidepsin	Bortezomib	Daporinad	Sepantronium bromide	Dactinomycin
MDA-MB-415	Sepantronium bromide	Romidepsin	Dactinomycin	Bortezomib	Vinblastine
NCI-H250	Docetaxel	Dactinomycin	Romidepsin	Paclitaxel	Vinblastine
NCI-H1975	Dactinomycin	Romidepsin	Bortezomib	Daporinad	Docetaxel
SW954	Bortezomib	Romidepsin	Sepantronium bromide	Dactinomycin	Daporinad
TE-441-T	Bortezomib	Romidepsin	Dactinomycin	Daporinad	Vinblastine
MKN7	Bortezomib	Sepantronium bromide	Dactinomycin	Romidepsin	Daporinad
MDA-MB-157	Dactinomycin	Daporinad	Savolitinib	Bortezomib	Docetaxel
MMAC-SF	Daporinad	Romidepsin	Sepantronium bromide	Docetaxel	Dactinomycin
MKN45	Bortezomib	Romidepsin	Staurosporine	Daporinad	Dactinomycin
NCI-H810	Romidepsin	Staurosporine	Dactinomycin	Sepantronium bromide	Bortezomib
MFH-ino	Sepantronium bromide	Romidepsin	Daporinad	Docetaxel	Staurosporine
NOS-1	Romidepsin	Bortezomib	Daporinad	Sepantronium bromide	Dactinomycin
PANC-03-27	Romidepsin	Bortezomib	Sepantronium bromide	Daporinad	Docetaxel
PANC-08-13	Romidepsin	Docetaxel	Vinblastine	Vinorelbine	Dactinomycin
PANC-10-05	Romidepsin	Sepantronium bromide	Daporinad	Bortezomib	MG-132
RL95-2	Dactinomycin	Romidepsin	Bortezomib	Sepantronium bromide	Docetaxel
RO82-W-1	Romidepsin	Docetaxel	Dactinomycin	Bortezomib	Daporinad
SiHa	Bortezomib	Romidepsin	Daporinad	Dactinomycin	MG-132
SKG-IIIa	Romidepsin	Bortezomib	Dactinomycin	Staurosporine	Dinaciclib
TT	Docetaxel	Bortezomib	Romidepsin	Docetaxel	Daporinad
VMRC-MELG	Docetaxel	Dactinomycin	Paclitaxel	Romidepsin	Vinblastine
TE-9	Rapamycin	Dactinomycin	Docetaxel	Romidepsin	Dinaciclib
TE-11	Romidepsin	Docetaxel	Dactinomycin	Sepantronium bromide	Bortezomib
TE-6	Dactinomycin	Docetaxel	SN-38	Sepantronium bromide	Paclitaxel
TE-12	Temsirolimus	SN-38	Romidepsin	Vinblastine	Dactinomycin
TC-YIK	Romidepsin	Sepantronium bromide	Docetaxel	Staurosporine	Bortezomib
YT	Bortezomib	Dactinomycin	Docetaxel	Romidepsin	Sepantronium bromide
BT-474	Romidepsin	Sepantronium bromide	Bortezomib	Dactinomycin	Docetaxel
OAW-28	Daporinad	Docetaxel	Romidepsin	Bortezomib	Vinblastine
LCLC-97TM1	Sepantronium bromide	Staurosporine	Bortezomib	Romidepsin	Dactinomycin
KP-N-YS	Docetaxel	Romidepsin	Sepantronium bromide	Staurosporine	Dactinomycin
D-245MG	Daporinad	Romidepsin	Docetaxel	Bortezomib	Sepantronium bromide
D-247MG	Docetaxel	Romidepsin	Dactinomycin	Sepantronium bromide	Vinorelbine
D-263MG	Romidepsin	Bortezomib	Dactinomycin	Staurosporine	Dinaciclib
D-336MG	Dactinomycin	Sepantronium bromide	Romidepsin	Docetaxel	Paclitaxel
D-392MG	Romidepsin	Sepantronium bromide	Dactinomycin	Docetaxel	Paclitaxel
D-423MG	Docetaxel	Romidepsin	Paclitaxel	Staurosporine	Dactinomycin
D-502MG	Sepantronium bromide	Bortezomib	Romidepsin	Docetaxel	Dactinomycin
D-566MG	Dactinomycin	Paclitaxel	Sepantronium bromide	Gemcitabine	Daporinad
CAMA-1	Sepantronium bromide	Bortezomib	Romidepsin	Dactinomycin	SN-38
CTB-1	Sepantronium bromide	Romidepsin	Bortezomib	Docetaxel	AZD8055
Caov-4	Sepantronium bromide	Dactinomycin	Docetaxel	Bortezomib	Romidepsin
BT-483	Daporinad	SN-38	Eg5_9814	Dactinomycin	Gemcitabine
M059J	Romidepsin	Dactinomycin	Sepantronium bromide	Docetaxel	Bortezomib
HAL-01	Docetaxel	Docetaxel	Dactinomycin	SN-38	Vinblastine
OMC-1	Sepantronium bromide	Romidepsin	Dactinomycin	SN-38	Bortezomib
ES8	Bortezomib	Daporinad	Romidepsin	Sepantronium bromide	Dactinomycin
ES4	Daporinad	Docetaxel	Sepantronium bromide	Vinblastine	Paclitaxel
ES6	Romidepsin	SN-38	Sepantronium bromide	Daporinad	Dactinomycin
ES1	SN-38	Romidepsin	Daporinad	Vinblastine	Dactinomycin
EW-7	Docetaxel	Paclitaxel	Romidepsin	Vinorelbine	Vinblastine
EW-3	Dactinomycin	SN-38	Docetaxel	Daporinad	Vinblastine
EW-12	Sepantronium bromide	Docetaxel	Vinblastine	Romidepsin	Vinorelbine
EW-1	SN-38	Romidepsin	Sepantronium bromide	Dactinomycin	Vinorelbine
EW-18	SN-38	Romidepsin	Camptothecin	Dactinomycin	Sepantronium bromide
EW-16	SN-38	Romidepsin	Daporinad	Vinblastine	Docetaxel
EW-13	Romidepsin	SN-38	Bortezomib	Sepantronium bromide	Dactinomycin
EW-22	Bortezomib	Romidepsin	Dactinomycin	Elesclomol	Daporinad
EW-24	Daporinad	SN-38	Docetaxel	Vinblastine	Dactinomycin
LAN-6	Romidepsin	Venetoclax	ABT737	SN-38	Daporinad
NB10	Sepantronium bromide	Romidepsin	Bortezomib	Docetaxel	Eg5_9814
NB12	Sepantronium bromide	Dactinomycin	Daporinad	Romidepsin	Bortezomib
NB6	Dactinomycin	Romidepsin	Docetaxel	Vinorelbine	Paclitaxel
NB7	Dactinomycin	Bortezomib	Daporinad	Romidepsin	Docetaxel
NB17	Docetaxel	Docetaxel	Romidepsin	Vinblastine	Bortezomib
NB5	Docetaxel	SN-38	Romidepsin	Vinblastine	Dactinomycin
NB13	Romidepsin	Bortezomib	Dactinomycin	Sepantronium bromide	Rapamycin
NB14	Docetaxel	Docetaxel	Vinblastine	Paclitaxel	Dactinomycin
NB1	Romidepsin	Dactinomycin	Bortezomib	Docetaxel	Sepantronium bromide
RH-1	Dactinomycin	Sepantronium bromide	Romidepsin	Docetaxel	Bortezomib
RH-18	Vinblastine	Dactinomycin	Vinorelbine	SN-38	Docetaxel
MZ2-MEL	Dactinomycin	Daporinad	Romidepsin	Bortezomib	Docetaxel
Jurkat	Docetaxel	Romidepsin	Vinblastine	Dactinomycin	Docetaxel
LS-180	Romidepsin	Sepantronium bromide	Dactinomycin	Docetaxel	Bortezomib
BICR22	Bortezomib	Eg5_9814	Romidepsin	Vinblastine	Dactinomycin
BICR78	Romidepsin	Bortezomib	Dactinomycin	Docetaxel	Sepantronium bromide
CCK-81	Sepantronium bromide	Bortezomib	Romidepsin	Dactinomycin	Docetaxel
COLO-783	Romidepsin	Dactinomycin	Bortezomib	Vinorelbine	SN-38
EN	Sepantronium bromide	Romidepsin	Bortezomib	Dactinomycin	Docetaxel
ES-2	Romidepsin	Trametinib	Docetaxel	Dactinomycin	Bortezomib
FU-OV-1	Bortezomib	Dactinomycin	Romidepsin	Daporinad	Rapamycin
G-MEL	Romidepsin	Dactinomycin	Eg5_9814	Sepantronium bromide	Staurosporine
H2591	Romidepsin	Dactinomycin	Bortezomib	Daporinad	Docetaxel
H2595	Romidepsin	Bortezomib	Sepantronium bromide	Staurosporine	Dactinomycin
H2731	Romidepsin	Bortezomib	Sepantronium bromide	Docetaxel	Dactinomycin
H2803	Romidepsin	Bortezomib	Dactinomycin	Docetaxel	Staurosporine
H2804	Sepantronium bromide	Romidepsin	Bortezomib	Dactinomycin	CDK9_5038
H2810	Bortezomib	Romidepsin	Sepantronium bromide	Dactinomycin	Daporinad
H2869	Daporinad	Romidepsin	Vinblastine	Vinorelbine	Docetaxel
H290	Sepantronium bromide	Bortezomib	Dactinomycin	Romidepsin	Rapamycin
H3118	Docetaxel	Dactinomycin	Docetaxel	Vinblastine	Daporinad
H513	Docetaxel	Paclitaxel	Bortezomib	Romidepsin	Sepantronium bromide
HARA	Sepantronium bromide	Bortezomib	Romidepsin	Docetaxel	Dactinomycin
HCC-15	Romidepsin	Dactinomycin	Docetaxel	Vinblastine	Staurosporine
HCC-366	Romidepsin	Bortezomib	Dactinomycin	Sepantronium bromide	Afatinib
HCC-44	Romidepsin	Dactinomycin	Bortezomib	Elesclomol	Luminespib
HCC-827	Docetaxel	Romidepsin	Dactinomycin	Vinblastine	Staurosporine
Hep 3B2_1-7	Docetaxel	Romidepsin	Paclitaxel	Dactinomycin	Sepantronium bromide
Hs633T	Sepantronium bromide	Bortezomib	Romidepsin	Dactinomycin	Docetaxel
Hs683	Romidepsin	Trametinib	Dactinomycin	Bortezomib	Vinblastine
Hs746T	Romidepsin	SN-38	Dactinomycin	Docetaxel	Daporinad
IGR-37	Dactinomycin	Romidepsin	Vinblastine	Eg5_9814	Bortezomib
IHH-4	Romidepsin	Bortezomib	Dactinomycin	Rapamycin	Staurosporine
IM-95	Staurosporine	Bortezomib	Dactinomycin	Romidepsin	SN-38
JHH-2	Romidepsin	Sepantronium bromide	Dactinomycin	Staurosporine	Docetaxel
JHH-4	Daporinad	Romidepsin	Dihydrorotenone	Bortezomib	Docetaxel
JHH-6	Docetaxel	Dactinomycin	Romidepsin	Staurosporine	Sepantronium bromide
JHH-7	Sepantronium bromide	Romidepsin	Bortezomib	Dactinomycin	SN-38
JHU-011	Dactinomycin	AZD5582	Sepantronium bromide	Vinblastine	Docetaxel
JHU-022	Docetaxel	Sepantronium bromide	Daporinad	Romidepsin	Bortezomib
KYM-1	Dactinomycin	Bortezomib	Sepantronium bromide	Vinblastine	Docetaxel
KYSE-220	Bortezomib	Romidepsin	Sepantronium bromide	Dactinomycin	Docetaxel
LN-18	Romidepsin	Docetaxel	Dactinomycin	Bortezomib	Daporinad
LN-229	Bortezomib	Sepantronium bromide	Romidepsin	Dactinomycin	Docetaxel
LNZTA3WT4	Dactinomycin	Vinblastine	Romidepsin	Sepantronium bromide	Vinorelbine
MDA-MB-436	Bortezomib	Romidepsin	Docetaxel	Sepantronium bromide	Dactinomycin
MDST8	Romidepsin	Bortezomib	Docetaxel	Sepantronium bromide	Dactinomycin
MFE-319	Romidepsin	Vinblastine	Docetaxel	Dactinomycin	Docetaxel
ML-1	SN-38	Dactinomycin	Eg5_9814	Bortezomib	Docetaxel
MS751	Romidepsin	Bortezomib	Docetaxel	Sepantronium bromide	Dactinomycin
NB(TU)1-10	Bortezomib	Romidepsin	Sepantronium bromide	Dactinomycin	Docetaxel
NCI-H1836	Romidepsin	Bortezomib	Dactinomycin	Sepantronium bromide	Luminespib
NCI-H1869	Romidepsin	Docetaxel	Dactinomycin	SN-38	Docetaxel
NCI-H1915	Romidepsin	Bortezomib	Daporinad	Docetaxel	Staurosporine
NCI-H1944	Romidepsin	Docetaxel	Sepantronium bromide	Rapamycin	Dactinomycin
NCI-H196	Daporinad	Docetaxel	Romidepsin	Sepantronium bromide	Vinorelbine
NCI-H2023	Vinblastine	Romidepsin	Dactinomycin	Docetaxel	Docetaxel
NCI-H211	Romidepsin	Docetaxel	Bortezomib	Sepantronium bromide	Dactinomycin
NCI-H3122	Vinblastine	Sepantronium bromide	Docetaxel	Eg5_9814	Dactinomycin
NCI-H647	Daporinad	Vinblastine	Romidepsin	Docetaxel	Bortezomib
NCI-H841	Bortezomib	Romidepsin	Docetaxel	Sepantronium bromide	SN-38
NCI-H847	Sepantronium bromide	Bortezomib	Daporinad	Romidepsin	Trametinib
OSC-20	Bortezomib	Romidepsin	Sepantronium bromide	Dactinomycin	Docetaxel
OV-90	Romidepsin	Daporinad	Bortezomib	Staurosporine	Sepantronium bromide
OVISE	Sepantronium bromide	Romidepsin	Dactinomycin	Bortezomib	Docetaxel
OVKATE	Bortezomib	Dactinomycin	Sepantronium bromide	Romidepsin	Docetaxel
OVMIU	Romidepsin	Bortezomib	Dactinomycin	Docetaxel	Sepantronium bromide
PA-TU-8988T	Dactinomycin	Docetaxel	Romidepsin	Sepantronium bromide	Vinorelbine
PC-3 [JPC-3]	Docetaxel	Romidepsin	Paclitaxel	Dactinomycin	Bortezomib
PCI-15A	Romidepsin	Dactinomycin	Sepantronium bromide	Bortezomib	Docetaxel
PCI-6A	Romidepsin	Docetaxel	Bortezomib	SN-38	Staurosporine
PE/CA-PJ15	Romidepsin	Sepantronium bromide	Dactinomycin	Docetaxel	Vinorelbine
RERF-GC-1B	Romidepsin	Sepantronium bromide	Bortezomib	Dactinomycin	Docetaxel
RH-41	Sepantronium bromide	Romidepsin	Staurosporine	Bortezomib	Vinblastine
SISO	Sepantronium bromide	Dactinomycin	Romidepsin	Docetaxel	Docetaxel
SKN	Sepantronium bromide	Bortezomib	Romidepsin	Dactinomycin	Dactinomycin
SNU-398	Bortezomib	Sepantronium bromide	SN-38	Dactinomycin	Daporinad
SU8686	Bortezomib	Romidepsin	Daporinad	Gemcitabine	Dactolisib
SUIT-2	SN-38	Docetaxel	Dactinomycin	Romidepsin	Sepantronium bromide
SW156	Sepantronium bromide	Bortezomib	Romidepsin	Dactinomycin	Staurosporine
TC-71	Romidepsin	Sepantronium bromide	SN-38	Staurosporine	Bortezomib
TOV-21G	Bortezomib	Daporinad	Romidepsin	MG-132	Sepantronium bromide
TT2609-C02	Romidepsin	Bortezomib	Dactinomycin	Luminespib	Sepantronium bromide
VMRC-RCW	Dactinomycin	SN-38	Romidepsin	Venetoclax	Bortezomib
WM278	Romidepsin	Sepantronium bromide	Dactinomycin	Bortezomib	Afatinib
SUP-B15	Romidepsin	Bortezomib	Dactinomycin	Sepantronium bromide	Trametinib
H3255	Daporinad	Vinblastine	Eg5_9814	Dactinomycin	Docetaxel
451Lu	Romidepsin	Dactinomycin	Bortezomib	Sepantronium bromide	Staurosporine
OCI-AML3	Romidepsin	Dactinomycin	Docetaxel	Eg5_9814	Bortezomib
ASH-3	Bortezomib	Gemcitabine	Dactinomycin	Romidepsin	Staurosporine
BICR10	Docetaxel	Dactinomycin	Romidepsin	Bortezomib	Sepantronium bromide
BICR31	Bortezomib	Romidepsin	Staurosporine	Docetaxel	Dactinomycin
CAL-29	Romidepsin	Dactinomycin	Sepantronium bromide	Bortezomib	Staurosporine
CAL-78	Sepantronium bromide	Romidepsin	Bortezomib	Dactinomycin	Staurosporine
CHSA0011	Bortezomib	Trametinib	SN-38	PD0325901	Docetaxel
CHSA0108	Daporinad	Bortezomib	Romidepsin	Dactinomycin	Docetaxel
CL-11	Romidepsin	Dactinomycin	Bortezomib	Docetaxel	Paclitaxel
CS1	Bortezomib	Romidepsin	Sepantronium bromide	Dactinomycin	Rapamycin
DAN-G	Romidepsin	Sepantronium bromide	Dactinomycin	Bortezomib	Paclitaxel
EFM-192A	Romidepsin	Bortezomib	Daporinad	Docetaxel	Staurosporine
FU97	Romidepsin	Bortezomib	Sepantronium bromide	Dactinomycin	Methotrexate
G-292 Clone A141B1	Romidepsin	Dactinomycin	Bortezomib	Sepantronium bromide	SN-38
H2369	Romidepsin	Daporinad	Bortezomib	Docetaxel	Dactinomycin
H2373	Romidepsin	Dactinomycin	Bortezomib	Sepantronium bromide	MG-132
H2461	Romidepsin	SN-38	Bortezomib	Dactinomycin	Sepantronium bromide
H2722	Romidepsin	Bortezomib	Dactinomycin	Docetaxel	Daporinad
H2795	Sepantronium bromide	Romidepsin	Bortezomib	Dactinomycin	Daporinad
H2818	Romidepsin	Bortezomib	Dactinomycin	Sepantronium bromide	Daporinad
HCC1428	Romidepsin	SN-38	Bortezomib	Dactinomycin	Daporinad
HCC202	Dactinomycin	Bortezomib	Romidepsin	Staurosporine	Sepantronium bromide
HCC-78	Dasatinib	Vinblastine	Romidepsin	Nilotinib	Docetaxel
HDQ-P1	Vinblastine	Bortezomib	Romidepsin	Docetaxel	Dactinomycin
ALL-SIL	Romidepsin	Dactinomycin	Sepantronium bromide	Bortezomib	Docetaxel
AMO-1	Romidepsin	Daporinad	SN-38	Bortezomib	Sepantronium bromide
COR-L303	Daporinad	Romidepsin	SN-38	Bortezomib	Dactinomycin
COR-L95	Sepantronium bromide	Bortezomib	Docetaxel	Dactinomycin	Romidepsin
DND-41	Dactinomycin	Docetaxel	Vinorelbine	Bortezomib	Vinblastine
EJM	Docetaxel	Vinblastine	Romidepsin	Docetaxel	Dactinomycin
Farage	Bortezomib	Sepantronium bromide	Dactinomycin	Docetaxel	Paclitaxel
HeLa	Romidepsin	Bortezomib	Dactolisib	Sepantronium bromide	Staurosporine
HPAC	Romidepsin	Bortezomib	Dactinomycin	Sepantronium bromide	Docetaxel
Hs766T	Staurosporine	Bortezomib	Sepantronium bromide	Romidepsin	Dactinomycin
Hs939-T	Romidepsin	Eg5_9814	Bortezomib	Docetaxel	Daporinad
Hs940-T	Romidepsin	Bortezomib	Dactinomycin	Sepantronium bromide	Daporinad
huH-1	Romidepsin	Docetaxel	Dactinomycin	Sepantronium bromide	Paclitaxel
JHH-1	Docetaxel	Bortezomib	Romidepsin	Docetaxel	Vinblastine
JHU-029	Romidepsin	Sepantronium bromide	Trametinib	Dactinomycin	Bortezomib
JIMT-1	Dactinomycin	Docetaxel	Vinorelbine	Romidepsin	Bortezomib
K2	Bortezomib	Romidepsin	Sepantronium bromide	Staurosporine	Docetaxel
KMH-2	Sepantronium bromide	Bortezomib	Dactinomycin	Romidepsin	Docetaxel
KMRC-1	Docetaxel	Dactinomycin	Romidepsin	Paclitaxel	Staurosporine
KMRC-20	Sepantronium bromide	Bortezomib	Docetaxel	Dactinomycin	Vinblastine
KON	Bortezomib	Dactinomycin	Romidepsin	Staurosporine	Docetaxel
KP-1N	Bortezomib	Daporinad	Romidepsin	Docetaxel	Eg5_9814
KP-2	Romidepsin	Bortezomib	Docetaxel	Dactinomycin	Dihydrorotenone
KP-3	Romidepsin	Bortezomib	Dactinomycin	Vinblastine	BI-2536
KYSE-50	Romidepsin	Bortezomib	Docetaxel	Dactinomycin	Vinblastine
LC-1-sq	Romidepsin	Sepantronium bromide	Daporinad	Docetaxel	Dactinomycin
LOU-NH91	Romidepsin	Sepantronium bromide	AZD5582	Bortezomib	Dactinomycin
NCI-H1435	Romidepsin	Bortezomib	Docetaxel	Dactinomycin	Daporinad
NCI-H1568	Dactinomycin	Sepantronium bromide	Bortezomib	SN-38	Romidepsin
NCI-H1688	Dactinomycin	Docetaxel	Romidepsin	Bortezomib	Paclitaxel
NCI-H1781	Sepantronium bromide	Romidepsin	PD0325901	Trametinib	Docetaxel
NCI-H2110	Romidepsin	Sepantronium bromide	Docetaxel	Daporinad	Vinblastine
NCI-H2135	Sepantronium bromide	Romidepsin	Bortezomib	Dactinomycin	Eg5_9814
NCI-H2172	Romidepsin	Dactinomycin	Bortezomib	Eg5_9814	Docetaxel
NCI-H2444	Trametinib	Romidepsin	PD0325901	Daporinad	SN-38
NUGC-4	Romidepsin	Dactinomycin	Docetaxel	Bortezomib	Vinorelbine
OCUM-1	Dactinomycin	Vinorelbine	Docetaxel	Romidepsin	Paclitaxel
OE21	Romidepsin	Bortezomib	Dactinomycin	Dactinomycin	Docetaxel
OSC-19	Romidepsin	Bortezomib	Dactinomycin	Docetaxel	Paclitaxel
OVTOKO	Romidepsin	Sepantronium bromide	Daporinad	Bortezomib	Trametinib
PANC-02-03	Romidepsin	Dactinomycin	Bortezomib	Sepantronium bromide	Docetaxel
PANC-04-03	Romidepsin	Daporinad	Dactinomycin	Bortezomib	Sepantronium bromide
PA-TU-8902	Dactinomycin	Sepantronium bromide	Docetaxel	Bortezomib	Romidepsin
PCI-30	Dactinomycin	Sepantronium bromide	Romidepsin	Bortezomib	Docetaxel
PCI-4B	Romidepsin	Daporinad	Dactinomycin	Docetaxel	Bortezomib
PL4	AZD5582	Romidepsin	Dactinomycin	Docetaxel	Daporinad
QGP-1	Dactinomycin	Docetaxel	Bortezomib	Romidepsin	Vinblastine
RERF-LC-KJ	Romidepsin	Sepantronium bromide	Vinblastine	Bortezomib	Docetaxel
RERF-LC-Sq1	Romidepsin	Dactinomycin	Staurosporine	Dinaciclib	CDK9_5038
RKN	Dactinomycin	Romidepsin	Bortezomib	Dinaciclib	Eg5_9814
SAT	Dactinomycin	Romidepsin	Bortezomib	Docetaxel	Sepantronium bromide
SCC90	Romidepsin	Dactinomycin	Docetaxel	Sepantronium bromide	Staurosporine
SKN-3	Sepantronium bromide	Romidepsin	Docetaxel	Dactinomycin	Daporinad
STS-0421	Romidepsin	Vinblastine	Bortezomib	Docetaxel	Paclitaxel
SW1271	Dactinomycin	Docetaxel	Romidepsin	Vinorelbine	AZD5582
T-T	Vinblastine	Dactinomycin	Romidepsin	SN-38	Sepantronium bromide
TMK-1	Romidepsin	Dactinomycin	Docetaxel	Docetaxel	CDK9_5038
TOV-112D	Dactinomycin	Romidepsin	Eg5_9814	Docetaxel	Vinblastine
VCaP	Bortezomib	Trametinib	Dactinomycin	Vinblastine	Romidepsin
WM1552C	Dactinomycin	Sepantronium bromide	Romidepsin	Bortezomib	Vinblastine
WM35	Dactinomycin	Sepantronium bromide	Docetaxel	Bortezomib	Docetaxel
WM793B	SN-38	Bortezomib	Dactinomycin	Sepantronium bromide	Vinorelbine
GA-10	Romidepsin	Bortezomib	Sepantronium bromide	Dactinomycin	Venetoclax
GRANTA-519	Daporinad	Docetaxel	Romidepsin	Sepantronium bromide	Elesclomol
HCC1500	Romidepsin	Dactinomycin	Rapamycin	Sepantronium bromide	Docetaxel
HCC-33	Vinorelbine	Romidepsin	Bortezomib	Docetaxel	Dactinomycin
YMB-1-E	Romidepsin	Sepantronium bromide	Dactinomycin	Camptothecin	Bortezomib
CHSA8926	Romidepsin	Sepantronium bromide	Docetaxel	Dactinomycin	Bortezomib
COR-L32	Dactinomycin	SN-38	Romidepsin	Gemcitabine	Bortezomib
COR-L321	Docetaxel	Romidepsin	Bortezomib	SN-38	Paclitaxel
Hs-445	Dactinomycin	Docetaxel	Vinorelbine	Vinblastine	Romidepsin
HSC-39	Daporinad	Docetaxel	Romidepsin	Sepantronium bromide	Dactinomycin
NB-4	Vinblastine	Vinorelbine	Bortezomib	Dactinomycin	Docetaxel
JEKO-1	Dactinomycin	Sepantronium bromide	Daporinad	Bortezomib	Romidepsin
JJN-3	Dactinomycin	Bortezomib	Vinblastine	Romidepsin	Sepantronium bromide
JM1	Dasatinib	Dactinomycin	Romidepsin	Docetaxel	Vinblastine
JSC-1	Romidepsin	SN-38	Dactinomycin	Daporinad	Bortezomib
JURL-MK1	SN-38	Vinblastine	Dactinomycin	Camptothecin	Daporinad
KARPAS-1106P	Eg5_9814	Vinorelbine	Docetaxel	Romidepsin	Vinblastine
KARPAS-231	Vinblastine	Dactinomycin	Docetaxel	Bortezomib	Romidepsin
KARPAS-620	Dactinomycin	SN-38	Gemcitabine	Docetaxel	Romidepsin
KCL-22	Romidepsin	Bortezomib	Dactinomycin	Rapamycin	SN-38
KOPN-8	Romidepsin	Rapamycin	Dactinomycin	Elesclomol	Dinaciclib
L-1236	Bortezomib	Venetoclax	Romidepsin	Daporinad	CDK9_5038
MDA-MB-330	Dactinomycin	Docetaxel	SN-38	Vinblastine	Romidepsin
ME-1	Romidepsin	Docetaxel	Dactinomycin	Vinblastine	Vinorelbine
MOLM-13	Eg5_9814	Temsirolimus	Sepantronium bromide	Vinorelbine	Staurosporine
MOLM-16	Daporinad	Dactinomycin	Romidepsin	Bortezomib	SN-38
MOLP-8	Romidepsin	SN-38	Sepantronium bromide	Bortezomib	Dactinomycin
MY-M12	SN-38	Vinorelbine	Camptothecin	Sepantronium bromide	Romidepsin
NCI-H1341	Romidepsin	Docetaxel	Paclitaxel	Sepantronium bromide	Vinblastine
NCI-H1876	Romidepsin	Bortezomib	Sepantronium bromide	Dactinomycin	Docetaxel
NCI-H2066	Romidepsin	Bortezomib	SN-38	Daporinad	Vinblastine
NCI-H660	Dactinomycin	Docetaxel	Bortezomib	Gemcitabine	Daporinad
NK-92MI	Dactinomycin	Vinblastine	Daporinad	Bortezomib	Romidepsin
NU-DUL-1	Dactinomycin	Docetaxel	Bortezomib	Romidepsin	Paclitaxel
OCI-AML5	Bortezomib	Dactinomycin	Docetaxel	Romidepsin	Vinblastine
OCI-LY-19	Vinorelbine	Vinblastine	SN-38	Docetaxel	Daporinad
OCI-M1	Docetaxel	Paclitaxel	Romidepsin	Dactinomycin	Vinblastine
P32-ISH	Romidepsin	Docetaxel	Dactinomycin	SN-38	Bortezomib
PL-21	Daporinad	Dactinomycin	Rapamycin	Romidepsin	Docetaxel
PWR-1E	Dactinomycin	Bortezomib	Romidepsin	SN-38	Dactinomycin
RCH-ACV	Sepantronium bromide	Dactinomycin	Bortezomib	Venetoclax	Romidepsin
RC-K8	SN-38	Romidepsin	Dactinomycin	Vinblastine	Sepantronium bromide
ROS-50	Dactinomycin	Romidepsin	Vinblastine	Docetaxel	Daporinad
SLVL	Dactinomycin	Rapamycin	Romidepsin	Docetaxel	Temsirolimus
SU-DHL-10	Romidepsin	Dactinomycin	Bortezomib	Daporinad	Sepantronium bromide
SU-DHL-16	Dactinomycin	Romidepsin	Temsirolimus	Daporinad	Docetaxel
SU-DHL-4	Vinorelbine	Vinblastine	Romidepsin	Docetaxel	Bortezomib
SU-DHL-5	SN-38	Daporinad	Sepantronium bromide	Romidepsin	Bortezomib
SU-DHL-6	Dactinomycin	Romidepsin	Bortezomib	Vinblastine	Venetoclax
SU-DHL-8	Dactinomycin	Vinblastine	Docetaxel	Vinorelbine	Daporinad
SUP-HD1	Romidepsin	Dactinomycin	SN-38	Daporinad	Bortezomib
SUP-M2	Dactinomycin	Daporinad	Vinblastine	Bortezomib	Sepantronium bromide
TK	Daporinad	Dactinomycin	Rapamycin	Vinblastine	Sepantronium bromide
VAL	Vinblastine	Romidepsin	Daporinad	Vinorelbine	Docetaxel
WIL2-NS	Daporinad	Romidepsin	Dactinomycin	Bortezomib	Sepantronium bromide
WSU-DLCL2	Staurosporine	Romidepsin	Dactinomycin	Sepantronium bromide	Docetaxel
NCI-H740	Dactinomycin	Romidepsin	Sepantronium bromide	Vinblastine	Docetaxel
DOV13	Sepantronium bromide	Dactinomycin	Bortezomib	Romidepsin	Staurosporine
Hey	Bortezomib	Dactinomycin	Romidepsin	Sepantronium bromide	Trametinib
JHOS-2	Sepantronium bromide	Romidepsin	Bortezomib	Docetaxel	Paclitaxel
JHOS-3	Sepantronium bromide	Docetaxel	Romidepsin	Paclitaxel	Dactinomycin
JHOS-4	Romidepsin	Sepantronium bromide	Bortezomib	Elesclomol	Luminespib
OV-7	Bortezomib	Romidepsin	SN-38	Dactinomycin	Dactinomycin
OV-17R	Bortezomib	Romidepsin	Dactinomycin	Staurosporine	Trametinib
OV-56	Staurosporine	Dactinomycin	Romidepsin	Sepantronium bromide	Docetaxel
OVCA420	Dactinomycin	Romidepsin	Sepantronium bromide	Bortezomib	Paclitaxel
OVCA433	Bortezomib	Daporinad	Sepantronium bromide	Dactinomycin	Docetaxel
OVK-18	Sepantronium bromide	Romidepsin	Docetaxel	Dactinomycin	Bortezomib
PEO1	Docetaxel	Sepantronium bromide	Daporinad	Romidepsin	Docetaxel
UWB1.289	Docetaxel	Romidepsin	Dactinomycin	Bortezomib	Vinorelbine
FLO-1	Bortezomib	Docetaxel	Romidepsin	Vinblastine	Dactinomycin
OACp4C	Romidepsin	Docetaxel	Dactinomycin	Docetaxel	Vinblastine
OACM5-1	Romidepsin	Daporinad	Sepantronium bromide	Bortezomib	Docetaxel
SK-GT-2	Romidepsin	Dactinomycin	Eg5_9814	Sepantronium bromide	Bortezomib
SK-GT-4	Romidepsin	Dactinomycin	Bortezomib	Daporinad	Vinorelbine
ESO26	Romidepsin	Bortezomib	Daporinad	Sepantronium bromide	Dactinomycin
ESO51	Romidepsin	Sepantronium bromide	Staurosporine	Bortezomib	Docetaxel
KYAE-1	Dactinomycin	Romidepsin	Vinblastine	Docetaxel	Sepantronium bromide
EMC-BAC-1	Vinblastine	Romidepsin	Docetaxel	Bortezomib	Vinorelbine
EMC-BAC-2	Sepantronium bromide	Romidepsin	Bortezomib	Docetaxel	Dactinomycin
TE-4	Bortezomib	Staurosporine	Daporinad	Docetaxel	Sepantronium bromide
U-CH2	Bortezomib	Romidepsin	Daporinad	Sepantronium bromide	Staurosporine
NCC010	Staurosporine	Bortezomib	Romidepsin	Luminespib	Rapamycin
NCC021	Sepantronium bromide	Dactinomycin	Romidepsin	Bortezomib	Docetaxel
RCC-FG2	Romidepsin	Docetaxel	Daporinad	Sepantronium bromide	Dactinomycin
RCC-JF	Bortezomib	Romidepsin	Dactinomycin	SN-38	Staurosporine
RCC-JW	Dactinomycin	Romidepsin	Bortezomib	Docetaxel	Sepantronium bromide
RCC-ER	Bortezomib	Staurosporine	Romidepsin	Dactinomycin	Dinaciclib
RCC-AB	Docetaxel	Romidepsin	Bortezomib	Daporinad	Paclitaxel
RCC-MF	Bortezomib	Sepantronium bromide	Docetaxel	Vinblastine	Romidepsin
KMS-11	Trametinib	PD0325901	Dactinomycin	Romidepsin	Docetaxel
MM1S	Bortezomib	Dactinomycin	Romidepsin	Docetaxel	Vinblastine
OCI-LY7	Romidepsin	Docetaxel	Dactinomycin	Docetaxel	Vinblastine
SNU-1040	Bortezomib	Paclitaxel	Romidepsin	Docetaxel	Dactinomycin
SNU-175	Dactinomycin	Bortezomib	Docetaxel	Vinblastine	Vinorelbine
SNU-283	Romidepsin	Sepantronium bromide	Bortezomib	Docetaxel	Eg5_9814
SNU-407	Bortezomib	Dactinomycin	Romidepsin	Sepantronium bromide	Docetaxel
SNU-61	Dactinomycin	Romidepsin	Bortezomib	Docetaxel	Vinorelbine
SNU-81	Romidepsin	Bortezomib	Dactinomycin	Afatinib	Vinblastine
SNU-C5
DIFI
