# Supplementary material for: DBDNMF: A Dual Branch Deep Neural Matrix Factorization method for drug response prediction
Source: PLoS Comput Biol. 2024 Apr 4;20(4):e1012012. doi: 10.1371/journal.pcbi.1012012 (PMC11020650; doi:10.1371/journal.pcbi.1012012)
Supplement: S2 Table — (XLSX) [file pcbi.1012012.s005.xlsx]

## Sheet: S2 Table 
S2 Table: The top-5 resistant drugs for each cell line predicted by DBDNMF
Cell line Name
PFSK-1	N-acetyl cysteine	ascorbate (vitamin C)	glutathione	alpha-lipoic acid	Fludarabine
A673	glutathione	ascorbate (vitamin C)	alpha-lipoic acid	N-acetyl cysteine	Dacarbazine
ES5	N-acetyl cysteine	ascorbate (vitamin C)	glutathione	alpha-lipoic acid	Temozolomide
ES7	N-acetyl cysteine	glutathione	ascorbate (vitamin C)	alpha-lipoic acid	Temozolomide
EW-11	N-acetyl cysteine	ascorbate (vitamin C)	glutathione	alpha-lipoic acid	Temozolomide
SK-ES-1	glutathione	N-acetyl cysteine	ascorbate (vitamin C)	alpha-lipoic acid	Remodelin
COLO-829	N-acetyl cysteine	glutathione	ascorbate (vitamin C)	5-Fluorouracil	Temozolomide
5637	N-acetyl cysteine	ascorbate (vitamin C)	glutathione	alpha-lipoic acid	Acetalax
RT4	ascorbate (vitamin C)	N-acetyl cysteine	glutathione	alpha-lipoic acid	Temozolomide
SW780	ascorbate (vitamin C)	N-acetyl cysteine	glutathione	alpha-lipoic acid	Temozolomide
TCCSUP	ascorbate (vitamin C)	glutathione	N-acetyl cysteine	alpha-lipoic acid	Temozolomide
C-33-A	ascorbate (vitamin C)	N-acetyl cysteine	glutathione	alpha-lipoic acid	Temozolomide
C-4-I	ascorbate (vitamin C)	N-acetyl cysteine	glutathione	alpha-lipoic acid	Temozolomide
ME-180	ascorbate (vitamin C)	N-acetyl cysteine	glutathione	alpha-lipoic acid	KRAS (G12C) Inhibitor-12
42-MG-BA	N-acetyl cysteine	glutathione	ascorbate (vitamin C)	alpha-lipoic acid	Acetalax
8-MG-BA	N-acetyl cysteine	ascorbate (vitamin C)	glutathione	alpha-lipoic acid	Dacarbazine
A172	N-acetyl cysteine	glutathione	alpha-lipoic acid	ascorbate (vitamin C)	Acetalax
GB-1	ascorbate (vitamin C)	glutathione	N-acetyl cysteine	776928	alpha-lipoic acid
T98G	ascorbate (vitamin C)	N-acetyl cysteine	glutathione	alpha-lipoic acid	PRIMA-1MET
U-118-MG	ascorbate (vitamin C)	glutathione	N-acetyl cysteine	alpha-lipoic acid	Remodelin
U-87-MG	ascorbate (vitamin C)	glutathione	N-acetyl cysteine	alpha-lipoic acid	Temozolomide
YKG-1	ascorbate (vitamin C)	N-acetyl cysteine	glutathione	alpha-lipoic acid	Nelarabine
ChaGo-K-1	ascorbate (vitamin C)	N-acetyl cysteine	glutathione	alpha-lipoic acid	Temozolomide
NCI-H720	ascorbate (vitamin C)	N-acetyl cysteine	glutathione	alpha-lipoic acid	Acetalax
Calu-3	ascorbate (vitamin C)	N-acetyl cysteine	glutathione	alpha-lipoic acid	5-Fluorouracil
COR-L23	N-acetyl cysteine	ascorbate (vitamin C)	glutathione	alpha-lipoic acid	BEN
LK-2	N-acetyl cysteine	ascorbate (vitamin C)	glutathione	alpha-lipoic acid	Acetalax
NCI-H1437	ascorbate (vitamin C)	N-acetyl cysteine	glutathione	alpha-lipoic acid	Nelarabine
NCI-H1623	ascorbate (vitamin C)	N-acetyl cysteine	glutathione	alpha-lipoic acid	776928
NCI-H1648	ascorbate (vitamin C)	N-acetyl cysteine	glutathione	alpha-lipoic acid	Temozolomide
NCI-H1650	ascorbate (vitamin C)	N-acetyl cysteine	glutathione	alpha-lipoic acid	Temozolomide
NCI-H1693	ascorbate (vitamin C)	N-acetyl cysteine	glutathione	alpha-lipoic acid	Acetalax
NCI-H1770	ascorbate (vitamin C)	N-acetyl cysteine	glutathione	alpha-lipoic acid	Selumetinib
NCI-H1838	ascorbate (vitamin C)	N-acetyl cysteine	glutathione	alpha-lipoic acid	Temozolomide
NCI-H2085	ascorbate (vitamin C)	N-acetyl cysteine	alpha-lipoic acid	glutathione	Temozolomide
NCI-H2170	ascorbate (vitamin C)	N-acetyl cysteine	glutathione	alpha-lipoic acid	Nelarabine
NCI-H2228	ascorbate (vitamin C)	N-acetyl cysteine	glutathione	Acetalax	Temozolomide
NCI-H2342	ascorbate (vitamin C)	N-acetyl cysteine	glutathione	alpha-lipoic acid	Temozolomide
NCI-H2347	ascorbate (vitamin C)	N-acetyl cysteine	glutathione	alpha-lipoic acid	5-Fluorouracil
NCI-H2405	ascorbate (vitamin C)	glutathione	N-acetyl cysteine	alpha-lipoic acid	5-Fluorouracil
NCI-H661	N-acetyl cysteine	glutathione	ascorbate (vitamin C)	alpha-lipoic acid	5-Fluorouracil
COR-L311	glutathione	N-acetyl cysteine	ascorbate (vitamin C)	alpha-lipoic acid	Acetalax
DMS-114	ascorbate (vitamin C)	N-acetyl cysteine	glutathione	alpha-lipoic acid	5-Fluorouracil
DMS-273	glutathione	ascorbate (vitamin C)	N-acetyl cysteine	Temozolomide	Acetalax
NCI-H1048	ascorbate (vitamin C)	N-acetyl cysteine	glutathione	alpha-lipoic acid	Temozolomide
NCI-H1092	N-acetyl cysteine	alpha-lipoic acid	Bleomycin (50 uM)	ascorbate (vitamin C)	Temozolomide
NCI-H1694	N-acetyl cysteine	glutathione	ascorbate (vitamin C)	alpha-lipoic acid	Acetalax
NCI-H1963	ascorbate (vitamin C)	N-acetyl cysteine	glutathione	Mirin	alpha-lipoic acid
NCI-H2029	ascorbate (vitamin C)	N-acetyl cysteine	glutathione	alpha-lipoic acid	Acetalax
NCI-H209	N-acetyl cysteine	glutathione	ascorbate (vitamin C)	alpha-lipoic acid	PRIMA-1MET
NCI-H2141	ascorbate (vitamin C)	N-acetyl cysteine	glutathione	alpha-lipoic acid	Acetalax
NCI-H2171	ascorbate (vitamin C)	N-acetyl cysteine	glutathione	alpha-lipoic acid	Temozolomide
NCI-H2227	N-acetyl cysteine	ascorbate (vitamin C)	glutathione	alpha-lipoic acid	Acetalax
NCI-H345	ascorbate (vitamin C)	N-acetyl cysteine	glutathione	alpha-lipoic acid	Mirin
NCI-H446	N-acetyl cysteine	glutathione	alpha-lipoic acid	ascorbate (vitamin C)	Acetalax
NCI-H526	ascorbate (vitamin C)	N-acetyl cysteine	glutathione	alpha-lipoic acid	Temozolomide
NCI-H64	ascorbate (vitamin C)	N-acetyl cysteine	glutathione	alpha-lipoic acid	5-Fluorouracil
NCI-H69	N-acetyl cysteine	ascorbate (vitamin C)	glutathione	alpha-lipoic acid	Temozolomide
NCI-H82	ascorbate (vitamin C)	N-acetyl cysteine	glutathione	alpha-lipoic acid	Acetalax
NCI-H2052	ascorbate (vitamin C)	glutathione	N-acetyl cysteine	alpha-lipoic acid	Temozolomide
SK-N-DZ	ascorbate (vitamin C)	glutathione	N-acetyl cysteine	alpha-lipoic acid	Acetalax
SK-N-FI	N-acetyl cysteine	alpha-lipoic acid	ascorbate (vitamin C)	glutathione	Temozolomide
VA-ES-BJ	N-acetyl cysteine	glutathione	alpha-lipoic acid	ascorbate (vitamin C)	776928
VMRC-LCD	ascorbate (vitamin C)	N-acetyl cysteine	glutathione	alpha-lipoic acid	Temozolomide
LU-139	ascorbate (vitamin C)	N-acetyl cysteine	glutathione	alpha-lipoic acid	Temozolomide
SBC-5	ascorbate (vitamin C)	N-acetyl cysteine	glutathione	alpha-lipoic acid	Temozolomide
SBC-1	ascorbate (vitamin C)	N-acetyl cysteine	glutathione	alpha-lipoic acid	SB216763
LU-135	ascorbate (vitamin C)	N-acetyl cysteine	glutathione	alpha-lipoic acid	Acetalax
SK-N-SH	alpha-lipoic acid	N-acetyl cysteine	ascorbate (vitamin C)	glutathione	Temozolomide
NCI-H2030	ascorbate (vitamin C)	N-acetyl cysteine	glutathione	alpha-lipoic acid	Temozolomide
NCI-H2122	N-acetyl cysteine	ascorbate (vitamin C)	glutathione	alpha-lipoic acid	Temozolomide
NCI-H1734	ascorbate (vitamin C)	N-acetyl cysteine	glutathione	alpha-lipoic acid	PRIMA-1MET
NCI-H650	ascorbate (vitamin C)	glutathione	N-acetyl cysteine	alpha-lipoic acid	Temozolomide
T-24	ascorbate (vitamin C)	N-acetyl cysteine	glutathione	alpha-lipoic acid	Nelarabine
NCI-H929	N-acetyl cysteine	ascorbate (vitamin C)	glutathione	alpha-lipoic acid	Temozolomide
SK-N-AS	ascorbate (vitamin C)	N-acetyl cysteine	glutathione	alpha-lipoic acid	Acetalax
NCI-H1299	ascorbate (vitamin C)	N-acetyl cysteine	glutathione	alpha-lipoic acid	Acetalax
NCI-H2087	ascorbate (vitamin C)	glutathione	N-acetyl cysteine	Temozolomide	alpha-lipoic acid
UM-UC-3	N-acetyl cysteine	glutathione	alpha-lipoic acid	ascorbate (vitamin C)	Temozolomide
SW756	ascorbate (vitamin C)	glutathione	N-acetyl cysteine	alpha-lipoic acid	Acetalax
NCI-H727	ascorbate (vitamin C)	N-acetyl cysteine	glutathione	Mirin	Temozolomide
Calu-6	ascorbate (vitamin C)	N-acetyl cysteine	glutathione	Temozolomide	776928
LU-65	N-acetyl cysteine	ascorbate (vitamin C)	glutathione	alpha-lipoic acid	Temozolomide
NCI-H1355	ascorbate (vitamin C)	N-acetyl cysteine	glutathione	alpha-lipoic acid	Temozolomide
NCI-H1792	ascorbate (vitamin C)	N-acetyl cysteine	glutathione	alpha-lipoic acid	Temozolomide
HPAF-II	ascorbate (vitamin C)	N-acetyl cysteine	glutathione	alpha-lipoic acid	PRIMA-1MET
MIA-PaCa-2	ascorbate (vitamin C)	N-acetyl cysteine	glutathione	alpha-lipoic acid	Temozolomide
SHP-77	N-acetyl cysteine	ascorbate (vitamin C)	glutathione	alpha-lipoic acid	Acetalax
NCI-H2009	N-acetyl cysteine	ascorbate (vitamin C)	glutathione	alpha-lipoic acid	Temozolomide
NCI-H2291	ascorbate (vitamin C)	N-acetyl cysteine	glutathione	alpha-lipoic acid	Temozolomide
SW1573	ascorbate (vitamin C)	glutathione	N-acetyl cysteine	alpha-lipoic acid	776928
TE-5	ascorbate (vitamin C)	N-acetyl cysteine	glutathione	alpha-lipoic acid	Temozolomide
HCC1954	N-acetyl cysteine	ascorbate (vitamin C)	glutathione	Temozolomide	alpha-lipoic acid
HCC1143	N-acetyl cysteine	ascorbate (vitamin C)	glutathione	alpha-lipoic acid	Temozolomide
HCC1187	ascorbate (vitamin C)	N-acetyl cysteine	glutathione	5-Fluorouracil	Temozolomide
HCC1395	ascorbate (vitamin C)	N-acetyl cysteine	glutathione	alpha-lipoic acid	Temozolomide
HCC1599	N-acetyl cysteine	ascorbate (vitamin C)	glutathione	alpha-lipoic acid	Temozolomide
HCC1937	N-acetyl cysteine	glutathione	ascorbate (vitamin C)	alpha-lipoic acid	Temozolomide
HCC2157	ascorbate (vitamin C)	N-acetyl cysteine	glutathione	Temozolomide	Nelarabine
HCC2218	ascorbate (vitamin C)	N-acetyl cysteine	glutathione	Mirin	alpha-lipoic acid
HCC38	ascorbate (vitamin C)	N-acetyl cysteine	alpha-lipoic acid	glutathione	Dabrafenib
BB30-HNC	ascorbate (vitamin C)	N-acetyl cysteine	glutathione	alpha-lipoic acid	Nelarabine
BB49-HNC	ascorbate (vitamin C)	N-acetyl cysteine	glutathione	alpha-lipoic acid	PRIMA-1MET
BB65-RCC	ascorbate (vitamin C)	N-acetyl cysteine	glutathione	alpha-lipoic acid	Temozolomide
BEN	ascorbate (vitamin C)	N-acetyl cysteine	glutathione	alpha-lipoic acid	Temozolomide
BHY	ascorbate (vitamin C)	N-acetyl cysteine	glutathione	alpha-lipoic acid	Temozolomide
Ca9-22	ascorbate (vitamin C)	N-acetyl cysteine	glutathione	alpha-lipoic acid	Temozolomide
CADO-ES1	ascorbate (vitamin C)	N-acetyl cysteine	glutathione	alpha-lipoic acid	776928
CAL-12T	ascorbate (vitamin C)	N-acetyl cysteine	glutathione	alpha-lipoic acid	Temozolomide
CAL-33	ascorbate (vitamin C)	N-acetyl cysteine	glutathione	alpha-lipoic acid	PRIMA-1MET
CP50-MEL-B	ascorbate (vitamin C)	N-acetyl cysteine	glutathione	alpha-lipoic acid	GSK2830371
CP66-MEL	ascorbate (vitamin C)	N-acetyl cysteine	glutathione	alpha-lipoic acid	ULK1_4989
CPC-N	ascorbate (vitamin C)	N-acetyl cysteine	glutathione	alpha-lipoic acid	Temozolomide
CTV-1	N-acetyl cysteine	glutathione	ascorbate (vitamin C)	alpha-lipoic acid	Temozolomide
D-542MG	ascorbate (vitamin C)	N-acetyl cysteine	glutathione	alpha-lipoic acid	Nelarabine
DMS-79	ascorbate (vitamin C)	N-acetyl cysteine	glutathione	alpha-lipoic acid	Acetalax
DSH1	glutathione	N-acetyl cysteine	ascorbate (vitamin C)	alpha-lipoic acid	Temozolomide
EBC-1	ascorbate (vitamin C)	N-acetyl cysteine	glutathione	alpha-lipoic acid	Temozolomide
EC-GI-10	N-acetyl cysteine	ascorbate (vitamin C)	glutathione	alpha-lipoic acid	Temozolomide
EPLC-272H	N-acetyl cysteine	glutathione	ascorbate (vitamin C)	alpha-lipoic acid	Temozolomide
HA7-RCC	N-acetyl cysteine	ascorbate (vitamin C)	glutathione	alpha-lipoic acid	Mirin
HCE-4	ascorbate (vitamin C)	N-acetyl cysteine	glutathione	alpha-lipoic acid	PRIMA-1MET
HO-1-u-1	N-acetyl cysteine	ascorbate (vitamin C)	glutathione	alpha-lipoic acid	GSK2830371
HSC-2	ascorbate (vitamin C)	N-acetyl cysteine	glutathione	alpha-lipoic acid	Temozolomide
IM-9	ascorbate (vitamin C)	N-acetyl cysteine	glutathione	alpha-lipoic acid	Acetalax
IST-SL1	ascorbate (vitamin C)	N-acetyl cysteine	glutathione	alpha-lipoic acid	Temozolomide
IST-SL2	ascorbate (vitamin C)	N-acetyl cysteine	glutathione	alpha-lipoic acid	Acetalax
J82	ascorbate (vitamin C)	glutathione	N-acetyl cysteine	alpha-lipoic acid	Temozolomide
KNS-62	ascorbate (vitamin C)	N-acetyl cysteine	glutathione	alpha-lipoic acid	Temozolomide
KOSC-2	ascorbate (vitamin C)	N-acetyl cysteine	glutathione	alpha-lipoic acid	Nelarabine
KP-4	ascorbate (vitamin C)	N-acetyl cysteine	glutathione	alpha-lipoic acid	Temozolomide
KYSE-140	N-acetyl cysteine	ascorbate (vitamin C)	glutathione	Temozolomide	alpha-lipoic acid
KYSE-410	ascorbate (vitamin C)	N-acetyl cysteine	glutathione	alpha-lipoic acid	Temozolomide
KYSE-520	ascorbate (vitamin C)	N-acetyl cysteine	glutathione	alpha-lipoic acid	Temozolomide
KYSE-70	ascorbate (vitamin C)	N-acetyl cysteine	glutathione	alpha-lipoic acid	776928
LB1047-RCC	ascorbate (vitamin C)	N-acetyl cysteine	glutathione	alpha-lipoic acid	Temozolomide
LB2241-RCC	ascorbate (vitamin C)	N-acetyl cysteine	glutathione	alpha-lipoic acid	Leflunomide
LB2518-MEL	ascorbate (vitamin C)	N-acetyl cysteine	glutathione	alpha-lipoic acid	Nelarabine
LB373-MEL-D	N-acetyl cysteine	ascorbate (vitamin C)	glutathione	alpha-lipoic acid	GSK2276186C
LB647-SCLC	N-acetyl cysteine	ascorbate (vitamin C)	glutathione	alpha-lipoic acid	Acetalax
LB771-HNC	glutathione	N-acetyl cysteine	ascorbate (vitamin C)	alpha-lipoic acid	5-Fluorouracil
LB831-BLC	ascorbate (vitamin C)	glutathione	N-acetyl cysteine	alpha-lipoic acid	Oxaliplatin
LB996-RCC	ascorbate (vitamin C)	glutathione	N-acetyl cysteine	alpha-lipoic acid	Acetalax
LCLC-103H	ascorbate (vitamin C)	N-acetyl cysteine	glutathione	alpha-lipoic acid	Nelarabine
LU-134-A	ascorbate (vitamin C)	N-acetyl cysteine	glutathione	alpha-lipoic acid	Nelarabine
LU-165	ascorbate (vitamin C)	N-acetyl cysteine	glutathione	alpha-lipoic acid	5-Fluorouracil
LXF-289	ascorbate (vitamin C)	glutathione	N-acetyl cysteine	alpha-lipoic acid	Temozolomide
MS-1	ascorbate (vitamin C)	N-acetyl cysteine	glutathione	alpha-lipoic acid	Acetalax
MZ1-PC	ascorbate (vitamin C)	N-acetyl cysteine	glutathione	alpha-lipoic acid	Venetoclax
MZ7-mel	N-acetyl cysteine	ascorbate (vitamin C)	glutathione	alpha-lipoic acid	Nelarabine
NCI-H1563	N-acetyl cysteine	ascorbate (vitamin C)	glutathione	alpha-lipoic acid	Temozolomide
NCI-H292	N-acetyl cysteine	ascorbate (vitamin C)	glutathione	alpha-lipoic acid	GDC0810
NCI-H510A	ascorbate (vitamin C)	N-acetyl cysteine	glutathione	alpha-lipoic acid	Nelarabine
NCI-H835	ascorbate (vitamin C)	N-acetyl cysteine	glutathione	alpha-lipoic acid	Temozolomide
PC-14	ascorbate (vitamin C)	N-acetyl cysteine	glutathione	alpha-lipoic acid	Nelarabine
SBC-3	ascorbate (vitamin C)	N-acetyl cysteine	glutathione	Temozolomide	Acetalax
SK-MM-2	N-acetyl cysteine	ascorbate (vitamin C)	glutathione	alpha-lipoic acid	Bleomycin (50 uM)
TE-15	ascorbate (vitamin C)	N-acetyl cysteine	glutathione	alpha-lipoic acid	PRIMA-1MET
U-266	ascorbate (vitamin C)	N-acetyl cysteine	glutathione	alpha-lipoic acid	Nelarabine
BE2-M17	N-acetyl cysteine	glutathione	ascorbate (vitamin C)	alpha-lipoic acid	Temozolomide
KELLY	ascorbate (vitamin C)	N-acetyl cysteine	glutathione	alpha-lipoic acid	Acetalax
SIMA	N-acetyl cysteine	glutathione	alpha-lipoic acid	ascorbate (vitamin C)	Acetalax
TE-1	ascorbate (vitamin C)	glutathione	N-acetyl cysteine	5-Fluorouracil	alpha-lipoic acid
TE-10	ascorbate (vitamin C)	glutathione	N-acetyl cysteine	Leflunomide	alpha-lipoic acid
TE-8	ascorbate (vitamin C)	N-acetyl cysteine	glutathione	alpha-lipoic acid	Temozolomide
CAPAN-1	N-acetyl cysteine	ascorbate (vitamin C)	glutathione	alpha-lipoic acid	WEHI-539
OVCAR-3	ascorbate (vitamin C)	N-acetyl cysteine	glutathione	alpha-lipoic acid	Temozolomide
PC-3	ascorbate (vitamin C)	N-acetyl cysteine	glutathione	alpha-lipoic acid	PRIMA-1MET
DU-145	ascorbate (vitamin C)	N-acetyl cysteine	glutathione	alpha-lipoic acid	Temozolomide
HCT-116	ascorbate (vitamin C)	N-acetyl cysteine	glutathione	alpha-lipoic acid	Nelarabine
HCT-15	N-acetyl cysteine	glutathione	ascorbate (vitamin C)	alpha-lipoic acid	Temozolomide
HL-60	ascorbate (vitamin C)	N-acetyl cysteine	glutathione	PRIMA-1MET	KRAS (G12C) Inhibitor-12
HT-29	ascorbate (vitamin C)	N-acetyl cysteine	glutathione	alpha-lipoic acid	SB216763
K-562	N-acetyl cysteine	ascorbate (vitamin C)	glutathione	alpha-lipoic acid	BEN
NCI-H226	ascorbate (vitamin C)	N-acetyl cysteine	glutathione	alpha-lipoic acid	BEN
NCI-H23	ascorbate (vitamin C)	N-acetyl cysteine	glutathione	alpha-lipoic acid	Temozolomide
NCI-H460	ascorbate (vitamin C)	glutathione	N-acetyl cysteine	alpha-lipoic acid	Nelarabine
NCI-H522	ascorbate (vitamin C)	N-acetyl cysteine	glutathione	alpha-lipoic acid	Temozolomide
T47D	ascorbate (vitamin C)	N-acetyl cysteine	glutathione	Temozolomide	alpha-lipoic acid
MCF7	ascorbate (vitamin C)	glutathione	N-acetyl cysteine	alpha-lipoic acid	Temozolomide
786-0	ascorbate (vitamin C)	N-acetyl cysteine	glutathione	alpha-lipoic acid	Acetalax
A498	ascorbate (vitamin C)	N-acetyl cysteine	glutathione	alpha-lipoic acid	Temozolomide
A549	ascorbate (vitamin C)	N-acetyl cysteine	glutathione	alpha-lipoic acid	EPZ5676
ACHN	N-acetyl cysteine	ascorbate (vitamin C)	glutathione	alpha-lipoic acid	Acetalax
BT-549	N-acetyl cysteine	ascorbate (vitamin C)	glutathione	alpha-lipoic acid	Temozolomide
CCRF-CEM	ascorbate (vitamin C)	N-acetyl cysteine	glutathione	alpha-lipoic acid	Dacarbazine
SK-MEL-28	ascorbate (vitamin C)	N-acetyl cysteine	glutathione	alpha-lipoic acid	GSK2830371
SK-MEL-2	ascorbate (vitamin C)	N-acetyl cysteine	glutathione	alpha-lipoic acid	5-Fluorouracil
SK-MEL-5	ascorbate (vitamin C)	N-acetyl cysteine	glutathione	alpha-lipoic acid	Acetalax
Hs-578-T	N-acetyl cysteine	ascorbate (vitamin C)	glutathione	alpha-lipoic acid	BEN
MOLT-4	ascorbate (vitamin C)	N-acetyl cysteine	glutathione	alpha-lipoic acid	Acetalax
SK-OV-3	ascorbate (vitamin C)	N-acetyl cysteine	glutathione	alpha-lipoic acid	Acetalax
MDA-MB-231	ascorbate (vitamin C)	N-acetyl cysteine	glutathione	alpha-lipoic acid	Acetalax
COLO-205	ascorbate (vitamin C)	N-acetyl cysteine	glutathione	alpha-lipoic acid	Nutlin-3a (-)
SW620	alpha-lipoic acid	N-acetyl cysteine	glutathione	ascorbate (vitamin C)	Acetalax
CAKI-1	ascorbate (vitamin C)	N-acetyl cysteine	glutathione	alpha-lipoic acid	KRAS (G12C) Inhibitor-12
RPMI-8226	ascorbate (vitamin C)	N-acetyl cysteine	glutathione	alpha-lipoic acid	Acetalax
SR	ascorbate (vitamin C)	N-acetyl cysteine	glutathione	alpha-lipoic acid	Acetalax
NCI-H322M	glutathione	N-acetyl cysteine	ascorbate (vitamin C)	alpha-lipoic acid	Temozolomide
IGROV-1	ascorbate (vitamin C)	N-acetyl cysteine	glutathione	alpha-lipoic acid	Temozolomide
OVCAR-5	ascorbate (vitamin C)	N-acetyl cysteine	glutathione	alpha-lipoic acid	Acetalax
EKVX	ascorbate (vitamin C)	N-acetyl cysteine	glutathione	alpha-lipoic acid	Oxaliplatin
HCC2998	ascorbate (vitamin C)	N-acetyl cysteine	glutathione	alpha-lipoic acid	Temozolomide
HOP-62	ascorbate (vitamin C)	glutathione	N-acetyl cysteine	alpha-lipoic acid	PRIMA-1MET
HOP-92	ascorbate (vitamin C)	N-acetyl cysteine	glutathione	Mirin	Temozolomide
LOXIMVI	N-acetyl cysteine	glutathione	ascorbate (vitamin C)	alpha-lipoic acid	Nelarabine
M14	ascorbate (vitamin C)	N-acetyl cysteine	glutathione	alpha-lipoic acid	Acetalax
UACC-62	ascorbate (vitamin C)	N-acetyl cysteine	glutathione	alpha-lipoic acid	Acetalax
UACC-257	ascorbate (vitamin C)	N-acetyl cysteine	glutathione	alpha-lipoic acid	Temozolomide
RXF393	N-acetyl cysteine	ascorbate (vitamin C)	glutathione	alpha-lipoic acid	Nelarabine
SN12C	ascorbate (vitamin C)	N-acetyl cysteine	glutathione	alpha-lipoic acid	776928
TK10	ascorbate (vitamin C)	glutathione	N-acetyl cysteine	alpha-lipoic acid	Olaparib
U031	ascorbate (vitamin C)	N-acetyl cysteine	glutathione	alpha-lipoic acid	Nelarabine
SNB75	ascorbate (vitamin C)	N-acetyl cysteine	glutathione	alpha-lipoic acid	Nelarabine
U251	ascorbate (vitamin C)	N-acetyl cysteine	glutathione	Temozolomide	PRIMA-1MET
SF539	N-acetyl cysteine	ascorbate (vitamin C)	glutathione	alpha-lipoic acid	Acetalax
SF295	ascorbate (vitamin C)	N-acetyl cysteine	glutathione	alpha-lipoic acid	Temozolomide
SF268	ascorbate (vitamin C)	N-acetyl cysteine	glutathione	alpha-lipoic acid	Temozolomide
KM12	ascorbate (vitamin C)	N-acetyl cysteine	glutathione	alpha-lipoic acid	ULK1_4989
OVCAR-4	N-acetyl cysteine	ascorbate (vitamin C)	glutathione	alpha-lipoic acid	Temozolomide
OVCAR-8	ascorbate (vitamin C)	glutathione	N-acetyl cysteine	alpha-lipoic acid	Temozolomide
BxPC-3	ascorbate (vitamin C)	N-acetyl cysteine	glutathione	alpha-lipoic acid	Nelarabine
BHT-101	N-acetyl cysteine	ascorbate (vitamin C)	glutathione	alpha-lipoic acid	ML323
Becker	ascorbate (vitamin C)	glutathione	N-acetyl cysteine	alpha-lipoic acid	Temozolomide
BE-13	ascorbate (vitamin C)	N-acetyl cysteine	glutathione	alpha-lipoic acid	PRIMA-1MET
ARH-77	ascorbate (vitamin C)	N-acetyl cysteine	glutathione	alpha-lipoic acid	Temozolomide
AGS	N-acetyl cysteine	glutathione	ascorbate (vitamin C)	alpha-lipoic acid	Acetalax
ABC-1	N-acetyl cysteine	ascorbate (vitamin C)	glutathione	alpha-lipoic acid	Temozolomide
A2058	ascorbate (vitamin C)	N-acetyl cysteine	glutathione	alpha-lipoic acid	Temozolomide
A375	ascorbate (vitamin C)	N-acetyl cysteine	glutathione	alpha-lipoic acid	Temozolomide
A253	ascorbate (vitamin C)	N-acetyl cysteine	glutathione	alpha-lipoic acid	Nelarabine
8305C	ascorbate (vitamin C)	glutathione	N-acetyl cysteine	alpha-lipoic acid	Temozolomide
647-V	ascorbate (vitamin C)	N-acetyl cysteine	glutathione	alpha-lipoic acid	Temozolomide
639-V	N-acetyl cysteine	ascorbate (vitamin C)	glutathione	alpha-lipoic acid	Fludarabine
697	ascorbate (vitamin C)	N-acetyl cysteine	glutathione	alpha-lipoic acid	Fludarabine
BT-20	N-acetyl cysteine	ascorbate (vitamin C)	glutathione	alpha-lipoic acid	Temozolomide
A2780	N-acetyl cysteine	ascorbate (vitamin C)	glutathione	alpha-lipoic acid	Temozolomide
COR-L105	N-acetyl cysteine	glutathione	ascorbate (vitamin C)	alpha-lipoic acid	Temozolomide
CRO-AP2	ascorbate (vitamin C)	N-acetyl cysteine	glutathione	alpha-lipoic acid	Temozolomide
COR-L88	N-acetyl cysteine	ascorbate (vitamin C)	glutathione	alpha-lipoic acid	Acetalax
COLO-824	N-acetyl cysteine	ascorbate (vitamin C)	glutathione	alpha-lipoic acid	Temozolomide
COLO-800	ascorbate (vitamin C)	N-acetyl cysteine	glutathione	Temozolomide	alpha-lipoic acid
COLO-792	ascorbate (vitamin C)	N-acetyl cysteine	glutathione	alpha-lipoic acid	Leflunomide
COLO-680N	glutathione	N-acetyl cysteine	alpha-lipoic acid	ascorbate (vitamin C)	Temozolomide
COLO-679	N-acetyl cysteine	glutathione	ascorbate (vitamin C)	alpha-lipoic acid	BEN
CHP-212	N-acetyl cysteine	glutathione	ascorbate (vitamin C)	alpha-lipoic acid	Acetalax
CFPAC-1	ascorbate (vitamin C)	glutathione	N-acetyl cysteine	alpha-lipoic acid	Acetalax
CCF-STTG1	ascorbate (vitamin C)	glutathione	N-acetyl cysteine	alpha-lipoic acid	Temozolomide
Ca-Ski	N-acetyl cysteine	ascorbate (vitamin C)	glutathione	alpha-lipoic acid	Oxaliplatin
Caov-3	ascorbate (vitamin C)	N-acetyl cysteine	glutathione	alpha-lipoic acid	Temozolomide
CAL-120	ascorbate (vitamin C)	N-acetyl cysteine	glutathione	Temozolomide	alpha-lipoic acid
CAL-72	ascorbate (vitamin C)	N-acetyl cysteine	glutathione	alpha-lipoic acid	Temozolomide
CAL-62	ascorbate (vitamin C)	N-acetyl cysteine	glutathione	alpha-lipoic acid	Fludarabine
C32	ascorbate (vitamin C)	N-acetyl cysteine	glutathione	alpha-lipoic acid	KU-55933
Daudi	N-acetyl cysteine	ascorbate (vitamin C)	glutathione	alpha-lipoic acid	Temozolomide
DB	N-acetyl cysteine	ascorbate (vitamin C)	glutathione	alpha-lipoic acid	Temozolomide
Daoy	N-acetyl cysteine	glutathione	ascorbate (vitamin C)	alpha-lipoic acid	Acetalax
D-283MED	ascorbate (vitamin C)	N-acetyl cysteine	glutathione	alpha-lipoic acid	Acetalax
DBTRG-05MG	ascorbate (vitamin C)	N-acetyl cysteine	glutathione	alpha-lipoic acid	5-Fluorouracil
DEL	N-acetyl cysteine	glutathione	ascorbate (vitamin C)	alpha-lipoic acid	Acetalax
Detroit562	ascorbate (vitamin C)	N-acetyl cysteine	glutathione	alpha-lipoic acid	Temozolomide
DG-75	N-acetyl cysteine	ascorbate (vitamin C)	glutathione	alpha-lipoic acid	BEN
DK-MG	ascorbate (vitamin C)	N-acetyl cysteine	glutathione	alpha-lipoic acid	BEN
DJM-1	ascorbate (vitamin C)	N-acetyl cysteine	glutathione	alpha-lipoic acid	Nelarabine
DOHH-2	N-acetyl cysteine	ascorbate (vitamin C)	glutathione	alpha-lipoic acid	Acetalax
DoTc2-4510	N-acetyl cysteine	ascorbate (vitamin C)	glutathione	alpha-lipoic acid	Temozolomide
DU-4475	N-acetyl cysteine	ascorbate (vitamin C)	glutathione	alpha-lipoic acid	Temozolomide
EB2	N-acetyl cysteine	ascorbate (vitamin C)	glutathione	alpha-lipoic acid	Temozolomide
EB-3	N-acetyl cysteine	ascorbate (vitamin C)	glutathione	alpha-lipoic acid	Acetalax
ECC10	ascorbate (vitamin C)	N-acetyl cysteine	glutathione	alpha-lipoic acid	Acetalax
ECC12	ascorbate (vitamin C)	N-acetyl cysteine	glutathione	alpha-lipoic acid	Temozolomide
EFM-19	ascorbate (vitamin C)	N-acetyl cysteine	glutathione	alpha-lipoic acid	Temozolomide
EFO-27	ascorbate (vitamin C)	N-acetyl cysteine	glutathione	alpha-lipoic acid	Temozolomide
EM-2	N-acetyl cysteine	ascorbate (vitamin C)	glutathione	alpha-lipoic acid	Temozolomide
EoL-1-cell	ascorbate (vitamin C)	N-acetyl cysteine	glutathione	alpha-lipoic acid	Acetalax
ETK-1	glutathione	N-acetyl cysteine	ascorbate (vitamin C)	alpha-lipoic acid	Acetalax
EVSA-T	ascorbate (vitamin C)	N-acetyl cysteine	glutathione	alpha-lipoic acid	Temozolomide
FADU	ascorbate (vitamin C)	glutathione	N-acetyl cysteine	alpha-lipoic acid	Temozolomide
FTC-133	glutathione	N-acetyl cysteine	ascorbate (vitamin C)	alpha-lipoic acid	Temozolomide
G-361	N-acetyl cysteine	ascorbate (vitamin C)	glutathione	alpha-lipoic acid	5-Fluorouracil
GAMG	ascorbate (vitamin C)	N-acetyl cysteine	glutathione	alpha-lipoic acid	Temozolomide
GCIY	ascorbate (vitamin C)	N-acetyl cysteine	glutathione	alpha-lipoic acid	776928
GDM-1	ascorbate (vitamin C)	glutathione	N-acetyl cysteine	alpha-lipoic acid	KRAS (G12C) Inhibitor-12
GI-1	ascorbate (vitamin C)	N-acetyl cysteine	glutathione	alpha-lipoic acid	5-Fluorouracil
GI-ME-N	N-acetyl cysteine	glutathione	ascorbate (vitamin C)	BEN	alpha-lipoic acid
GOTO	ascorbate (vitamin C)	N-acetyl cysteine	glutathione	alpha-lipoic acid	Temozolomide
GR-ST	ascorbate (vitamin C)	glutathione	N-acetyl cysteine	alpha-lipoic acid	Temozolomide
GCT	ascorbate (vitamin C)	N-acetyl cysteine	glutathione	alpha-lipoic acid	Acetalax
ESS-1	ascorbate (vitamin C)	N-acetyl cysteine	glutathione	alpha-lipoic acid	Temozolomide
H4	N-acetyl cysteine	ascorbate (vitamin C)	alpha-lipoic acid	glutathione	Temozolomide
H9	N-acetyl cysteine	ascorbate (vitamin C)	glutathione	alpha-lipoic acid	Acetalax
HC-1	N-acetyl cysteine	glutathione	ascorbate (vitamin C)	alpha-lipoic acid	PRIMA-1MET
HCC1419	ascorbate (vitamin C)	glutathione	N-acetyl cysteine	alpha-lipoic acid	Temozolomide
HCC1569	ascorbate (vitamin C)	N-acetyl cysteine	glutathione	alpha-lipoic acid	Temozolomide
HCC1806	ascorbate (vitamin C)	N-acetyl cysteine	glutathione	Temozolomide	Remodelin
HCC70	ascorbate (vitamin C)	N-acetyl cysteine	glutathione	alpha-lipoic acid	Temozolomide
HEC-1	N-acetyl cysteine	ascorbate (vitamin C)	glutathione	Temozolomide	Bleomycin (50 uM)
HEL	ascorbate (vitamin C)	N-acetyl cysteine	glutathione	alpha-lipoic acid	Acetalax
HGC-27	N-acetyl cysteine	glutathione	ascorbate (vitamin C)	alpha-lipoic acid	Temozolomide
HH	N-acetyl cysteine	glutathione	ascorbate (vitamin C)	Bleomycin (50 uM)	alpha-lipoic acid
HLE	N-acetyl cysteine	glutathione	ascorbate (vitamin C)	alpha-lipoic acid	Temozolomide
HMV-II	N-acetyl cysteine	glutathione	ascorbate (vitamin C)	alpha-lipoic acid	Acetalax
HOS	N-acetyl cysteine	ascorbate (vitamin C)	glutathione	alpha-lipoic acid	BEN
HSC-3	ascorbate (vitamin C)	N-acetyl cysteine	glutathione	alpha-lipoic acid	Remodelin
HSC-4	ascorbate (vitamin C)	N-acetyl cysteine	glutathione	alpha-lipoic acid	Temozolomide
HT	ascorbate (vitamin C)	N-acetyl cysteine	glutathione	alpha-lipoic acid	Temozolomide
HT-1080	N-acetyl cysteine	ascorbate (vitamin C)	glutathione	Temozolomide	alpha-lipoic acid
HT-1197	glutathione	N-acetyl cysteine	ascorbate (vitamin C)	Mirin	alpha-lipoic acid
HT-1376	ascorbate (vitamin C)	N-acetyl cysteine	glutathione	Mirin	alpha-lipoic acid
HT-144	N-acetyl cysteine	ascorbate (vitamin C)	glutathione	alpha-lipoic acid	Temozolomide
HT-3	ascorbate (vitamin C)	glutathione	N-acetyl cysteine	Temozolomide	alpha-lipoic acid
HuCCT1	ascorbate (vitamin C)	N-acetyl cysteine	glutathione	PRIMA-1MET	alpha-lipoic acid
HuH-7	ascorbate (vitamin C)	glutathione	N-acetyl cysteine	Temozolomide	5-Fluorouracil
HuO9	ascorbate (vitamin C)	N-acetyl cysteine	glutathione	alpha-lipoic acid	Temozolomide
HUTU-80	ascorbate (vitamin C)	N-acetyl cysteine	glutathione	alpha-lipoic acid	Nelarabine
IGR-1	N-acetyl cysteine	glutathione	ascorbate (vitamin C)	Temozolomide	Acetalax
IMR-5	ascorbate (vitamin C)	glutathione	N-acetyl cysteine	alpha-lipoic acid	Temozolomide
IPC-298	ascorbate (vitamin C)	N-acetyl cysteine	glutathione	alpha-lipoic acid	Temozolomide
IST-MEL1	N-acetyl cysteine	ascorbate (vitamin C)	glutathione	alpha-lipoic acid	Temozolomide
IST-MES1	ascorbate (vitamin C)	N-acetyl cysteine	glutathione	alpha-lipoic acid	BEN
JAR	ascorbate (vitamin C)	N-acetyl cysteine	glutathione	alpha-lipoic acid	Nelarabine
JEG-3	ascorbate (vitamin C)	N-acetyl cysteine	glutathione	alpha-lipoic acid	Temozolomide
JiyoyeP-2003	N-acetyl cysteine	alpha-lipoic acid	ascorbate (vitamin C)	glutathione	Nelarabine
JVM-2	N-acetyl cysteine	ascorbate (vitamin C)	glutathione	alpha-lipoic acid	Acetalax
JVM-3	ascorbate (vitamin C)	N-acetyl cysteine	glutathione	alpha-lipoic acid	Acetalax
KALS-1	N-acetyl cysteine	ascorbate (vitamin C)	alpha-lipoic acid	glutathione	BEN
KARPAS-45	ascorbate (vitamin C)	N-acetyl cysteine	glutathione	alpha-lipoic acid	Bleomycin (50 uM)
KARPAS-299	ascorbate (vitamin C)	N-acetyl cysteine	glutathione	alpha-lipoic acid	Dacarbazine
KARPAS-422	N-acetyl cysteine	ascorbate (vitamin C)	glutathione	alpha-lipoic acid	Nelarabine
KASUMI-1	ascorbate (vitamin C)	N-acetyl cysteine	glutathione	alpha-lipoic acid	Nelarabine
KATOIII	ascorbate (vitamin C)	glutathione	N-acetyl cysteine	alpha-lipoic acid	BEN
KE-37	N-acetyl cysteine	ascorbate (vitamin C)	glutathione	alpha-lipoic acid	Acetalax
KG-1	ascorbate (vitamin C)	N-acetyl cysteine	glutathione	alpha-lipoic acid	Temozolomide
KINGS-1	ascorbate (vitamin C)	glutathione	N-acetyl cysteine	alpha-lipoic acid	Temozolomide
KMOE-2	ascorbate (vitamin C)	N-acetyl cysteine	glutathione	alpha-lipoic acid	Dacarbazine
KMS-12-BM	N-acetyl cysteine	glutathione	ascorbate (vitamin C)	alpha-lipoic acid	Acetalax
KNS-42	ascorbate (vitamin C)	N-acetyl cysteine	glutathione	alpha-lipoic acid	Selumetinib
HuP-T3	ascorbate (vitamin C)	N-acetyl cysteine	glutathione	alpha-lipoic acid	Temozolomide
HuP-T4	ascorbate (vitamin C)	N-acetyl cysteine	glutathione	alpha-lipoic acid	Temozolomide
HT55	N-acetyl cysteine	glutathione	ascorbate (vitamin C)	alpha-lipoic acid	Temozolomide
HT-115	ascorbate (vitamin C)	N-acetyl cysteine	glutathione	alpha-lipoic acid	ULK1_4989
H-EMC-SS	ascorbate (vitamin C)	glutathione	N-acetyl cysteine	alpha-lipoic acid	Temozolomide
GP5d	N-acetyl cysteine	ascorbate (vitamin C)	glutathione	alpha-lipoic acid	Temozolomide
DMS-53	ascorbate (vitamin C)	N-acetyl cysteine	glutathione	alpha-lipoic acid	776928
G-402	N-acetyl cysteine	glutathione	ascorbate (vitamin C)	alpha-lipoic acid	Nelarabine
G-401	ascorbate (vitamin C)	N-acetyl cysteine	glutathione	alpha-lipoic acid	Temozolomide
KY821	N-acetyl cysteine	ascorbate (vitamin C)	glutathione	Acetalax	Dacarbazine
KU812	ascorbate (vitamin C)	glutathione	N-acetyl cysteine	alpha-lipoic acid	EPZ004777
KU-19-19	ascorbate (vitamin C)	glutathione	N-acetyl cysteine	alpha-lipoic acid	Temozolomide
KS-1	N-acetyl cysteine	glutathione	ascorbate (vitamin C)	alpha-lipoic acid	Temozolomide
KP-N-YN	N-acetyl cysteine	ascorbate (vitamin C)	glutathione	alpha-lipoic acid	Temozolomide
KYSE-150	ascorbate (vitamin C)	N-acetyl cysteine	glutathione	alpha-lipoic acid	Temozolomide
KYSE-180	ascorbate (vitamin C)	glutathione	N-acetyl cysteine	alpha-lipoic acid	PRIMA-1MET
KYSE-270	ascorbate (vitamin C)	N-acetyl cysteine	glutathione	alpha-lipoic acid	Temozolomide
KYSE-450	ascorbate (vitamin C)	N-acetyl cysteine	glutathione	alpha-lipoic acid	BEN
KYSE-510	ascorbate (vitamin C)	N-acetyl cysteine	glutathione	alpha-lipoic acid	Temozolomide
L-428	N-acetyl cysteine	glutathione	alpha-lipoic acid	ascorbate (vitamin C)	Temozolomide
L-540	ascorbate (vitamin C)	N-acetyl cysteine	glutathione	alpha-lipoic acid	Acetalax
LAMA-84	ascorbate (vitamin C)	N-acetyl cysteine	glutathione	alpha-lipoic acid	EPZ5676
LC-2-ad	ascorbate (vitamin C)	N-acetyl cysteine	glutathione	alpha-lipoic acid	Nelarabine
LC4-1	ascorbate (vitamin C)	N-acetyl cysteine	glutathione	alpha-lipoic acid	EPZ5676
LNCaP-Clone-FGC	ascorbate (vitamin C)	N-acetyl cysteine	glutathione	alpha-lipoic acid	MIRA-1
LOUCY	N-acetyl cysteine	ascorbate (vitamin C)	glutathione	alpha-lipoic acid	Acetalax
LoVo	ascorbate (vitamin C)	glutathione	N-acetyl cysteine	alpha-lipoic acid	Temozolomide
LP-1	ascorbate (vitamin C)	N-acetyl cysteine	glutathione	alpha-lipoic acid	Selumetinib
LS-123	N-acetyl cysteine	ascorbate (vitamin C)	alpha-lipoic acid	glutathione	BEN
LS-411N	ascorbate (vitamin C)	N-acetyl cysteine	glutathione	alpha-lipoic acid	Bleomycin (50 uM)
LS-513	ascorbate (vitamin C)	N-acetyl cysteine	glutathione	alpha-lipoic acid	Temozolomide
LU-99A	N-acetyl cysteine	ascorbate (vitamin C)	glutathione	alpha-lipoic acid	MIRA-1
MC116	N-acetyl cysteine	ascorbate (vitamin C)	glutathione	alpha-lipoic acid	Temozolomide
MC-IXC	ascorbate (vitamin C)	N-acetyl cysteine	glutathione	alpha-lipoic acid	Nelarabine
MDA-MB-175-VII	N-acetyl cysteine	ascorbate (vitamin C)	glutathione	Temozolomide	alpha-lipoic acid
MDA-MB-361	ascorbate (vitamin C)	N-acetyl cysteine	glutathione	alpha-lipoic acid	Temozolomide
MDA-MB-453	ascorbate (vitamin C)	N-acetyl cysteine	glutathione	Temozolomide	alpha-lipoic acid
MDA-MB-468	ascorbate (vitamin C)	N-acetyl cysteine	glutathione	alpha-lipoic acid	Fludarabine
MEL-HO	ascorbate (vitamin C)	N-acetyl cysteine	glutathione	alpha-lipoic acid	Nelarabine
MEL-JUSO	ascorbate (vitamin C)	N-acetyl cysteine	glutathione	alpha-lipoic acid	Acetalax
MEG-01	N-acetyl cysteine	ascorbate (vitamin C)	glutathione	alpha-lipoic acid	Acetalax
MES-SA	ascorbate (vitamin C)	N-acetyl cysteine	glutathione	alpha-lipoic acid	Temozolomide
Mewo	ascorbate (vitamin C)	glutathione	N-acetyl cysteine	alpha-lipoic acid	Temozolomide
MFE-280	ascorbate (vitamin C)	glutathione	N-acetyl cysteine	Acetalax	Acetalax
MFE-296	ascorbate (vitamin C)	N-acetyl cysteine	glutathione	alpha-lipoic acid	5-Fluorouracil
MG-63	ascorbate (vitamin C)	N-acetyl cysteine	glutathione	alpha-lipoic acid	BEN
MHH-CALL-2	N-acetyl cysteine	ascorbate (vitamin C)	glutathione	Nelarabine	alpha-lipoic acid
MHH-CALL-4	ascorbate (vitamin C)	N-acetyl cysteine	glutathione	alpha-lipoic acid	Motesanib
MHH-ES-1	ascorbate (vitamin C)	N-acetyl cysteine	glutathione	alpha-lipoic acid	Nelarabine
MHH-NB-11	ascorbate (vitamin C)	N-acetyl cysteine	glutathione	alpha-lipoic acid	Temozolomide
MHH-PREB-1	ascorbate (vitamin C)	N-acetyl cysteine	glutathione	alpha-lipoic acid	Acetalax
MKN1	ascorbate (vitamin C)	N-acetyl cysteine	glutathione	alpha-lipoic acid	Temozolomide
MKN28	ascorbate (vitamin C)	N-acetyl cysteine	glutathione	alpha-lipoic acid	BEN
ML-2	ascorbate (vitamin C)	N-acetyl cysteine	glutathione	alpha-lipoic acid	Acetalax
MLMA	N-acetyl cysteine	ascorbate (vitamin C)	glutathione	alpha-lipoic acid	Acetalax
MN-60	ascorbate (vitamin C)	N-acetyl cysteine	glutathione	alpha-lipoic acid	Nelarabine
MOG-G-CCM	ascorbate (vitamin C)	N-acetyl cysteine	glutathione	alpha-lipoic acid	MIRA-1
MOG-G-UVW	N-acetyl cysteine	ascorbate (vitamin C)	glutathione	alpha-lipoic acid	Nutlin-3a (-)
MOLT-13	ascorbate (vitamin C)	N-acetyl cysteine	glutathione	alpha-lipoic acid	Temozolomide
MOLT-16	N-acetyl cysteine	glutathione	ascorbate (vitamin C)	alpha-lipoic acid	Acetalax
MONO-MAC-6	ascorbate (vitamin C)	N-acetyl cysteine	glutathione	alpha-lipoic acid	CCT007093
Mo-T	N-acetyl cysteine	ascorbate (vitamin C)	glutathione	alpha-lipoic acid	Temozolomide
MPP-89	ascorbate (vitamin C)	N-acetyl cysteine	glutathione	alpha-lipoic acid	Acetalax
MRK-nu-1	N-acetyl cysteine	ascorbate (vitamin C)	glutathione	Temozolomide	alpha-lipoic acid
MSTO-211H	N-acetyl cysteine	ascorbate (vitamin C)	glutathione	alpha-lipoic acid	YK-4-279
MV-4-11	ascorbate (vitamin C)	N-acetyl cysteine	glutathione	alpha-lipoic acid	Temozolomide
NALM-6	N-acetyl cysteine	glutathione	ascorbate (vitamin C)	alpha-lipoic acid	Acetalax
NAMALWA	N-acetyl cysteine	ascorbate (vitamin C)	glutathione	alpha-lipoic acid	Acetalax
NB69	ascorbate (vitamin C)	N-acetyl cysteine	glutathione	Temozolomide	alpha-lipoic acid
NCC-IT	ascorbate (vitamin C)	N-acetyl cysteine	glutathione	alpha-lipoic acid	Temozolomide
NCI-H508	ascorbate (vitamin C)	N-acetyl cysteine	glutathione	alpha-lipoic acid	Nelarabine
NCI-H520	N-acetyl cysteine	ascorbate (vitamin C)	glutathione	alpha-lipoic acid	PRIMA-1MET
NCI-SNU-1	ascorbate (vitamin C)	N-acetyl cysteine	glutathione	alpha-lipoic acid	PRIMA-1MET
NCI-SNU-5	N-acetyl cysteine	ascorbate (vitamin C)	glutathione	Acetalax	Acetalax
NCI-SNU-16	ascorbate (vitamin C)	N-acetyl cysteine	glutathione	alpha-lipoic acid	Nelarabine
NH-12	N-acetyl cysteine	glutathione	alpha-lipoic acid	ascorbate (vitamin C)	Temozolomide
NKM-1	ascorbate (vitamin C)	glutathione	N-acetyl cysteine	alpha-lipoic acid	EPZ5676
NMC-G1	ascorbate (vitamin C)	glutathione	N-acetyl cysteine	alpha-lipoic acid	NU7441
no-11	ascorbate (vitamin C)	N-acetyl cysteine	glutathione	alpha-lipoic acid	SB216763
NOMO-1	ascorbate (vitamin C)	N-acetyl cysteine	glutathione	alpha-lipoic acid	Acetalax
no-10	ascorbate (vitamin C)	N-acetyl cysteine	glutathione	alpha-lipoic acid	Temozolomide
NTERA-2 cl.D1	ascorbate (vitamin C)	N-acetyl cysteine	glutathione	alpha-lipoic acid	EPZ5676
NUGC-3	ascorbate (vitamin C)	N-acetyl cysteine	glutathione	alpha-lipoic acid	Dacarbazine
NCI-H747	glutathione	ascorbate (vitamin C)	N-acetyl cysteine	Temozolomide	Dacarbazine
NCI-H716	ascorbate (vitamin C)	glutathione	N-acetyl cysteine	alpha-lipoic acid	Temozolomide
NCI-H596	ascorbate (vitamin C)	N-acetyl cysteine	glutathione	alpha-lipoic acid	Temozolomide
NCI-H441	ascorbate (vitamin C)	N-acetyl cysteine	alpha-lipoic acid	glutathione	Temozolomide
NCI-N87	N-acetyl cysteine	ascorbate (vitamin C)	glutathione	alpha-lipoic acid	Temozolomide
NCI-H2452	ascorbate (vitamin C)	N-acetyl cysteine	alpha-lipoic acid	glutathione	Temozolomide
NCI-H1793	ascorbate (vitamin C)	N-acetyl cysteine	glutathione	Mirin	alpha-lipoic acid
NCI-H358	ascorbate (vitamin C)	N-acetyl cysteine	alpha-lipoic acid	glutathione	Temozolomide
NCI-H1155	ascorbate (vitamin C)	glutathione	N-acetyl cysteine	alpha-lipoic acid	Temozolomide
NCI-H1105	N-acetyl cysteine	ascorbate (vitamin C)	glutathione	alpha-lipoic acid	Selumetinib
NCI-H1436	ascorbate (vitamin C)	N-acetyl cysteine	glutathione	alpha-lipoic acid	Nelarabine
NCI-H28	ascorbate (vitamin C)	glutathione	N-acetyl cysteine	alpha-lipoic acid	Temozolomide
NCI-H1581	ascorbate (vitamin C)	N-acetyl cysteine	glutathione	alpha-lipoic acid	Oxaliplatin
NCI-H1573	ascorbate (vitamin C)	N-acetyl cysteine	glutathione	alpha-lipoic acid	Temozolomide
NCI-H1666	ascorbate (vitamin C)	N-acetyl cysteine	glutathione	alpha-lipoic acid	Temozolomide
NCI-H1703	ascorbate (vitamin C)	N-acetyl cysteine	glutathione	alpha-lipoic acid	Temozolomide
NCI-H1755	ascorbate (vitamin C)	N-acetyl cysteine	glutathione	alpha-lipoic acid	Temozolomide
NCI-H1993	N-acetyl cysteine	ascorbate (vitamin C)	glutathione	alpha-lipoic acid	Temozolomide
NCI-H2081	N-acetyl cysteine	ascorbate (vitamin C)	glutathione	alpha-lipoic acid	Temozolomide
NCI-H2196	ascorbate (vitamin C)	N-acetyl cysteine	glutathione	alpha-lipoic acid	GSK3337463A
NCI-H524	ascorbate (vitamin C)	N-acetyl cysteine	glutathione	alpha-lipoic acid	Temozolomide
NCI-H748	ascorbate (vitamin C)	N-acetyl cysteine	glutathione	alpha-lipoic acid	Nelarabine
ONS-76	ascorbate (vitamin C)	N-acetyl cysteine	glutathione	alpha-lipoic acid	Acetalax
OPM-2	N-acetyl cysteine	ascorbate (vitamin C)	glutathione	alpha-lipoic acid	Acetalax
OS-RC-2	glutathione	ascorbate (vitamin C)	N-acetyl cysteine	alpha-lipoic acid	Acetalax
P12-ICHIKAWA	N-acetyl cysteine	ascorbate (vitamin C)	glutathione	alpha-lipoic acid	Acetalax
P30-OHK	ascorbate (vitamin C)	glutathione	N-acetyl cysteine	alpha-lipoic acid	Acetalax
P31-FUJ	ascorbate (vitamin C)	glutathione	N-acetyl cysteine	alpha-lipoic acid	Nelarabine
PA-1	N-acetyl cysteine	ascorbate (vitamin C)	glutathione	alpha-lipoic acid	Temozolomide
OCUB-M	N-acetyl cysteine	ascorbate (vitamin C)	glutathione	alpha-lipoic acid	PRIMA-1MET
OC-314	ascorbate (vitamin C)	N-acetyl cysteine	glutathione	alpha-lipoic acid	Temozolomide
PF-382	N-acetyl cysteine	glutathione	ascorbate (vitamin C)	alpha-lipoic acid	Acetalax
Raji	N-acetyl cysteine	ascorbate (vitamin C)	glutathione	alpha-lipoic acid	Acetalax
RCM-1	ascorbate (vitamin C)	N-acetyl cysteine	glutathione	alpha-lipoic acid	Temozolomide
RD	ascorbate (vitamin C)	N-acetyl cysteine	glutathione	alpha-lipoic acid	Temozolomide
REH	N-acetyl cysteine	ascorbate (vitamin C)	glutathione	alpha-lipoic acid	Acetalax
RF-48	ascorbate (vitamin C)	N-acetyl cysteine	glutathione	alpha-lipoic acid	Nelarabine
RKO	ascorbate (vitamin C)	N-acetyl cysteine	glutathione	alpha-lipoic acid	Temozolomide
RMG-I	ascorbate (vitamin C)	N-acetyl cysteine	glutathione	Temozolomide	GSK2830371
RPMI-6666	N-acetyl cysteine	glutathione	alpha-lipoic acid	ascorbate (vitamin C)	Acetalax
RPMI-8402	N-acetyl cysteine	ascorbate (vitamin C)	glutathione	alpha-lipoic acid	BIBR-1532
RS4-11	ascorbate (vitamin C)	N-acetyl cysteine	glutathione	alpha-lipoic acid	Acetalax
RT-112	ascorbate (vitamin C)	N-acetyl cysteine	glutathione	alpha-lipoic acid	Temozolomide
RVH-421	ascorbate (vitamin C)	N-acetyl cysteine	glutathione	alpha-lipoic acid	Oxaliplatin
Saos-2	N-acetyl cysteine	ascorbate (vitamin C)	glutathione	alpha-lipoic acid	Oxaliplatin
SAS	ascorbate (vitamin C)	N-acetyl cysteine	glutathione	alpha-lipoic acid	BEN
SCC-9	ascorbate (vitamin C)	N-acetyl cysteine	glutathione	alpha-lipoic acid	BEN
SCH	N-acetyl cysteine	ascorbate (vitamin C)	glutathione	alpha-lipoic acid	Leflunomide
SF126	ascorbate (vitamin C)	N-acetyl cysteine	glutathione	alpha-lipoic acid	Nelarabine
SH-4	ascorbate (vitamin C)	N-acetyl cysteine	glutathione	Temozolomide	Nelarabine
SIG-M5	N-acetyl cysteine	ascorbate (vitamin C)	glutathione	alpha-lipoic acid	Temozolomide
SJRH30	ascorbate (vitamin C)	N-acetyl cysteine	glutathione	alpha-lipoic acid	Acetalax
SJSA-1	N-acetyl cysteine	glutathione	ascorbate (vitamin C)	alpha-lipoic acid	Temozolomide
SK-CO-1	ascorbate (vitamin C)	glutathione	N-acetyl cysteine	alpha-lipoic acid	Mirin
SK-HEP-1	ascorbate (vitamin C)	N-acetyl cysteine	glutathione	alpha-lipoic acid	Nelarabine
SK-LMS-1	N-acetyl cysteine	ascorbate (vitamin C)	glutathione	alpha-lipoic acid	Nelarabine
SK-LU-1	ascorbate (vitamin C)	N-acetyl cysteine	glutathione	PRIMA-1MET	Acetalax
SKM-1	N-acetyl cysteine	ascorbate (vitamin C)	glutathione	alpha-lipoic acid	Nelarabine
SK-MEL-1	ascorbate (vitamin C)	N-acetyl cysteine	glutathione	alpha-lipoic acid	Nelarabine
SK-MEL-3	ascorbate (vitamin C)	N-acetyl cysteine	glutathione	alpha-lipoic acid	Nelarabine
SK-MEL-24	ascorbate (vitamin C)	N-acetyl cysteine	alpha-lipoic acid	glutathione	Temozolomide
SK-MEL-30	N-acetyl cysteine	ascorbate (vitamin C)	glutathione	alpha-lipoic acid	Leflunomide
SK-MEL-31	ascorbate (vitamin C)	N-acetyl cysteine	glutathione	alpha-lipoic acid	KRAS (G12C) Inhibitor-12
SK-MES-1	ascorbate (vitamin C)	N-acetyl cysteine	glutathione	Temozolomide	alpha-lipoic acid
SK-MG-1	glutathione	ascorbate (vitamin C)	N-acetyl cysteine	alpha-lipoic acid	Acetalax
SK-PN-DW	ascorbate (vitamin C)	glutathione	N-acetyl cysteine	alpha-lipoic acid	Temozolomide
SK-UT-1	ascorbate (vitamin C)	N-acetyl cysteine	glutathione	alpha-lipoic acid	Nelarabine
SNG-M	N-acetyl cysteine	ascorbate (vitamin C)	glutathione	alpha-lipoic acid	Temozolomide
SNU-387	N-acetyl cysteine	ascorbate (vitamin C)	alpha-lipoic acid	glutathione	BEN
SNU-423	N-acetyl cysteine	ascorbate (vitamin C)	glutathione	alpha-lipoic acid	Acetalax
SNU-449	ascorbate (vitamin C)	N-acetyl cysteine	glutathione	alpha-lipoic acid	Fludarabine
SNU-C2B	ascorbate (vitamin C)	N-acetyl cysteine	glutathione	N30652-18-1	EPZ5676
SU-DHL-1	N-acetyl cysteine	ascorbate (vitamin C)	glutathione	alpha-lipoic acid	Temozolomide
SUP-T1	ascorbate (vitamin C)	N-acetyl cysteine	glutathione	alpha-lipoic acid	EPZ5676
SW13	ascorbate (vitamin C)	N-acetyl cysteine	alpha-lipoic acid	glutathione	Nelarabine
SW1088	ascorbate (vitamin C)	N-acetyl cysteine	glutathione	alpha-lipoic acid	Temozolomide
SW1116	ascorbate (vitamin C)	N-acetyl cysteine	glutathione	alpha-lipoic acid	776928
SW1417	ascorbate (vitamin C)	N-acetyl cysteine	alpha-lipoic acid	glutathione	Nutlin-3a (-)
SW1463	ascorbate (vitamin C)	N-acetyl cysteine	glutathione	alpha-lipoic acid	776928
SW1710	ascorbate (vitamin C)	N-acetyl cysteine	glutathione	alpha-lipoic acid	Temozolomide
SW1783	ascorbate (vitamin C)	N-acetyl cysteine	glutathione	alpha-lipoic acid	Nutlin-3a (-)
SW48	ascorbate (vitamin C)	N-acetyl cysteine	glutathione	alpha-lipoic acid	Temozolomide
SW626	ascorbate (vitamin C)	N-acetyl cysteine	glutathione	BEN	alpha-lipoic acid
SW684	ascorbate (vitamin C)	N-acetyl cysteine	glutathione	alpha-lipoic acid	Acetalax
SW837	ascorbate (vitamin C)	N-acetyl cysteine	glutathione	alpha-lipoic acid	776928
SW872	ascorbate (vitamin C)	N-acetyl cysteine	glutathione	alpha-lipoic acid	Temozolomide
SW948	ascorbate (vitamin C)	glutathione	N-acetyl cysteine	alpha-lipoic acid	Temozolomide
SW962	ascorbate (vitamin C)	N-acetyl cysteine	glutathione	alpha-lipoic acid	Nelarabine
SW982	ascorbate (vitamin C)	N-acetyl cysteine	glutathione	alpha-lipoic acid	Temozolomide
T84	ascorbate (vitamin C)	N-acetyl cysteine	glutathione	alpha-lipoic acid	Temozolomide
TALL-1	ascorbate (vitamin C)	N-acetyl cysteine	glutathione	alpha-lipoic acid	SB216763
TGBC1TKB	ascorbate (vitamin C)	N-acetyl cysteine	glutathione	alpha-lipoic acid	Bleomycin (50 uM)
TGBC11TKB	N-acetyl cysteine	ascorbate (vitamin C)	glutathione	alpha-lipoic acid	Nelarabine
THP-1	N-acetyl cysteine	ascorbate (vitamin C)	glutathione	alpha-lipoic acid	KRAS (G12C) Inhibitor-12
TUR	N-acetyl cysteine	ascorbate (vitamin C)	glutathione	PRIMA-1MET	alpha-lipoic acid
TYK-nu	N-acetyl cysteine	ascorbate (vitamin C)	glutathione	alpha-lipoic acid	Dacarbazine
U-2-OS	N-acetyl cysteine	ascorbate (vitamin C)	glutathione	alpha-lipoic acid	BEN
U-698-M	ascorbate (vitamin C)	N-acetyl cysteine	glutathione	alpha-lipoic acid	Temozolomide
UACC-893	ascorbate (vitamin C)	N-acetyl cysteine	glutathione	alpha-lipoic acid	Temozolomide
UMC-11	ascorbate (vitamin C)	N-acetyl cysteine	glutathione	alpha-lipoic acid	Acetalax
VMRC-RCZ	ascorbate (vitamin C)	N-acetyl cysteine	glutathione	alpha-lipoic acid	Bleomycin (50 uM)
WM-115	ascorbate (vitamin C)	N-acetyl cysteine	glutathione	alpha-lipoic acid	Leflunomide
WSU-NHL	ascorbate (vitamin C)	glutathione	N-acetyl cysteine	alpha-lipoic acid	Acetalax
YAPC	ascorbate (vitamin C)	glutathione	N-acetyl cysteine	alpha-lipoic acid	Temozolomide
YH-13	ascorbate (vitamin C)	N-acetyl cysteine	glutathione	alpha-lipoic acid	Temozolomide
ZR-75-30	ascorbate (vitamin C)	glutathione	N-acetyl cysteine	alpha-lipoic acid	Mirin
RCC10RGB	N-acetyl cysteine	alpha-lipoic acid	ascorbate (vitamin C)	Avagacestat	Acetalax
KURAMOCHI	ascorbate (vitamin C)	N-acetyl cysteine	glutathione	alpha-lipoic acid	PRIMA-1MET
KM-H2	ascorbate (vitamin C)	glutathione	N-acetyl cysteine	Acetalax	Temozolomide
HuO-3N1	ascorbate (vitamin C)	glutathione	N-acetyl cysteine	Temozolomide	alpha-lipoic acid
OE19	N-acetyl cysteine	ascorbate (vitamin C)	glutathione	alpha-lipoic acid	Temozolomide
SUP-B8	N-acetyl cysteine	ascorbate (vitamin C)	glutathione	alpha-lipoic acid	Lenalidomide
NCI-H838	ascorbate (vitamin C)	N-acetyl cysteine	glutathione	alpha-lipoic acid	Temozolomide
Ramos-2G6-4C10	ascorbate (vitamin C)	N-acetyl cysteine	glutathione	alpha-lipoic acid	Acetalax
RPMI-8866	N-acetyl cysteine	glutathione	ascorbate (vitamin C)	alpha-lipoic acid	Fludarabine
QIMR-WIL	N-acetyl cysteine	ascorbate (vitamin C)	glutathione	alpha-lipoic acid	Nelarabine
PSN1	ascorbate (vitamin C)	N-acetyl cysteine	glutathione	alpha-lipoic acid	Nelarabine
OAW-42	ascorbate (vitamin C)	N-acetyl cysteine	glutathione	alpha-lipoic acid	Mirin
OE33	ascorbate (vitamin C)	N-acetyl cysteine	glutathione	alpha-lipoic acid	Temozolomide
CW-2	ascorbate (vitamin C)	N-acetyl cysteine	glutathione	776928	alpha-lipoic acid
CHP-126	ascorbate (vitamin C)	N-acetyl cysteine	glutathione	alpha-lipoic acid	Leflunomide
CGTH-W-1	ascorbate (vitamin C)	N-acetyl cysteine	glutathione	alpha-lipoic acid	Temozolomide
COLO-320-HSR	ascorbate (vitamin C)	N-acetyl cysteine	glutathione	alpha-lipoic acid	776928
ATN-1	N-acetyl cysteine	ascorbate (vitamin C)	glutathione	alpha-lipoic acid	Acetalax
CESS	N-acetyl cysteine	ascorbate (vitamin C)	glutathione	alpha-lipoic acid	Acetalax
COLO-678	ascorbate (vitamin C)	N-acetyl cysteine	glutathione	Temozolomide	5-Fluorouracil
COLO-684	ascorbate (vitamin C)	N-acetyl cysteine	glutathione	alpha-lipoic acid	Temozolomide
COLO-668	ascorbate (vitamin C)	N-acetyl cysteine	glutathione	alpha-lipoic acid	PRIMA-1MET
LN-405	ascorbate (vitamin C)	N-acetyl cysteine	glutathione	alpha-lipoic acid	776928
TGBC24TKB	ascorbate (vitamin C)	N-acetyl cysteine	glutathione	alpha-lipoic acid	Temozolomide
A388	N-acetyl cysteine	ascorbate (vitamin C)	glutathione	alpha-lipoic acid	Temozolomide
BFTC-909	ascorbate (vitamin C)	N-acetyl cysteine	glutathione	alpha-lipoic acid	Acetalax
C2BBe1	N-acetyl cysteine	glutathione	ascorbate (vitamin C)	alpha-lipoic acid	Temozolomide
SCC-25	ascorbate (vitamin C)	N-acetyl cysteine	glutathione	alpha-lipoic acid	Temozolomide
AsPC-1	ascorbate (vitamin C)	alpha-lipoic acid	glutathione	Venetoclax	Mirin
CA46	N-acetyl cysteine	ascorbate (vitamin C)	glutathione	alpha-lipoic acid	Acetalax
AU565	ascorbate (vitamin C)	N-acetyl cysteine	glutathione	alpha-lipoic acid	Temozolomide
BALL-1	ascorbate (vitamin C)	N-acetyl cysteine	glutathione	alpha-lipoic acid	Temozolomide
BL-41	N-acetyl cysteine	ascorbate (vitamin C)	glutathione	alpha-lipoic acid	Temozolomide
BV-173	N-acetyl cysteine	glutathione	ascorbate (vitamin C)	alpha-lipoic acid	Temozolomide
IA-LM	N-acetyl cysteine	ascorbate (vitamin C)	glutathione	alpha-lipoic acid	5-Fluorouracil
TGW	N-acetyl cysteine	ascorbate (vitamin C)	glutathione	alpha-lipoic acid	BEN
AN3-CA	N-acetyl cysteine	alpha-lipoic acid	ascorbate (vitamin C)	glutathione	Temozolomide
A204	ascorbate (vitamin C)	N-acetyl cysteine	glutathione	alpha-lipoic acid	Temozolomide
NY	ascorbate (vitamin C)	N-acetyl cysteine	glutathione	alpha-lipoic acid	Temozolomide
C3A	ascorbate (vitamin C)	N-acetyl cysteine	alpha-lipoic acid	glutathione	ULK1_4989
A427	ascorbate (vitamin C)	N-acetyl cysteine	glutathione	alpha-lipoic acid	Temozolomide
CAL-85-1	ascorbate (vitamin C)	N-acetyl cysteine	glutathione	alpha-lipoic acid	Temozolomide
CHL-1	N-acetyl cysteine	ascorbate (vitamin C)	Temozolomide	alpha-lipoic acid	5-Fluorouracil
RL	ascorbate (vitamin C)	N-acetyl cysteine	glutathione	alpha-lipoic acid	Temozolomide
NCI-H146	ascorbate (vitamin C)	N-acetyl cysteine	glutathione	alpha-lipoic acid	SB216763
NCI-H1651	N-acetyl cysteine	ascorbate (vitamin C)	glutathione	alpha-lipoic acid	Temozolomide
RPMI-7951	ascorbate (vitamin C)	N-acetyl cysteine	alpha-lipoic acid	glutathione	Acetalax
SCC-4	N-acetyl cysteine	ascorbate (vitamin C)	glutathione	alpha-lipoic acid	Temozolomide
SNU-C1	N-acetyl cysteine	ascorbate (vitamin C)	glutathione	Mirin	Temozolomide
ST486	ascorbate (vitamin C)	N-acetyl cysteine	glutathione	alpha-lipoic acid	Acetalax
SW1990	ascorbate (vitamin C)	N-acetyl cysteine	glutathione	alpha-lipoic acid	Nelarabine
UACC-812	N-acetyl cysteine	ascorbate (vitamin C)	glutathione	alpha-lipoic acid	Temozolomide
SCC-15	N-acetyl cysteine	glutathione	alpha-lipoic acid	Temozolomide	ascorbate (vitamin C)
Capan-2	ascorbate (vitamin C)	N-acetyl cysteine	glutathione	alpha-lipoic acid	Temozolomide
CAL-27	ascorbate (vitamin C)	N-acetyl cysteine	glutathione	alpha-lipoic acid	Nelarabine
BC-3	ascorbate (vitamin C)	N-acetyl cysteine	glutathione	alpha-lipoic acid	Nelarabine
BC-1	ascorbate (vitamin C)	glutathione	N-acetyl cysteine	alpha-lipoic acid	Nelarabine
A704	N-acetyl cysteine	glutathione	ascorbate (vitamin C)	alpha-lipoic acid	Acetalax
A101D	N-acetyl cysteine	glutathione	ascorbate (vitamin C)	alpha-lipoic acid	Acetalax
769-P	N-acetyl cysteine	ascorbate (vitamin C)	glutathione	alpha-lipoic acid	Mirin
23132-87	N-acetyl cysteine	glutathione	ascorbate (vitamin C)	alpha-lipoic acid	Temozolomide
A431	ascorbate (vitamin C)	N-acetyl cysteine	glutathione	alpha-lipoic acid	Nelarabine
BFTC-905	N-acetyl cysteine	ascorbate (vitamin C)	alpha-lipoic acid	glutathione	Nelarabine
CAL-51	N-acetyl cysteine	ascorbate (vitamin C)	glutathione	alpha-lipoic acid	Temozolomide
SCC-3	N-acetyl cysteine	glutathione	ascorbate (vitamin C)	alpha-lipoic acid	Remodelin
RERF-LC-MS	ascorbate (vitamin C)	N-acetyl cysteine	glutathione	Temozolomide	alpha-lipoic acid
GAK	ascorbate (vitamin C)	N-acetyl cysteine	glutathione	alpha-lipoic acid	Nelarabine
AM-38	ascorbate (vitamin C)	N-acetyl cysteine	glutathione	alpha-lipoic acid	Dacarbazine
A4-Fuk	ascorbate (vitamin C)	N-acetyl cysteine	glutathione	alpha-lipoic acid	Acetalax
A3-KAW	N-acetyl cysteine	glutathione	ascorbate (vitamin C)	alpha-lipoic acid	Acetalax
DOK	ascorbate (vitamin C)	N-acetyl cysteine	glutathione	alpha-lipoic acid	Temozolomide
COR-L279	N-acetyl cysteine	ascorbate (vitamin C)	glutathione	alpha-lipoic acid	Temozolomide
CHP-134	ascorbate (vitamin C)	N-acetyl cysteine	glutathione	alpha-lipoic acid	Acetalax
NEC8	ascorbate (vitamin C)	N-acetyl cysteine	glutathione	alpha-lipoic acid	Remodelin
CAS-1	N-acetyl cysteine	glutathione	ascorbate (vitamin C)	alpha-lipoic acid	Temozolomide
ALL-PO	ascorbate (vitamin C)	N-acetyl cysteine	glutathione	alpha-lipoic acid	Acetalax
OCI-AML2	ascorbate (vitamin C)	N-acetyl cysteine	glutathione	alpha-lipoic acid	Nelarabine
MFM-223	ascorbate (vitamin C)	glutathione	N-acetyl cysteine	BEN	Bleomycin (50 uM)
CML-T1	ascorbate (vitamin C)	glutathione	N-acetyl cysteine	alpha-lipoic acid	Acetalax
CAL-54	ascorbate (vitamin C)	N-acetyl cysteine	glutathione	alpha-lipoic acid	Temozolomide
EFO-21	ascorbate (vitamin C)	N-acetyl cysteine	glutathione	alpha-lipoic acid	Temozolomide
LS-1034	ascorbate (vitamin C)	N-acetyl cysteine	glutathione	alpha-lipoic acid	Temozolomide
22RV1	ascorbate (vitamin C)	glutathione	N-acetyl cysteine	alpha-lipoic acid	Temozolomide
8505C	ascorbate (vitamin C)	N-acetyl cysteine	glutathione	alpha-lipoic acid	Acetalax
BCPAP	N-acetyl cysteine	ascorbate (vitamin C)	glutathione	alpha-lipoic acid	Acetalax
BPH-1	ascorbate (vitamin C)	N-acetyl cysteine	glutathione	alpha-lipoic acid	Temozolomide
CAL-148	N-acetyl cysteine	ascorbate (vitamin C)	glutathione	alpha-lipoic acid	Temozolomide
CAL-39	ascorbate (vitamin C)	N-acetyl cysteine	glutathione	alpha-lipoic acid	MIRA-1
CaR-1	ascorbate (vitamin C)	glutathione	N-acetyl cysteine	alpha-lipoic acid	Temozolomide
HDLM-2	ascorbate (vitamin C)	N-acetyl cysteine	glutathione	alpha-lipoic acid	PRIMA-1MET
HO-1-N-1	ascorbate (vitamin C)	N-acetyl cysteine	glutathione	alpha-lipoic acid	Acetalax
HTC-C3	ascorbate (vitamin C)	N-acetyl cysteine	glutathione	alpha-lipoic acid	Temozolomide
KGN	ascorbate (vitamin C)	N-acetyl cysteine	glutathione	alpha-lipoic acid	Temozolomide
KLE	N-acetyl cysteine	glutathione	ascorbate (vitamin C)	alpha-lipoic acid	Acetalax
KNS-81-FD	N-acetyl cysteine	ascorbate (vitamin C)	glutathione	alpha-lipoic acid	Temozolomide
KP-N-RT-BM-1	N-acetyl cysteine	ascorbate (vitamin C)	glutathione	alpha-lipoic acid	Temozolomide
K5	N-acetyl cysteine	ascorbate (vitamin C)	glutathione	alpha-lipoic acid	Nelarabine
L-363	ascorbate (vitamin C)	N-acetyl cysteine	glutathione	alpha-lipoic acid	Temozolomide
MDA-MB-415	ascorbate (vitamin C)	N-acetyl cysteine	glutathione	alpha-lipoic acid	Bleomycin (50 uM)
NCI-H250	ascorbate (vitamin C)	N-acetyl cysteine	glutathione	alpha-lipoic acid	Acetalax
NCI-H1975	ascorbate (vitamin C)	N-acetyl cysteine	glutathione	alpha-lipoic acid	BEN
SW954	ascorbate (vitamin C)	N-acetyl cysteine	glutathione	alpha-lipoic acid	Temozolomide
TE-441-T	N-acetyl cysteine	ascorbate (vitamin C)	glutathione	alpha-lipoic acid	Temozolomide
MKN7	ascorbate (vitamin C)	N-acetyl cysteine	glutathione	alpha-lipoic acid	Leflunomide
MDA-MB-157	ascorbate (vitamin C)	N-acetyl cysteine	glutathione	alpha-lipoic acid	Temozolomide
MMAC-SF	N-acetyl cysteine	ascorbate (vitamin C)	glutathione	alpha-lipoic acid	Temozolomide
MKN45	ascorbate (vitamin C)	N-acetyl cysteine	glutathione	alpha-lipoic acid	Bleomycin (50 uM)
NCI-H810	ascorbate (vitamin C)	N-acetyl cysteine	glutathione	alpha-lipoic acid	Acetalax
MFH-ino	ascorbate (vitamin C)	N-acetyl cysteine	glutathione	alpha-lipoic acid	Temozolomide
NOS-1	N-acetyl cysteine	ascorbate (vitamin C)	glutathione	alpha-lipoic acid	Temozolomide
PANC-03-27	ascorbate (vitamin C)	N-acetyl cysteine	glutathione	alpha-lipoic acid	Venetoclax
PANC-08-13	ascorbate (vitamin C)	glutathione	N-acetyl cysteine	alpha-lipoic acid	Temozolomide
PANC-10-05	ascorbate (vitamin C)	N-acetyl cysteine	glutathione	alpha-lipoic acid	Ruxolitinib
RL95-2	ascorbate (vitamin C)	N-acetyl cysteine	glutathione	alpha-lipoic acid	Nelarabine
RO82-W-1	ascorbate (vitamin C)	N-acetyl cysteine	glutathione	alpha-lipoic acid	BEN
SiHa	ascorbate (vitamin C)	N-acetyl cysteine	glutathione	alpha-lipoic acid	BEN
SKG-IIIa	ascorbate (vitamin C)	N-acetyl cysteine	glutathione	alpha-lipoic acid	Temozolomide
TT	N-acetyl cysteine	ascorbate (vitamin C)	glutathione	alpha-lipoic acid	YK-4-279
VMRC-MELG	ascorbate (vitamin C)	N-acetyl cysteine	glutathione	alpha-lipoic acid	KRAS (G12C) Inhibitor-12
TE-9	ascorbate (vitamin C)	N-acetyl cysteine	alpha-lipoic acid	glutathione	Bleomycin (50 uM)
TE-11	ascorbate (vitamin C)	N-acetyl cysteine	glutathione	alpha-lipoic acid	Temozolomide
TE-6	ascorbate (vitamin C)	N-acetyl cysteine	glutathione	alpha-lipoic acid	Nelarabine
TE-12	ascorbate (vitamin C)	N-acetyl cysteine	glutathione	alpha-lipoic acid	PRIMA-1MET
TC-YIK	ascorbate (vitamin C)	N-acetyl cysteine	glutathione	alpha-lipoic acid	Acetalax
YT	N-acetyl cysteine	ascorbate (vitamin C)	glutathione	alpha-lipoic acid	Temozolomide
BT-474	ascorbate (vitamin C)	N-acetyl cysteine	glutathione	alpha-lipoic acid	BEN
OAW-28	N-acetyl cysteine	ascorbate (vitamin C)	glutathione	alpha-lipoic acid	5-Fluorouracil
LCLC-97TM1	ascorbate (vitamin C)	N-acetyl cysteine	glutathione	alpha-lipoic acid	Temozolomide
KP-N-YS	N-acetyl cysteine	ascorbate (vitamin C)	glutathione	alpha-lipoic acid	Temozolomide
D-245MG	ascorbate (vitamin C)	N-acetyl cysteine	glutathione	alpha-lipoic acid	PFI3
D-247MG	N-acetyl cysteine	ascorbate (vitamin C)	glutathione	alpha-lipoic acid	GDC0810
D-263MG	ascorbate (vitamin C)	N-acetyl cysteine	glutathione	alpha-lipoic acid	Mirin
D-336MG	N-acetyl cysteine	ascorbate (vitamin C)	glutathione	alpha-lipoic acid	Nelarabine
D-392MG	ascorbate (vitamin C)	N-acetyl cysteine	glutathione	alpha-lipoic acid	Temozolomide
D-423MG	ascorbate (vitamin C)	N-acetyl cysteine	glutathione	alpha-lipoic acid	Nelarabine
D-502MG	ascorbate (vitamin C)	N-acetyl cysteine	glutathione	alpha-lipoic acid	Nelarabine
D-566MG	ascorbate (vitamin C)	N-acetyl cysteine	glutathione	alpha-lipoic acid	Nelarabine
CAMA-1	N-acetyl cysteine	ascorbate (vitamin C)	glutathione	alpha-lipoic acid	BEN
CTB-1	ascorbate (vitamin C)	glutathione	N-acetyl cysteine	alpha-lipoic acid	CCT007093
Caov-4	N-acetyl cysteine	ascorbate (vitamin C)	glutathione	alpha-lipoic acid	Nutlin-3a (-)
BT-483	ascorbate (vitamin C)	N-acetyl cysteine	glutathione	alpha-lipoic acid	Temozolomide
M059J	N-acetyl cysteine	glutathione	alpha-lipoic acid	ascorbate (vitamin C)	Acetalax
HAL-01	N-acetyl cysteine	ascorbate (vitamin C)	glutathione	alpha-lipoic acid	Acetalax
OMC-1	ascorbate (vitamin C)	N-acetyl cysteine	glutathione	alpha-lipoic acid	Leflunomide
ES8	N-acetyl cysteine	ascorbate (vitamin C)	glutathione	alpha-lipoic acid	Temozolomide
ES4	N-acetyl cysteine	glutathione	ascorbate (vitamin C)	Temozolomide	alpha-lipoic acid
ES6	ascorbate (vitamin C)	N-acetyl cysteine	alpha-lipoic acid	glutathione	Acetalax
ES1	ascorbate (vitamin C)	N-acetyl cysteine	glutathione	alpha-lipoic acid	WEHI-539
EW-7	N-acetyl cysteine	ascorbate (vitamin C)	glutathione	alpha-lipoic acid	Acetalax
EW-3	ascorbate (vitamin C)	N-acetyl cysteine	glutathione	alpha-lipoic acid	Acetalax
EW-12	ascorbate (vitamin C)	N-acetyl cysteine	glutathione	alpha-lipoic acid	Temozolomide
EW-1	ascorbate (vitamin C)	N-acetyl cysteine	glutathione	alpha-lipoic acid	Oxaliplatin
EW-18	ascorbate (vitamin C)	glutathione	N-acetyl cysteine	alpha-lipoic acid	Temozolomide
EW-16	N-acetyl cysteine	ascorbate (vitamin C)	glutathione	alpha-lipoic acid	Nelarabine
EW-13	N-acetyl cysteine	ascorbate (vitamin C)	glutathione	alpha-lipoic acid	PRIMA-1MET
EW-22	ascorbate (vitamin C)	N-acetyl cysteine	glutathione	alpha-lipoic acid	Temozolomide
EW-24	ascorbate (vitamin C)	N-acetyl cysteine	glutathione	alpha-lipoic acid	Temozolomide
LAN-6	N-acetyl cysteine	ascorbate (vitamin C)	glutathione	alpha-lipoic acid	KRAS (G12C) Inhibitor-12
NB10	ascorbate (vitamin C)	N-acetyl cysteine	glutathione	alpha-lipoic acid	Acetalax
NB12	ascorbate (vitamin C)	N-acetyl cysteine	glutathione	alpha-lipoic acid	Temozolomide
NB6	ascorbate (vitamin C)	N-acetyl cysteine	glutathione	alpha-lipoic acid	5-Fluorouracil
NB7	ascorbate (vitamin C)	N-acetyl cysteine	glutathione	alpha-lipoic acid	Temozolomide
NB17	ascorbate (vitamin C)	N-acetyl cysteine	glutathione	alpha-lipoic acid	Leflunomide
NB5	ascorbate (vitamin C)	N-acetyl cysteine	glutathione	alpha-lipoic acid	Temozolomide
NB13	ascorbate (vitamin C)	N-acetyl cysteine	glutathione	alpha-lipoic acid	Acetalax
NB14	N-acetyl cysteine	ascorbate (vitamin C)	glutathione	Temozolomide	Acetalax
NB1	N-acetyl cysteine	ascorbate (vitamin C)	glutathione	Temozolomide	alpha-lipoic acid
RH-1	ascorbate (vitamin C)	N-acetyl cysteine	glutathione	alpha-lipoic acid	PRIMA-1MET
RH-18	ascorbate (vitamin C)	N-acetyl cysteine	glutathione	alpha-lipoic acid	Temozolomide
MZ2-MEL	N-acetyl cysteine	ascorbate (vitamin C)	glutathione	alpha-lipoic acid	Nelarabine
Jurkat	N-acetyl cysteine	ascorbate (vitamin C)	glutathione	alpha-lipoic acid	Temozolomide
LS-180	ascorbate (vitamin C)	glutathione	N-acetyl cysteine	alpha-lipoic acid	Temozolomide
BICR22	ascorbate (vitamin C)	N-acetyl cysteine	glutathione	alpha-lipoic acid	Temozolomide
BICR78	ascorbate (vitamin C)	glutathione	N-acetyl cysteine	alpha-lipoic acid	BEN
CCK-81	ascorbate (vitamin C)	N-acetyl cysteine	glutathione	alpha-lipoic acid	ULK1_4989
COLO-783	ascorbate (vitamin C)	N-acetyl cysteine	glutathione	alpha-lipoic acid	GSK2830371
EN	ascorbate (vitamin C)	N-acetyl cysteine	glutathione	alpha-lipoic acid	Temozolomide
ES-2	ascorbate (vitamin C)	N-acetyl cysteine	glutathione	alpha-lipoic acid	Acetalax
FU-OV-1	ascorbate (vitamin C)	N-acetyl cysteine	glutathione	alpha-lipoic acid	Temozolomide
G-MEL	ascorbate (vitamin C)	N-acetyl cysteine	glutathione	alpha-lipoic acid	Acetalax
H2591	ascorbate (vitamin C)	N-acetyl cysteine	glutathione	Temozolomide	alpha-lipoic acid
H2595	ascorbate (vitamin C)	glutathione	N-acetyl cysteine	alpha-lipoic acid	5-Fluorouracil
H2731	ascorbate (vitamin C)	N-acetyl cysteine	glutathione	alpha-lipoic acid	Fludarabine
H2803	ascorbate (vitamin C)	N-acetyl cysteine	glutathione	alpha-lipoic acid	Dacarbazine
H2804	ascorbate (vitamin C)	N-acetyl cysteine	glutathione	alpha-lipoic acid	Temozolomide
H2810	ascorbate (vitamin C)	N-acetyl cysteine	glutathione	alpha-lipoic acid	Acetalax
H2869	ascorbate (vitamin C)	N-acetyl cysteine	glutathione	alpha-lipoic acid	Temozolomide
H290	ascorbate (vitamin C)	N-acetyl cysteine	glutathione	alpha-lipoic acid	Leflunomide
H3118	N-acetyl cysteine	ascorbate (vitamin C)	glutathione	alpha-lipoic acid	Acetalax
H513	ascorbate (vitamin C)	glutathione	N-acetyl cysteine	alpha-lipoic acid	Mirin
HARA	ascorbate (vitamin C)	N-acetyl cysteine	glutathione	alpha-lipoic acid	Acetalax
HCC-15	ascorbate (vitamin C)	glutathione	N-acetyl cysteine	PRIMA-1MET	Temozolomide
HCC-366	ascorbate (vitamin C)	N-acetyl cysteine	glutathione	alpha-lipoic acid	Acetalax
HCC-44	ascorbate (vitamin C)	N-acetyl cysteine	glutathione	alpha-lipoic acid	Acetalax
HCC-827	ascorbate (vitamin C)	N-acetyl cysteine	glutathione	alpha-lipoic acid	Acetalax
Hep 3B2_1-7	ascorbate (vitamin C)	N-acetyl cysteine	glutathione	alpha-lipoic acid	Acetalax
Hs633T	N-acetyl cysteine	ascorbate (vitamin C)	glutathione	alpha-lipoic acid	Temozolomide
Hs683	ascorbate (vitamin C)	N-acetyl cysteine	glutathione	alpha-lipoic acid	Temozolomide
Hs746T	ascorbate (vitamin C)	N-acetyl cysteine	alpha-lipoic acid	glutathione	Acetalax
IGR-37	N-acetyl cysteine	ascorbate (vitamin C)	glutathione	alpha-lipoic acid	Temozolomide
IHH-4	N-acetyl cysteine	ascorbate (vitamin C)	glutathione	alpha-lipoic acid	Temozolomide
IM-95	ascorbate (vitamin C)	glutathione	N-acetyl cysteine	alpha-lipoic acid	Temozolomide
JHH-2	N-acetyl cysteine	glutathione	alpha-lipoic acid	ascorbate (vitamin C)	Temozolomide
JHH-4	ascorbate (vitamin C)	N-acetyl cysteine	glutathione	alpha-lipoic acid	Temozolomide
JHH-6	ascorbate (vitamin C)	N-acetyl cysteine	glutathione	Temozolomide	alpha-lipoic acid
JHH-7	ascorbate (vitamin C)	N-acetyl cysteine	alpha-lipoic acid	glutathione	ULK1_4989
JHU-011	ascorbate (vitamin C)	N-acetyl cysteine	glutathione	alpha-lipoic acid	Temozolomide
JHU-022	N-acetyl cysteine	ascorbate (vitamin C)	glutathione	alpha-lipoic acid	Temozolomide
KYM-1	ascorbate (vitamin C)	N-acetyl cysteine	glutathione	alpha-lipoic acid	Dacarbazine
KYSE-220	N-acetyl cysteine	ascorbate (vitamin C)	glutathione	alpha-lipoic acid	Nelarabine
LN-18	N-acetyl cysteine	ascorbate (vitamin C)	glutathione	alpha-lipoic acid	Acetalax
LN-229	ascorbate (vitamin C)	glutathione	N-acetyl cysteine	Temozolomide	BEN
LNZTA3WT4	ascorbate (vitamin C)	N-acetyl cysteine	glutathione	alpha-lipoic acid	Temozolomide
MDA-MB-436	ascorbate (vitamin C)	N-acetyl cysteine	glutathione	alpha-lipoic acid	Nutlin-3a (-)
MDST8	ascorbate (vitamin C)	N-acetyl cysteine	glutathione	alpha-lipoic acid	Temozolomide
MFE-319	ascorbate (vitamin C)	N-acetyl cysteine	glutathione	Temozolomide	BEN
ML-1	ascorbate (vitamin C)	N-acetyl cysteine	glutathione	alpha-lipoic acid	KRAS (G12C) Inhibitor-12
MS751	N-acetyl cysteine	ascorbate (vitamin C)	glutathione	alpha-lipoic acid	Temozolomide
NB(TU)1-10	glutathione	N-acetyl cysteine	ascorbate (vitamin C)	alpha-lipoic acid	Acetalax
NCI-H1836	ascorbate (vitamin C)	N-acetyl cysteine	glutathione	alpha-lipoic acid	Selumetinib
NCI-H1869	ascorbate (vitamin C)	N-acetyl cysteine	glutathione	alpha-lipoic acid	BEN
NCI-H1915	ascorbate (vitamin C)	N-acetyl cysteine	glutathione	Temozolomide	Remodelin
NCI-H1944	ascorbate (vitamin C)	glutathione	N-acetyl cysteine	alpha-lipoic acid	Temozolomide
NCI-H196	ascorbate (vitamin C)	glutathione	N-acetyl cysteine	alpha-lipoic acid	Mirin
NCI-H2023	N-acetyl cysteine	ascorbate (vitamin C)	glutathione	alpha-lipoic acid	Nelarabine
NCI-H211	N-acetyl cysteine	ascorbate (vitamin C)	glutathione	alpha-lipoic acid	Temozolomide
NCI-H3122	ascorbate (vitamin C)	N-acetyl cysteine	glutathione	alpha-lipoic acid	Temozolomide
NCI-H647	ascorbate (vitamin C)	N-acetyl cysteine	glutathione	alpha-lipoic acid	PRIMA-1MET
NCI-H841	ascorbate (vitamin C)	N-acetyl cysteine	glutathione	alpha-lipoic acid	Temozolomide
NCI-H847	N-acetyl cysteine	ascorbate (vitamin C)	alpha-lipoic acid	glutathione	Temozolomide
OSC-20	ascorbate (vitamin C)	N-acetyl cysteine	glutathione	alpha-lipoic acid	Nelarabine
OV-90	ascorbate (vitamin C)	N-acetyl cysteine	glutathione	alpha-lipoic acid	Elephantin
OVISE	ascorbate (vitamin C)	N-acetyl cysteine	glutathione	alpha-lipoic acid	Temozolomide
OVKATE	ascorbate (vitamin C)	glutathione	N-acetyl cysteine	alpha-lipoic acid	5-Fluorouracil
OVMIU	N-acetyl cysteine	ascorbate (vitamin C)	glutathione	Temozolomide	BEN
PA-TU-8988T	N-acetyl cysteine	ascorbate (vitamin C)	glutathione	alpha-lipoic acid	BEN
PC-3 [JPC-3]	ascorbate (vitamin C)	N-acetyl cysteine	glutathione	5-Fluorouracil	alpha-lipoic acid
PCI-15A	ascorbate (vitamin C)	N-acetyl cysteine	glutathione	alpha-lipoic acid	Remodelin
PCI-6A	N-acetyl cysteine	ascorbate (vitamin C)	glutathione	alpha-lipoic acid	Leflunomide
PE/CA-PJ15	ascorbate (vitamin C)	N-acetyl cysteine	glutathione	alpha-lipoic acid	Nelarabine
RERF-GC-1B	glutathione	N-acetyl cysteine	ascorbate (vitamin C)	alpha-lipoic acid	Remodelin
RH-41	N-acetyl cysteine	glutathione	alpha-lipoic acid	ascorbate (vitamin C)	Temozolomide
SISO	ascorbate (vitamin C)	N-acetyl cysteine	glutathione	alpha-lipoic acid	PRIMA-1MET
SKN	ascorbate (vitamin C)	N-acetyl cysteine	glutathione	alpha-lipoic acid	Temozolomide
SNU-398	ascorbate (vitamin C)	N-acetyl cysteine	glutathione	alpha-lipoic acid	Oxaliplatin
SU8686	N-acetyl cysteine	glutathione	ascorbate (vitamin C)	alpha-lipoic acid	PRIMA-1MET
SUIT-2	ascorbate (vitamin C)	N-acetyl cysteine	glutathione	Mirin	alpha-lipoic acid
SW156	ascorbate (vitamin C)	N-acetyl cysteine	glutathione	alpha-lipoic acid	Temozolomide
TC-71	N-acetyl cysteine	ascorbate (vitamin C)	glutathione	alpha-lipoic acid	PRIMA-1MET
TOV-21G	ascorbate (vitamin C)	N-acetyl cysteine	glutathione	alpha-lipoic acid	Nelarabine
TT2609-C02	ascorbate (vitamin C)	glutathione	N-acetyl cysteine	Mirin	alpha-lipoic acid
VMRC-RCW	ascorbate (vitamin C)	N-acetyl cysteine	glutathione	alpha-lipoic acid	Temozolomide
WM278	ascorbate (vitamin C)	N-acetyl cysteine	glutathione	alpha-lipoic acid	Temozolomide
SUP-B15	ascorbate (vitamin C)	N-acetyl cysteine	glutathione	alpha-lipoic acid	Remodelin
H3255	ascorbate (vitamin C)	N-acetyl cysteine	glutathione	alpha-lipoic acid	Picolinici-acid
451Lu	ascorbate (vitamin C)	N-acetyl cysteine	glutathione	alpha-lipoic acid	Temozolomide
OCI-AML3	N-acetyl cysteine	ascorbate (vitamin C)	glutathione	alpha-lipoic acid	Temozolomide
ASH-3	ascorbate (vitamin C)	N-acetyl cysteine	glutathione	alpha-lipoic acid	PRIMA-1MET
BICR10	ascorbate (vitamin C)	N-acetyl cysteine	glutathione	alpha-lipoic acid	Temozolomide
BICR31	ascorbate (vitamin C)	N-acetyl cysteine	glutathione	alpha-lipoic acid	Temozolomide
CAL-29	ascorbate (vitamin C)	N-acetyl cysteine	glutathione	alpha-lipoic acid	Temozolomide
CAL-78	ascorbate (vitamin C)	N-acetyl cysteine	glutathione	Temozolomide	Acetalax
CHSA0011	ascorbate (vitamin C)	N-acetyl cysteine	glutathione	alpha-lipoic acid	Leflunomide
CHSA0108	N-acetyl cysteine	ascorbate (vitamin C)	glutathione	alpha-lipoic acid	PRIMA-1MET
CL-11	ascorbate (vitamin C)	N-acetyl cysteine	glutathione	alpha-lipoic acid	Temozolomide
CS1	ascorbate (vitamin C)	N-acetyl cysteine	glutathione	alpha-lipoic acid	Nelarabine
DAN-G	N-acetyl cysteine	glutathione	ascorbate (vitamin C)	alpha-lipoic acid	Dacarbazine
EFM-192A	N-acetyl cysteine	glutathione	ascorbate (vitamin C)	alpha-lipoic acid	Temozolomide
FU97	ascorbate (vitamin C)	N-acetyl cysteine	glutathione	Motesanib	Temozolomide
G-292 Clone A141B1	ascorbate (vitamin C)	N-acetyl cysteine	glutathione	alpha-lipoic acid	BEN
H2369	ascorbate (vitamin C)	N-acetyl cysteine	glutathione	alpha-lipoic acid	Temozolomide
H2373	N-acetyl cysteine	glutathione	alpha-lipoic acid	ascorbate (vitamin C)	Temozolomide
H2461	ascorbate (vitamin C)	N-acetyl cysteine	glutathione	alpha-lipoic acid	Acetalax
H2722	ascorbate (vitamin C)	N-acetyl cysteine	glutathione	alpha-lipoic acid	Temozolomide
H2795	ascorbate (vitamin C)	N-acetyl cysteine	glutathione	alpha-lipoic acid	Temozolomide
H2818	N-acetyl cysteine	ascorbate (vitamin C)	glutathione	alpha-lipoic acid	Acetalax
HCC1428	ascorbate (vitamin C)	N-acetyl cysteine	alpha-lipoic acid	Temozolomide	glutathione
HCC202	ascorbate (vitamin C)	N-acetyl cysteine	glutathione	alpha-lipoic acid	Temozolomide
HCC-78	N-acetyl cysteine	ascorbate (vitamin C)	glutathione	alpha-lipoic acid	Temozolomide
HDQ-P1	N-acetyl cysteine	ascorbate (vitamin C)	glutathione	alpha-lipoic acid	Temozolomide
ALL-SIL	N-acetyl cysteine	glutathione	ascorbate (vitamin C)	alpha-lipoic acid	Acetalax
AMO-1	N-acetyl cysteine	ascorbate (vitamin C)	glutathione	alpha-lipoic acid	Nelarabine
COR-L303	N-acetyl cysteine	ascorbate (vitamin C)	glutathione	alpha-lipoic acid	Leflunomide
COR-L95	ascorbate (vitamin C)	glutathione	N-acetyl cysteine	alpha-lipoic acid	Temozolomide
DND-41	N-acetyl cysteine	ascorbate (vitamin C)	glutathione	alpha-lipoic acid	Acetalax
EJM	N-acetyl cysteine	ascorbate (vitamin C)	glutathione	Acetalax	Acetalax
Farage	N-acetyl cysteine	ascorbate (vitamin C)	glutathione	alpha-lipoic acid	Acetalax
HeLa	ascorbate (vitamin C)	N-acetyl cysteine	glutathione	PRIMA-1MET	alpha-lipoic acid
HPAC	ascorbate (vitamin C)	glutathione	N-acetyl cysteine	alpha-lipoic acid	Bleomycin (50 uM)
Hs766T	ascorbate (vitamin C)	N-acetyl cysteine	glutathione	Temozolomide	alpha-lipoic acid
Hs939-T	ascorbate (vitamin C)	N-acetyl cysteine	glutathione	alpha-lipoic acid	GDC0810
Hs940-T	ascorbate (vitamin C)	N-acetyl cysteine	glutathione	alpha-lipoic acid	GSK2830371
huH-1	ascorbate (vitamin C)	N-acetyl cysteine	glutathione	alpha-lipoic acid	Temozolomide
JHH-1	ascorbate (vitamin C)	N-acetyl cysteine	glutathione	Temozolomide	5-Fluorouracil
JHU-029	ascorbate (vitamin C)	N-acetyl cysteine	glutathione	alpha-lipoic acid	PRIMA-1MET
JIMT-1	ascorbate (vitamin C)	N-acetyl cysteine	glutathione	alpha-lipoic acid	Temozolomide
K2	ascorbate (vitamin C)	N-acetyl cysteine	glutathione	alpha-lipoic acid	Leflunomide
KMH-2	ascorbate (vitamin C)	N-acetyl cysteine	glutathione	alpha-lipoic acid	Nelarabine
KMRC-1	ascorbate (vitamin C)	glutathione	N-acetyl cysteine	alpha-lipoic acid	Temozolomide
KMRC-20	ascorbate (vitamin C)	N-acetyl cysteine	alpha-lipoic acid	glutathione	Nelarabine
KON	ascorbate (vitamin C)	N-acetyl cysteine	glutathione	alpha-lipoic acid	Leflunomide
KP-1N	N-acetyl cysteine	ascorbate (vitamin C)	glutathione	Mirin	alpha-lipoic acid
KP-2	ascorbate (vitamin C)	glutathione	N-acetyl cysteine	Oxaliplatin	alpha-lipoic acid
KP-3	ascorbate (vitamin C)	N-acetyl cysteine	glutathione	alpha-lipoic acid	BEN
KYSE-50	ascorbate (vitamin C)	N-acetyl cysteine	glutathione	Temozolomide	BEN
LC-1-sq	ascorbate (vitamin C)	N-acetyl cysteine	glutathione	Temozolomide	Remodelin
LOU-NH91	N-acetyl cysteine	glutathione	ascorbate (vitamin C)	alpha-lipoic acid	Temozolomide
NCI-H1435	ascorbate (vitamin C)	N-acetyl cysteine	glutathione	alpha-lipoic acid	Mirin
NCI-H1568	ascorbate (vitamin C)	N-acetyl cysteine	glutathione	alpha-lipoic acid	BEN
NCI-H1688	ascorbate (vitamin C)	N-acetyl cysteine	glutathione	alpha-lipoic acid	Temozolomide
NCI-H1781	ascorbate (vitamin C)	N-acetyl cysteine	glutathione	alpha-lipoic acid	Temozolomide
NCI-H2110	ascorbate (vitamin C)	N-acetyl cysteine	glutathione	alpha-lipoic acid	Nelarabine
NCI-H2135	ascorbate (vitamin C)	glutathione	N-acetyl cysteine	alpha-lipoic acid	Temozolomide
NCI-H2172	ascorbate (vitamin C)	N-acetyl cysteine	glutathione	alpha-lipoic acid	Oxaliplatin
NCI-H2444	ascorbate (vitamin C)	N-acetyl cysteine	glutathione	alpha-lipoic acid	Nelarabine
NUGC-4	ascorbate (vitamin C)	glutathione	N-acetyl cysteine	alpha-lipoic acid	Leflunomide
OCUM-1	ascorbate (vitamin C)	N-acetyl cysteine	glutathione	alpha-lipoic acid	Nelarabine
OE21	ascorbate (vitamin C)	N-acetyl cysteine	glutathione	alpha-lipoic acid	Temozolomide
OSC-19	ascorbate (vitamin C)	N-acetyl cysteine	glutathione	alpha-lipoic acid	Nelarabine
OVTOKO	ascorbate (vitamin C)	glutathione	N-acetyl cysteine	alpha-lipoic acid	Temozolomide
PANC-02-03	ascorbate (vitamin C)	glutathione	N-acetyl cysteine	alpha-lipoic acid	Ruxolitinib
PANC-04-03	ascorbate (vitamin C)	N-acetyl cysteine	glutathione	alpha-lipoic acid	Temozolomide
PA-TU-8902	N-acetyl cysteine	glutathione	ascorbate (vitamin C)	alpha-lipoic acid	Temozolomide
PCI-30	N-acetyl cysteine	ascorbate (vitamin C)	glutathione	alpha-lipoic acid	Temozolomide
PCI-4B	ascorbate (vitamin C)	N-acetyl cysteine	glutathione	alpha-lipoic acid	Nelarabine
PL4	N-acetyl cysteine	glutathione	ascorbate (vitamin C)	alpha-lipoic acid	Temozolomide
QGP-1	ascorbate (vitamin C)	N-acetyl cysteine	glutathione	alpha-lipoic acid	Acetalax
RERF-LC-KJ	ascorbate (vitamin C)	glutathione	N-acetyl cysteine	Temozolomide	alpha-lipoic acid
RERF-LC-Sq1	N-acetyl cysteine	ascorbate (vitamin C)	glutathione	alpha-lipoic acid	Dacarbazine
RKN	ascorbate (vitamin C)	N-acetyl cysteine	glutathione	alpha-lipoic acid	Temozolomide
SAT	ascorbate (vitamin C)	N-acetyl cysteine	glutathione	alpha-lipoic acid	Temozolomide
SCC90	N-acetyl cysteine	ascorbate (vitamin C)	glutathione	alpha-lipoic acid	Temozolomide
SKN-3	N-acetyl cysteine	ascorbate (vitamin C)	glutathione	alpha-lipoic acid	BEN
STS-0421	N-acetyl cysteine	ascorbate (vitamin C)	glutathione	alpha-lipoic acid	Nelarabine
SW1271	N-acetyl cysteine	alpha-lipoic acid	Bleomycin (50 uM)	glutathione	ascorbate (vitamin C)
T-T	ascorbate (vitamin C)	glutathione	N-acetyl cysteine	alpha-lipoic acid	Temozolomide
TMK-1	ascorbate (vitamin C)	N-acetyl cysteine	glutathione	alpha-lipoic acid	Nelarabine
TOV-112D	N-acetyl cysteine	ascorbate (vitamin C)	glutathione	alpha-lipoic acid	Temozolomide
VCaP	ascorbate (vitamin C)	N-acetyl cysteine	glutathione	alpha-lipoic acid	Bleomycin (50 uM)
WM1552C	ascorbate (vitamin C)	N-acetyl cysteine	glutathione	alpha-lipoic acid	Acetalax
WM35	N-acetyl cysteine	glutathione	ascorbate (vitamin C)	alpha-lipoic acid	Temozolomide
WM793B	ascorbate (vitamin C)	N-acetyl cysteine	glutathione	Remodelin	alpha-lipoic acid
GA-10	glutathione	N-acetyl cysteine	alpha-lipoic acid	ascorbate (vitamin C)	Temozolomide
GRANTA-519	ascorbate (vitamin C)	N-acetyl cysteine	glutathione	alpha-lipoic acid	Acetalax
HCC1500	N-acetyl cysteine	ascorbate (vitamin C)	glutathione	alpha-lipoic acid	Temozolomide
HCC-33	N-acetyl cysteine	ascorbate (vitamin C)	glutathione	alpha-lipoic acid	Temozolomide
YMB-1-E	ascorbate (vitamin C)	N-acetyl cysteine	glutathione	alpha-lipoic acid	Temozolomide
CHSA8926	N-acetyl cysteine	ascorbate (vitamin C)	glutathione	alpha-lipoic acid	Remodelin
COR-L32	ascorbate (vitamin C)	N-acetyl cysteine	glutathione	alpha-lipoic acid	ML323
COR-L321	ascorbate (vitamin C)	N-acetyl cysteine	glutathione	alpha-lipoic acid	Nelarabine
Hs-445	N-acetyl cysteine	ascorbate (vitamin C)	glutathione	alpha-lipoic acid	Acetalax
HSC-39	ascorbate (vitamin C)	N-acetyl cysteine	glutathione	alpha-lipoic acid	Temozolomide
NB-4	N-acetyl cysteine	ascorbate (vitamin C)	glutathione	alpha-lipoic acid	BIBR-1532
JEKO-1	N-acetyl cysteine	ascorbate (vitamin C)	glutathione	alpha-lipoic acid	Nelarabine
JJN-3	N-acetyl cysteine	ascorbate (vitamin C)	glutathione	alpha-lipoic acid	Dacarbazine
JM1	ascorbate (vitamin C)	N-acetyl cysteine	glutathione	alpha-lipoic acid	Nelarabine
JSC-1	N-acetyl cysteine	ascorbate (vitamin C)	glutathione	alpha-lipoic acid	Acetalax
JURL-MK1	N-acetyl cysteine	glutathione	ascorbate (vitamin C)	alpha-lipoic acid	ML323
KARPAS-1106P	ascorbate (vitamin C)	N-acetyl cysteine	glutathione	alpha-lipoic acid	Temozolomide
KARPAS-231	N-acetyl cysteine	ascorbate (vitamin C)	glutathione	alpha-lipoic acid	Temozolomide
KARPAS-620	N-acetyl cysteine	ascorbate (vitamin C)	glutathione	alpha-lipoic acid	Temozolomide
KCL-22	N-acetyl cysteine	ascorbate (vitamin C)	glutathione	alpha-lipoic acid	Temozolomide
KOPN-8	ascorbate (vitamin C)	glutathione	N-acetyl cysteine	alpha-lipoic acid	Acetalax
L-1236	N-acetyl cysteine	ascorbate (vitamin C)	glutathione	alpha-lipoic acid	Nelarabine
MDA-MB-330	N-acetyl cysteine	glutathione	ascorbate (vitamin C)	Temozolomide	alpha-lipoic acid
ME-1	N-acetyl cysteine	ascorbate (vitamin C)	glutathione	alpha-lipoic acid	Acetalax
MOLM-13	N-acetyl cysteine	ascorbate (vitamin C)	glutathione	alpha-lipoic acid	Nelarabine
MOLM-16	ascorbate (vitamin C)	N-acetyl cysteine	glutathione	alpha-lipoic acid	PFI3
MOLP-8	N-acetyl cysteine	ascorbate (vitamin C)	glutathione	alpha-lipoic acid	Acetalax
MY-M12	N-acetyl cysteine	ascorbate (vitamin C)	glutathione	alpha-lipoic acid	Acetalax
NCI-H1341	ascorbate (vitamin C)	N-acetyl cysteine	glutathione	alpha-lipoic acid	Temozolomide
NCI-H1876	N-acetyl cysteine	ascorbate (vitamin C)	glutathione	alpha-lipoic acid	Dacarbazine
NCI-H2066	ascorbate (vitamin C)	glutathione	N-acetyl cysteine	alpha-lipoic acid	Temozolomide
NCI-H660	ascorbate (vitamin C)	N-acetyl cysteine	glutathione	alpha-lipoic acid	Nelarabine
NK-92MI	ascorbate (vitamin C)	N-acetyl cysteine	glutathione	alpha-lipoic acid	Temozolomide
NU-DUL-1	N-acetyl cysteine	alpha-lipoic acid	glutathione	ascorbate (vitamin C)	IAP_5620
OCI-AML5	ascorbate (vitamin C)	N-acetyl cysteine	glutathione	alpha-lipoic acid	PRIMA-1MET
OCI-LY-19	ascorbate (vitamin C)	N-acetyl cysteine	glutathione	alpha-lipoic acid	Acetalax
OCI-M1	N-acetyl cysteine	ascorbate (vitamin C)	alpha-lipoic acid	Mirin	glutathione
P32-ISH	N-acetyl cysteine	ascorbate (vitamin C)	glutathione	alpha-lipoic acid	Temozolomide
PL-21	N-acetyl cysteine	ascorbate (vitamin C)	glutathione	alpha-lipoic acid	CHIR-99021
PWR-1E	ascorbate (vitamin C)	N-acetyl cysteine	glutathione	alpha-lipoic acid	Temozolomide
RCH-ACV	N-acetyl cysteine	ascorbate (vitamin C)	glutathione	alpha-lipoic acid	JNK Inhibitor VIII
RC-K8	N-acetyl cysteine	ascorbate (vitamin C)	glutathione	alpha-lipoic acid	Acetalax
ROS-50	N-acetyl cysteine	ascorbate (vitamin C)	glutathione	alpha-lipoic acid	Dacarbazine
SLVL	N-acetyl cysteine	ascorbate (vitamin C)	glutathione	alpha-lipoic acid	Acetalax
SU-DHL-10	N-acetyl cysteine	glutathione	ascorbate (vitamin C)	alpha-lipoic acid	Acetalax
SU-DHL-16	N-acetyl cysteine	ascorbate (vitamin C)	glutathione	alpha-lipoic acid	Acetalax
SU-DHL-4	N-acetyl cysteine	ascorbate (vitamin C)	glutathione	alpha-lipoic acid	LMB_AB2
SU-DHL-5	ascorbate (vitamin C)	N-acetyl cysteine	glutathione	alpha-lipoic acid	Acetalax
SU-DHL-6	N-acetyl cysteine	glutathione	ascorbate (vitamin C)	alpha-lipoic acid	Acetalax
SU-DHL-8	N-acetyl cysteine	glutathione	ascorbate (vitamin C)	alpha-lipoic acid	Acetalax
SUP-HD1	N-acetyl cysteine	ascorbate (vitamin C)	glutathione	alpha-lipoic acid	Acetalax
SUP-M2	N-acetyl cysteine	ascorbate (vitamin C)	glutathione	alpha-lipoic acid	PRIMA-1MET
TK	ascorbate (vitamin C)	N-acetyl cysteine	glutathione	alpha-lipoic acid	Nelarabine
VAL	glutathione	N-acetyl cysteine	alpha-lipoic acid	ascorbate (vitamin C)	Acetalax
WIL2-NS	ascorbate (vitamin C)	glutathione	N-acetyl cysteine	alpha-lipoic acid	EPZ004777
WSU-DLCL2	N-acetyl cysteine	glutathione	ascorbate (vitamin C)	alpha-lipoic acid	EPZ5676
NCI-H740	ascorbate (vitamin C)	N-acetyl cysteine	glutathione	alpha-lipoic acid	Nelarabine
DOV13	glutathione	N-acetyl cysteine	ascorbate (vitamin C)	alpha-lipoic acid	Acetalax
Hey	ascorbate (vitamin C)	glutathione	N-acetyl cysteine	alpha-lipoic acid	PRIMA-1MET
JHOS-2	ascorbate (vitamin C)	N-acetyl cysteine	glutathione	alpha-lipoic acid	Nelarabine
JHOS-3	ascorbate (vitamin C)	N-acetyl cysteine	glutathione	alpha-lipoic acid	Axitinib
JHOS-4	ascorbate (vitamin C)	N-acetyl cysteine	glutathione	alpha-lipoic acid	Temozolomide
OV-7	ascorbate (vitamin C)	N-acetyl cysteine	glutathione	alpha-lipoic acid	Temozolomide
OV-17R	ascorbate (vitamin C)	N-acetyl cysteine	glutathione	alpha-lipoic acid	Temozolomide
OV-56	ascorbate (vitamin C)	N-acetyl cysteine	glutathione	alpha-lipoic acid	776928
OVCA420	ascorbate (vitamin C)	glutathione	N-acetyl cysteine	Temozolomide	Oxaliplatin
OVCA433	ascorbate (vitamin C)	N-acetyl cysteine	glutathione	alpha-lipoic acid	Nelarabine
OVK-18	ascorbate (vitamin C)	N-acetyl cysteine	glutathione	alpha-lipoic acid	KRAS (G12C) Inhibitor-12
PEO1	N-acetyl cysteine	ascorbate (vitamin C)	glutathione	alpha-lipoic acid	Acetalax
UWB1.289	ascorbate (vitamin C)	N-acetyl cysteine	glutathione	alpha-lipoic acid	Nelarabine
FLO-1	ascorbate (vitamin C)	N-acetyl cysteine	glutathione	alpha-lipoic acid	Temozolomide
OACp4C	ascorbate (vitamin C)	N-acetyl cysteine	glutathione	alpha-lipoic acid	Temozolomide
OACM5-1	ascorbate (vitamin C)	glutathione	N-acetyl cysteine	alpha-lipoic acid	PRIMA-1MET
SK-GT-2	ascorbate (vitamin C)	N-acetyl cysteine	glutathione	alpha-lipoic acid	Temozolomide
SK-GT-4	ascorbate (vitamin C)	N-acetyl cysteine	glutathione	alpha-lipoic acid	Temozolomide
ESO26	ascorbate (vitamin C)	N-acetyl cysteine	glutathione	Bleomycin (50 uM)	Temozolomide
ESO51	glutathione	ascorbate (vitamin C)	N-acetyl cysteine	alpha-lipoic acid	PRIMA-1MET
KYAE-1	N-acetyl cysteine	ascorbate (vitamin C)	glutathione	alpha-lipoic acid	Temozolomide
EMC-BAC-1	ascorbate (vitamin C)	N-acetyl cysteine	glutathione	alpha-lipoic acid	Temozolomide
EMC-BAC-2	ascorbate (vitamin C)	N-acetyl cysteine	glutathione	alpha-lipoic acid	Temozolomide
TE-4	ascorbate (vitamin C)	N-acetyl cysteine	glutathione	alpha-lipoic acid	Bleomycin (50 uM)
U-CH2	ascorbate (vitamin C)	N-acetyl cysteine	glutathione	alpha-lipoic acid	Temozolomide
NCC010	ascorbate (vitamin C)	N-acetyl cysteine	glutathione	alpha-lipoic acid	Temozolomide
NCC021	ascorbate (vitamin C)	N-acetyl cysteine	glutathione	alpha-lipoic acid	Temozolomide
RCC-FG2	ascorbate (vitamin C)	N-acetyl cysteine	glutathione	alpha-lipoic acid	Cyclophosphamide
RCC-JF	ascorbate (vitamin C)	N-acetyl cysteine	glutathione	alpha-lipoic acid	Motesanib
RCC-JW	ascorbate (vitamin C)	glutathione	N-acetyl cysteine	alpha-lipoic acid	Temozolomide
RCC-ER	ascorbate (vitamin C)	N-acetyl cysteine	glutathione	alpha-lipoic acid	GSK2830371
RCC-AB	ascorbate (vitamin C)	N-acetyl cysteine	glutathione	alpha-lipoic acid	Temozolomide
RCC-MF	N-acetyl cysteine	ascorbate (vitamin C)	glutathione	alpha-lipoic acid	Temozolomide
KMS-11	ascorbate (vitamin C)	N-acetyl cysteine	glutathione	alpha-lipoic acid	Nelarabine
MM1S	ascorbate (vitamin C)	N-acetyl cysteine	glutathione	alpha-lipoic acid	Nelarabine
OCI-LY7	N-acetyl cysteine	ascorbate (vitamin C)	glutathione	alpha-lipoic acid	Nelarabine
SNU-1040	ascorbate (vitamin C)	N-acetyl cysteine	glutathione	alpha-lipoic acid	Temozolomide
SNU-175	N-acetyl cysteine	ascorbate (vitamin C)	glutathione	alpha-lipoic acid	Temozolomide
SNU-283	ascorbate (vitamin C)	N-acetyl cysteine	glutathione	alpha-lipoic acid	ML323
SNU-407	ascorbate (vitamin C)	glutathione	N-acetyl cysteine	alpha-lipoic acid	Temozolomide
SNU-61	ascorbate (vitamin C)	N-acetyl cysteine	glutathione	Bleomycin (50 uM)	alpha-lipoic acid
SNU-81	ascorbate (vitamin C)	N-acetyl cysteine	glutathione	alpha-lipoic acid	Temozolomide
SNU-C5	N-acetyl cysteine	glutathione	ascorbate (vitamin C)	Acetalax	alpha-lipoic acid
DIFI	ascorbate (vitamin C)	N-acetyl cysteine	glutathione	alpha-lipoic acid	Temozolomide
